# Supplementary material for: Crystal structure of 4-(meth­oxy­carbon­yl)phenyl­boronic acid
Source: Acta Crystallogr E Crystallogr Commun. 2015 Sep 12;71(Pt 10):1151–4. doi: 10.1107/S2056989015015923 (PMC4647400; doi:10.1107/S2056989015015923)
Supplement: Supplementary file 1 [file e-71-01151-sup1.cif]

##############################################################################
#                                                                            #
# This CIF contains the data in a paper accepted for publication in          #
# Acta Crystallographica Section E. It conforms to the requirements of       #
# Notes for Authors for Acta Crystallographica Section E, and has been       #
# peer reviewed under the auspices of the IUCr Commission on Journals.       #
#                                                                            #
# Full details of the Crystallographic Information File format               #
# are given in the paper "The Crystallographic Information File (CIF):       #
# a New Standard Archive File for Crystallography" by S. R. Hall, F. H.      #
# Allen and I. D. Brown [Acta Cryst. (1991), A47, 655-685].                  #
#                                                                            #
# The current version of the core CIF dictionary is obtainable from          #
# ftp://ftp.iucr.org/pub/cif_core.dic.                                       #
#                                                                            #
# Software is freely available for graphical display of the structure(s)     #
# in this CIF. For information consult the CIF software page                 #
# http://www.iucr.org/resources/cif/software.                                #
#                                                                            #
# This file may be used for bona fide research purposes within the           #
# scientific community so long as proper attribution is given to the journal # 
# article from which it was obtained.                                        #
#                                                                            #
##############################################################################
data_I
_audit_creation_method     'SHELXL-2014/7'
_chemical_name_systematic
;
4-(Methoxycarbonyl)benzeneboronic acid
;
_chemical_name_common     ?
_chemical_formula_moiety     'C8 H9 B O4'
_chemical_formula_sum     'C8 H9 B O4'
_chemical_formula_iupac     'C8 H9 B O4'
_chemical_formula_weight     179.96
_chemical_melting_point     ?
_shelx_space_group_comment
;
The symmetry employed for this shelxl refinement is uniquely defined
by the following loop, which should always be used as a source of
symmetry information in preference to the above space-group names.
They are only intended as comments.
;
_space_group_crystal_system     monoclinic
_space_group_name_H-M_alt     'P 21/c'
_space_group_name_Hall     '-P 2ybc'
loop_
    _space_group_symop_operation_xyz
    'x, y, z'
    '-x, y+1/2, -z+1/2'
    '-x, -y, -z'
    'x, -y-1/2, z-1/2'
_cell_length_a     11.2449(6)
_cell_length_b     12.0672(6)
_cell_length_c     6.8598(3)
_cell_angle_alpha     90
_cell_angle_beta     105.1210(10)
_cell_angle_gamma     90
_cell_volume     898.61(8)
_cell_formula_units_Z     4
_cell_measurement_reflns_used     9864
_cell_measurement_theta_min     2.52
_cell_measurement_theta_max     31.07
_cell_measurement_temperature     100(2)
_exptl_crystal_description     Block
_exptl_crystal_colour     white
_exptl_crystal_size_max     0.350
_exptl_crystal_size_mid     0.100
_exptl_crystal_size_min     0.100
_exptl_crystal_density_diffrn     1.330
_exptl_crystal_density_meas     ?
_exptl_crystal_density_method     ?
_exptl_crystal_F_000     376
_exptl_absorpt_coefficient_mu     0.104
_exptl_absorpt_correction_type     multi-scan
_exptl_absorpt_process_details
;
(SADABS; Bruker, 2014)
;
_shelx_estimated_absorpt_T_min     0.964
_shelx_estimated_absorpt_T_max     0.990
_exptl_absorpt_correction_T_min     0.7056
_exptl_absorpt_correction_T_max     0.7462
_diffrn_ambient_temperature     100(2)
_diffrn_radiation_type     MoK\a
_diffrn_radiation_wavelength     0.71073
_diffrn_measurement_device_type     'Bruker SMART APEXII area-detector'
_diffrn_measurement_method     '\f and \w scans'
_diffrn_detector_area_resol_mean     8.258
_diffrn_reflns_number     31992
_diffrn_reflns_av_R_equivalents     0.0214
_diffrn_reflns_theta_min     1.876
_diffrn_reflns_theta_max     27.489
_diffrn_reflns_theta_full     25.242
_diffrn_measured_fraction_theta_max     1.000
_diffrn_measured_fraction_theta_full     0.999
_diffrn_reflns_limit_h_min     -14
_diffrn_reflns_limit_h_max     14
_diffrn_reflns_limit_k_min     -15
_diffrn_reflns_limit_k_max     15
_diffrn_reflns_limit_l_min     -8
_diffrn_reflns_limit_l_max     8
_refine_special_details     ?
_reflns_number_total     2056
_reflns_number_gt     1872
_reflns_threshold_expression     'I > 2\s(I)'
_refine_ls_structure_factor_coef     Fsqd
_refine_ls_matrix_type     full
_refine_ls_R_factor_all     0.0356
_refine_ls_R_factor_gt     0.0323
_refine_ls_wR_factor_gt     0.0906
_refine_ls_wR_factor_ref     0.0936
_refine_ls_goodness_of_fit_ref     1.095
_refine_ls_restrained_S_all     1.095
_refine_ls_number_reflns     2056
_refine_ls_number_parameters     126
_refine_ls_number_restraints     0
_refine_ls_hydrogen_treatment     mixed
_refine_ls_weighting_scheme     calc
_refine_ls_weighting_details
              'w=1/[\s^2^(Fo^2^)+(0.0494P)^2^+0.2551P] where P=(Fo^2^+2Fc^2^)/3'
_atom_sites_solution_hydrogens     mixed
_atom_sites_solution_primary     ?
_atom_sites_solution_secondary     ?
_refine_ls_shift/su_max     0.000
_refine_ls_shift/su_mean     0.000
_refine_diff_density_max     0.392
_refine_diff_density_min     -0.220
_refine_ls_extinction_method     none
_refine_ls_extinction_coef     .
loop_
    _atom_type_symbol
    _atom_type_description
    _atom_type_scat_dispersion_real
    _atom_type_scat_dispersion_imag
    _atom_type_scat_source
    'C' 'C' 0.0033 0.0016
                         'International Tables Vol C Tables 4.2.6.8 and 6.1.1.4'
    'H' 'H' 0.0000 0.0000
                         'International Tables Vol C Tables 4.2.6.8 and 6.1.1.4'
    'O' 'O' 0.0106 0.0060
                         'International Tables Vol C Tables 4.2.6.8 and 6.1.1.4'
    'B' 'B' 0.0013 0.0007
                         'International Tables Vol C Tables 4.2.6.8 and 6.1.1.4'
_computing_data_collection
;
APEX2 (Bruker, 2014)
;
_computing_cell_refinement
;
SAINT-Plus (Bruker, 2014)
;
_computing_data_reduction
;
SAINT-Plus (Bruker, 2014)
;
_computing_structure_solution
;
<i>SHELXT</i> (Sheldrick, 2015a)
;
_computing_structure_refinement
;
SHELXL2014 (Sheldrick, 2015b)
;
_computing_molecular_graphics
;
XP in SHELXTL (Sheldrick, 2008)
;
_computing_publication_material
;
SHELXL2014 (Sheldrick, 2015b) and publCIF (Westrip, 2010)
;
loop_
    _atom_site_type_symbol
    _atom_site_label
    _atom_site_fract_x
    _atom_site_fract_y
    _atom_site_fract_z
    _atom_site_U_iso_or_equiv
    _atom_site_adp_type
    _atom_site_calc_flag
    _atom_site_occupancy
    _atom_site_disorder_assembly
    _atom_site_disorder_group
    O O1 0.90580(7) 0.61792(6) 0.84477(13) 0.0258(2) Uani d 1 . .
    H H1A 0.9797(19) 0.5946(15) 0.897(3) 0.054(5) Uiso d 1 . .
    C C1 0.67921(8) 0.57954(8) 0.78322(14) 0.0163(2) Uani d 1 . .
    B B1 0.81840(10) 0.54762(9) 0.87529(16) 0.0185(2) Uani d 1 . .
    O O2 0.85621(7) 0.45309(6) 0.98510(12) 0.02287(19) Uani d 1 . .
    H H2A 0.8020(17) 0.4076(14) 0.997(3) 0.046(4) Uiso d 1 . .
    C C2 0.58139(9) 0.51156(8) 0.80135(14) 0.0166(2) Uani d 1 . .
    H H2 0.5989 0.4434 0.8724 0.020 Uiso calc 1 . .
    O O3 0.21983(6) 0.60624(6) 0.54273(12) 0.02136(18) Uani d 1 . .
    C C3 0.45926(9) 0.54182(8) 0.71743(14) 0.0161(2) Uani d 1 . .
    H H3 0.3942 0.4945 0.7303 0.019 Uiso calc 1 . .
    O O4 0.27900(6) 0.77238(6) 0.45341(11) 0.02041(18) Uani d 1 . .
    C C4 0.43313(8) 0.64218(8) 0.61442(13) 0.0153(2) Uani d 1 . .
    C C5 0.52908(9) 0.71113(8) 0.59350(14) 0.0169(2) Uani d 1 . .
    H H5 0.5112 0.7793 0.5227 0.020 Uiso calc 1 . .
    C C6 0.65052(9) 0.67947(8) 0.67660(15) 0.0177(2) Uani d 1 . .
    H H6 0.7153 0.7263 0.6610 0.021 Uiso calc 1 . .
    C C7 0.30450(8) 0.68109(8) 0.52886(14) 0.0163(2) Uani d 1 . .
    C C8 0.09288(9) 0.64329(9) 0.47857(19) 0.0271(2) Uani d 1 . .
    H H8A 0.0381 0.5827 0.4945 0.041 Uiso calc 1 . .
    H H8B 0.0813 0.7065 0.5614 0.041 Uiso calc 1 . .
    H H8C 0.0735 0.6657 0.3364 0.041 Uiso calc 1 . .
loop_
    _atom_site_aniso_label
    _atom_site_aniso_U_11
    _atom_site_aniso_U_22
    _atom_site_aniso_U_33
    _atom_site_aniso_U_12
    _atom_site_aniso_U_13
    _atom_site_aniso_U_23
    O1 0.0150(4) 0.0242(4) 0.0365(4) -0.0005(3) 0.0034(3) 0.0100(3)
    C1 0.0156(4) 0.0176(5) 0.0155(4) 0.0006(3) 0.0036(3) -0.0014(4)
    B1 0.0160(5) 0.0190(5) 0.0199(5) 0.0002(4) 0.0035(4) 0.0001(4)
    O2 0.0144(3) 0.0211(4) 0.0314(4) -0.0013(3) 0.0029(3) 0.0073(3)
    C2 0.0180(5) 0.0156(4) 0.0162(4) 0.0017(3) 0.0045(3) 0.0007(3)
    O3 0.0147(3) 0.0180(4) 0.0306(4) 0.0001(3) 0.0046(3) 0.0004(3)
    C3 0.0162(4) 0.0160(4) 0.0165(4) -0.0010(3) 0.0051(3) -0.0017(3)
    O4 0.0190(3) 0.0188(4) 0.0232(4) 0.0034(3) 0.0051(3) 0.0029(3)
    C4 0.0159(4) 0.0162(4) 0.0136(4) 0.0014(3) 0.0036(3) -0.0025(3)
    C5 0.0195(5) 0.0156(4) 0.0158(4) 0.0011(3) 0.0050(3) 0.0010(3)
    C6 0.0166(4) 0.0182(5) 0.0188(4) -0.0015(3) 0.0054(3) 0.0007(3)
    C7 0.0172(4) 0.0170(4) 0.0148(4) 0.0004(3) 0.0045(3) -0.0031(3)
    C8 0.0147(5) 0.0260(5) 0.0396(6) 0.0013(4) 0.0053(4) 0.0015(5)
_geom_special_details
;
All e.s.d.'s (except the e.s.d. in the dihedral angle between two l.s. planes)
are estimated using the full covariance matrix. The cell e.s.d.'s are taken
into account individually in the estimation of e.s.d.'s in distances, angles
and torsion angles; correlations between e.s.d.'s in cell parameters are only
used when they are defined by crystal symmetry. An approximate (isotropic)
treatment of cell e.s.d.'s is used for estimating e.s.d.'s involving l.s.
planes.
;
loop_
    _geom_bond_atom_site_label_1
    _geom_bond_atom_site_label_2
    _geom_bond_site_symmetry_2
    _geom_bond_distance
    _geom_bond_publ_flag
    O1 B1 . 1.3552(13) ?
    O1 H1A . 0.86(2) ?
    C1 C2 . 1.4034(13) ?
    C1 C6 . 1.4035(13) ?
    C1 B1 . 1.5752(14) ?
    B1 O2 . 1.3720(13) ?
    O2 H2A . 0.841(18) ?
    C2 C3 . 1.3923(13) ?
    C2 H2 . 0.9500 ?
    O3 C7 . 1.3336(12) ?
    O3 C8 . 1.4503(12) ?
    C3 C4 . 1.3942(13) ?
    C3 H3 . 0.9500 ?
    O4 C7 . 1.2191(12) ?
    C4 C5 . 1.3992(13) ?
    C4 C7 . 1.4880(13) ?
    C5 C6 . 1.3891(13) ?
    C5 H5 . 0.9500 ?
    C6 H6 . 0.9500 ?
    C8 H8A . 0.9800 ?
    C8 H8B . 0.9800 ?
    C8 H8C . 0.9800 ?
loop_
    _geom_angle_atom_site_label_1
    _geom_angle_atom_site_label_2
    _geom_angle_atom_site_label_3
    _geom_angle_site_symmetry_1
    _geom_angle_site_symmetry_3
    _geom_angle
    _geom_angle_publ_flag
    B1 O1 H1A . . 113.1(12) ?
    C2 C1 C6 . . 118.00(8) ?
    C2 C1 B1 . . 122.77(8) ?
    C6 C1 B1 . . 119.23(8) ?
    O1 B1 O2 . . 118.16(9) ?
    O1 B1 C1 . . 118.02(9) ?
    O2 B1 C1 . . 123.82(9) ?
    B1 O2 H2A . . 118.0(12) ?
    C3 C2 C1 . . 121.43(9) ?
    C3 C2 H2 . . 119.3 ?
    C1 C2 H2 . . 119.3 ?
    C7 O3 C8 . . 115.73(8) ?
    C2 C3 C4 . . 119.48(9) ?
    C2 C3 H3 . . 120.3 ?
    C4 C3 H3 . . 120.3 ?
    C3 C4 C5 . . 120.15(9) ?
    C3 C4 C7 . . 121.91(8) ?
    C5 C4 C7 . . 117.91(8) ?
    C6 C5 C4 . . 119.75(9) ?
    C6 C5 H5 . . 120.1 ?
    C4 C5 H5 . . 120.1 ?
    C5 C6 C1 . . 121.19(9) ?
    C5 C6 H6 . . 119.4 ?
    C1 C6 H6 . . 119.4 ?
    O4 C7 O3 . . 123.30(9) ?
    O4 C7 C4 . . 123.32(9) ?
    O3 C7 C4 . . 113.37(8) ?
    O3 C8 H8A . . 109.5 ?
    O3 C8 H8B . . 109.5 ?
    H8A C8 H8B . . 109.5 ?
    O3 C8 H8C . . 109.5 ?
    H8A C8 H8C . . 109.5 ?
    H8B C8 H8C . . 109.5 ?
loop_
    _geom_torsion_atom_site_label_1
    _geom_torsion_atom_site_label_2
    _geom_torsion_atom_site_label_3
    _geom_torsion_atom_site_label_4
    _geom_torsion_site_symmetry_1
    _geom_torsion_site_symmetry_2
    _geom_torsion_site_symmetry_3
    _geom_torsion_site_symmetry_4
    _geom_torsion
    _geom_torsion_publ_flag
    C2 C1 B1 O1 . . . . 178.38(9) ?
    C6 C1 B1 O1 . . . . -1.02(14) ?
    C2 C1 B1 O2 . . . . -1.88(15) ?
    C6 C1 B1 O2 . . . . 178.73(9) ?
    C6 C1 C2 C3 . . . . -0.29(14) ?
    B1 C1 C2 C3 . . . . -179.69(9) ?
    C1 C2 C3 C4 . . . . -0.52(14) ?
    C2 C3 C4 C5 . . . . 0.82(14) ?
    C2 C3 C4 C7 . . . . -177.45(8) ?
    C3 C4 C5 C6 . . . . -0.31(14) ?
    C7 C4 C5 C6 . . . . 178.03(8) ?
    C4 C5 C6 C1 . . . . -0.52(14) ?
    C2 C1 C6 C5 . . . . 0.81(14) ?
    B1 C1 C6 C5 . . . . -179.77(9) ?
    C8 O3 C7 O4 . . . . -5.45(14) ?
    C8 O3 C7 C4 . . . . 174.59(8) ?
    C3 C4 C7 O4 . . . . 173.53(9) ?
    C5 C4 C7 O4 . . . . -4.78(14) ?
    C3 C4 C7 O3 . . . . -6.51(13) ?
    C5 C4 C7 O3 . . . . 175.18(8) ?
loop_
    _geom_hbond_atom_site_label_D
    _geom_hbond_atom_site_label_H
    _geom_hbond_atom_site_label_A
    _geom_hbond_site_symmetry_A
    _geom_hbond_distance_DH
    _geom_hbond_distance_HA
    _geom_hbond_distance_DA
    _geom_hbond_angle_DHA
    O1 H1A O2 3_767 0.86(2) 1.90(2) 2.7620(10)
                                             178.4(18)
    O2 H2A O4 2_646 0.84(2) 1.94(2) 2.7530(10)
                                             162.2(16)
    C2 H2 O4 2_646 0.95 2.59 3.5000(10)
                                      160
    C5 H5 Cg 4_575 0.95 2.75 3.5340(10)
                                      141
_shelx_hkl_file
;
   0   0  -1   -1.60    0.30
   0   0  -1   -1.20    0.30
   0   0  -1   -2.10    0.40
   0   0   1   -0.70    0.30
   0   0   1   -1.40    0.30
   0   0   1   -0.80    0.30
   0   0   1   -1.20    0.30
   0   0   1   -1.40    0.40
   0   0   1   -0.90    0.30
   0   0  -2 1260.17   24.10
   0   0  -2 1300.17   24.40
   0   0  -2 1293.77   25.10
   0   0  -2 1280.97   25.00
   0   0  -2 1299.17   24.10
   0   0  -2 1258.17   24.90
   0   0  -2 1282.77   25.20
   0   0   2 1301.27   25.10
   0   0   2 1260.57   29.50
   0   0   2 1307.97   24.40
   0   0   2 1276.47   24.40
   0   0   2 1272.77   24.60
   0   0   2 1270.57   24.50
   0   0  -3    1.40    0.70
   0   0  -3   -0.10    0.60
   0   0  -3   -0.50    0.50
   0   0  -3   -0.70    0.90
   0   0  -3    1.40    0.80
   0   0  -3   -0.60    0.50
   0   0  -3    0.60    0.70
   0   0   3    0.50    0.60
   0   0   3   -1.20    0.60
   0   0   3    0.30    0.70
   0   0   3    0.60    0.50
   0   0   3   -0.20    0.60
   0   0   3   -0.30    0.40
   0   0  -4  194.98    4.20
   0   0  -4  193.78    4.20
   0   0  -4  198.68    4.20
   0   0  -4  193.68    4.50
   0   0  -4  196.88    4.40
   0   0  -4  192.38    4.10
   0   0   4  198.78    4.20
   0   0   4  195.68    4.10
   0   0   4  188.18    4.00
   0   0   4  190.88    4.10
   0   0   4  195.48    4.30
   0   0   4  193.58    4.30
   0   0  -5   -0.10    0.70
   0   0  -5   -1.60    0.90
   0   0  -5    1.60    0.80
   0   0  -5   -0.90    1.00
   0   0  -5   -2.40    1.40
   0   0  -5   -0.10    1.10
   0   0   5   -0.10    0.70
   0   0   5    0.20    0.70
   0   0   5    0.70    1.00
   0   0   5   -0.40    0.80
   0   0   5    0.10    0.60
   0   0   5    0.20    0.70
   0   0  -6   70.29    2.10
   0   0  -6   72.29    2.40
   0   0  -6   70.79    2.30
   0   0  -6   68.79    2.60
   0   0  -6   69.09    2.80
   0   0  -6   67.29    2.30
   0   0   6   68.59    2.10
   0   0   6   71.39    2.40
   0   0   6   72.49    2.30
   0   0   6   70.09    2.40
   0   0   6   73.09    2.40
   0   0  -7   -0.30    1.00
   0   0  -7   -1.90    1.00
   0   0  -7    0.90    1.60
   0   0  -7   -1.50    0.90
   0   0  -7    0.00    1.40
   0   0   7    0.10    1.00
   0   0   7    1.10    1.40
   0   0   7    0.70    1.10
   0   0  -8    1.80    1.60
   0   0  -8    0.30    1.00
   0   0  -8    1.30    1.60
   0   0  -8   -0.40    1.30
   0   0   8   -0.10    1.20
   0   0   8    0.60    1.10
   0   0   8    1.40    1.20
   0   0  -9    0.30    1.40
   0   0  -9    0.40    1.50
   0   0  -9    0.70    1.70
   0   0   9    1.50    1.30
   0   0   9    0.90    1.40
  -1   0   9    0.10    1.60
  -1   0   9    0.50    1.60
   1   0  -9    0.00    1.20
   1   0  -9   -0.20    1.30
   1   0  -9    2.80    2.00
   1   0  -9    1.70    1.40
  -1   0   8   10.20    1.70
  -1   0   8    9.80    1.20
  -1   0   8   10.40    1.40
   1   0  -8   10.40    1.30
   1   0  -8   11.20    1.30
   1   0  -8    9.60    1.50
   1   0  -8    9.40    1.80
   1   0  -8    7.70    1.50
  -1   0   7    1.20    1.30
  -1   0   7    0.50    1.20
  -1   0   7    0.80    0.80
  -1   0   7   -0.50    0.90
  -1   0   7   -0.70    1.00
   1   0  -7    0.00    1.00
   1   0  -7    3.40    0.90
   1   0  -7   -0.90    1.00
   1   0  -7    0.60    1.80
   1   0  -7    0.50    1.20
  -1   0   6  240.98    5.20
  -1   0   6  250.17    5.40
  -1   0   6  237.98    5.20
  -1   0   6  241.08    5.20
  -1   0   6  238.88    5.50
  -1   0   6  246.68    5.50
   1   0  -6  240.68    5.50
   1   0  -6  232.78    5.30
   1   0  -6  249.38    5.40
   1   0  -6  243.78    5.40
   1   0  -6  243.48    5.80
   1   0  -6  244.68    5.30
  -1   0   5    0.70    0.60
  -1   0   5    0.10    0.60
  -1   0   5    0.40    0.60
  -1   0   5   -0.70    0.80
  -1   0   5    0.30    0.80
  -1   0   5    0.10    0.70
   1   0  -5   -1.00    1.40
   1   0  -5    0.80    0.80
   1   0  -5   -0.10    0.80
   1   0  -5   -0.20    0.60
   1   0  -5   -0.30    0.90
   1   0  -5   -0.10    1.20
  -1   0   4    2.10    0.70
  -1   0   4    2.20    0.70
  -1   0   4    2.00    0.50
  -1   0   4    0.80    0.70
  -1   0   4    1.90    0.70
  -1   0   4    1.40    0.60
   1   0  -4    1.50    0.70
   1   0  -4    1.20    0.70
   1   0  -4    0.90    0.70
   1   0  -4    0.50    0.70
   1   0  -4    2.80    1.00
   1   0  -4    1.50    1.00
  -1   0   3    0.20    0.60
  -1   0   3    1.30    0.80
  -1   0   3   -0.70    0.50
  -1   0   3   -0.10    0.70
  -1   0   3   -0.70    0.50
  -1   0   3    0.10    0.40
   1   0  -3   -0.50    0.60
   1   0  -3    0.90    0.90
   1   0  -3    0.40    0.60
   1   0  -3    1.50    0.70
   1   0  -3    1.30    0.70
   1   0  -3    1.00    0.70
   1   0  -3   -0.30    0.50
  -1   0   2 4566.84   84.29
  -1   0   2 4545.45   84.29
  -1   0   2 4712.73   84.99
  -1   0   2 4376.06   83.69
  -1   0   2 4386.16   83.99
  -1   0   2 4400.86   84.29
  -1   0   2 4354.06   83.99
   1   0  -2 4423.76   84.69
   1   0  -2 4344.67   83.79
   1   0  -2 4453.25   84.19
   1   0  -2 4480.15   84.79
   1   0  -2 4367.36   84.09
   1   0  -2 4379.16   84.29
   1   0  -2 4564.04   84.29
  -1   0   1   -0.30    0.30
  -1   0   1   -1.00    0.30
  -1   0   1   -0.20    0.30
  -1   0   1   -0.60    0.50
  -1   0   1    0.20    0.40
  -1   0   1   -0.20    0.20
  -1   0   1   -0.50    0.30
   1   0  -1   -0.30    0.40
   1   0  -1    1.20    0.50
   1   0  -1   -0.30    0.40
   1   0  -1   -0.40    0.40
   1   0  -1   -0.10    0.30
   1   0  -1    0.10    0.30
  -1   0   0  905.41   17.50
  -1   0   0  923.61   17.40
  -1   0   0  890.91   20.70
  -1   0   0  953.00   17.50
  -1   0   0  912.81   17.40
  -1   0   0  898.41   17.20
   1   0   0  907.51   17.20
   1   0   0  874.01   17.20
   1   0   0  893.01   17.30
   1   0   0  922.81   17.30
   1   0   0  936.01   17.50
   1   0   0  914.31   17.30
   1   0   0  897.11   17.20
   1   0   0  900.01   17.30
  -1   0  -1   -3.00    0.30
  -1   0  -1   -0.90    0.60
  -1   0  -1   -3.60    0.40
  -1   0  -1   -3.40    0.40
  -1   0  -1   -2.90    0.40
   1   0   1   -2.50    0.30
   1   0   1   -3.00    0.50
   1   0   1   -2.90    0.40
   1   0   1   -2.50    0.40
   1   0   1   -2.50    0.30
  -1   0  -2   99.29    2.30
  -1   0  -2  103.59    2.30
  -1   0  -2   96.99    2.10
  -1   0  -2   99.49    2.20
  -1   0  -2   97.99    2.10
  -1   0  -2  100.19    2.50
  -1   0  -2  106.09    2.40
  -1   0  -2   98.39    2.20
   1   0   2  100.29    2.30
   1   0   2   97.99    2.30
   1   0   2  101.39    2.20
   1   0   2   98.49    2.10
   1   0   2   99.59    2.20
  -1   0  -3   -0.90    1.00
  -1   0  -3   -0.70    0.40
  -1   0  -3    0.30    0.50
  -1   0  -3    0.10    0.60
  -1   0  -3    0.60    0.90
  -1   0  -3   -0.60    0.60
  -1   0  -3    0.10    0.50
  -1   0  -3    1.00    0.90
   1   0   3   -0.50    0.60
   1   0   3   -0.50    0.40
   1   0   3    0.40    0.50
   1   0   3    0.10    0.80
   1   0   3    0.20    0.20
  -1   0  -4   25.50    1.00
  -1   0  -4   27.00    1.40
  -1   0  -4   24.90    0.90
  -1   0  -4   27.20    1.30
  -1   0  -4   27.50    1.60
  -1   0  -4   28.00    1.70
  -1   0  -4   27.50    1.30
   1   0   4   26.30    1.20
   1   0   4   25.90    1.30
   1   0   4   28.70    1.30
   1   0   4   29.10    1.10
   1   0   4   24.10    0.60
  -1   0  -5   -0.20    1.10
  -1   0  -5   -0.70    0.90
  -1   0  -5    0.00    0.60
  -1   0  -5    0.50    1.20
  -1   0  -5    0.40    1.00
  -1   0  -5    1.00    1.00
  -1   0  -5    0.00    0.70
   1   0   5   -0.60    0.80
   1   0   5   -0.20    0.70
   1   0   5   -1.70    0.60
   1   0   5   -0.50    0.80
   1   0   5   -0.30    0.70
  -1   0  -6   49.10    2.00
  -1   0  -6   45.10    2.50
  -1   0  -6   46.30    1.70
  -1   0  -6   48.20    2.40
  -1   0  -6   46.90    2.20
  -1   0  -6   47.10    2.20
   1   0   6   49.00    2.00
   1   0   6   47.60    2.00
   1   0   6   48.20    1.60
   1   0   6   46.50    1.60
   1   0   6   49.30    1.80
  -1   0  -7    0.80    1.50
  -1   0  -7   -0.60    1.30
  -1   0  -7    0.00    1.00
  -1   0  -7   -0.20    0.90
   1   0   7    0.60    1.30
   1   0   7   -0.90    1.10
   1   0   7    0.20    1.10
  -1   0  -8   33.30    2.40
  -1   0  -8   21.10    1.90
  -1   0  -8   30.60    3.00
   1   0   8   27.60    1.70
   1   0   8   29.90    2.10
   1   0   8   23.70    2.00
  -1   0  -9    1.00    1.50
  -1   0  -9   -1.80    1.20
  -1   0  -9    3.20    1.80
   1   0   9   -0.40    1.30
   1   0   9   -1.10    1.30
  -2   0   9   -0.90    1.20
  -2   0   9    0.30    1.30
   2   0  -9    0.60    1.20
   2   0  -9    1.00    1.60
   2   0  -9    0.60    1.40
   2   0  -9    1.70    1.50
  -2   0   8  148.29    4.10
  -2   0   8  147.09    3.70
  -2   0   8  144.39    4.00
   2   0  -8  146.19    4.70
   2   0  -8  138.59    4.00
   2   0  -8  141.59    3.90
   2   0  -8  145.89    4.20
  -2   0   7    0.50    0.90
  -2   0   7    0.90    0.80
  -2   0   7   -0.60    1.00
  -2   0   7   -0.50    1.00
  -2   0   7    1.20    1.00
  -2   0   7   -1.20    0.80
   2   0  -7    0.70    1.10
   2   0  -7   -2.00    0.90
   2   0  -7    1.20    1.00
   2   0  -7    1.20    1.40
   2   0  -7   -1.10    1.10
  -2   0   6  161.28    4.10
  -2   0   6  158.68    4.10
  -2   0   6  159.18    3.70
  -2   0   6  164.38    4.00
  -2   0   6  158.78    3.60
  -2   0   6  156.48    3.70
   2   0  -6  159.48    3.70
   2   0  -6  161.68    3.90
   2   0  -6  161.88    4.00
   2   0  -6  160.38    4.50
   2   0  -6  158.08    3.80
  -2   0   5    1.30    0.70
  -2   0   5   -0.20    0.70
  -2   0   5   -0.60    0.70
  -2   0   5    0.30    0.60
  -2   0   5    0.00    0.70
  -2   0   5    0.70    0.80
   2   0  -5    0.60    0.70
   2   0  -5    2.00    0.90
   2   0  -5    0.80    0.70
   2   0  -5    0.30    0.80
   2   0  -5   -0.30    1.10
   2   0  -5   -1.70    1.00
  -2   0   4  155.98    3.40
  -2   0   4  150.98    3.30
  -2   0   4  155.88    3.30
  -2   0   4  158.98    3.50
  -2   0   4  152.88    3.50
  -2   0   4  153.98    3.60
   2   0  -4  151.38    3.20
   2   0  -4  155.98    3.50
   2   0  -4  159.48    3.50
   2   0  -4  151.38    3.60
   2   0  -4  154.38    3.40
   2   0  -4  156.78    3.70
  -2   0   3    0.60    0.60
  -2   0   3   -0.10    0.50
  -2   0   3   -0.70    0.50
  -2   0   3   -0.60    0.70
  -2   0   3    0.20    0.60
  -2   0   3    0.20    0.60
  -2   0   3    0.00    0.40
   2   0  -3   -0.70    0.40
   2   0  -3   -0.30    0.60
   2   0  -3   -0.80    0.70
   2   0  -3   -0.80    0.70
   2   0  -3   -0.30    0.80
   2   0  -3   -0.50    0.70
   2   0  -3    0.10    0.60
   2   0  -3   -0.80    0.70
  -2   0   2  427.76    8.10
  -2   0   2  412.96    7.90
  -2   0   2  412.66    7.90
  -2   0   2  418.86    8.00
  -2   0   2  422.16    7.90
  -2   0   2  412.86    8.00
   2   0  -2  412.56    7.80
   2   0  -2  392.16    8.10
   2   0  -2  417.96    7.90
   2   0  -2  410.06    7.90
   2   0  -2  400.66    7.80
   2   0  -2  409.36    7.90
   2   0  -2  414.26    8.00
   2   0  -2  408.76    7.90
  -2   0   1   -0.10    0.40
  -2   0   1    0.70    0.50
  -2   0   1   -0.40    0.60
  -2   0   1    1.10    0.60
  -2   0   1   -0.10    0.40
   2   0  -1   -0.10    0.30
   2   0  -1    0.70    0.40
   2   0  -1   -0.70    0.50
   2   0  -1    0.70    0.50
   2   0  -1    0.00    0.40
   2   0  -1    0.40    0.50
  -2   0   0  158.28    3.20
  -2   0   0  165.98    3.30
  -2   0   0  169.18    3.40
  -2   0   0  173.58    3.30
  -2   0   0  174.48    3.40
  -2   0   0  170.98    3.30
  -2   0   0  167.18    3.30
   2   0   0  165.78    3.30
   2   0   0  162.68    3.20
   2   0   0  166.78    3.30
   2   0   0  166.88    3.30
   2   0   0  165.18    3.30
   2   0   0  168.78    3.30
  -2   0  -1    0.40    0.70
  -2   0  -1   -0.40    0.70
  -2   0  -1   -1.20    0.30
  -2   0  -1   -0.50    0.60
  -2   0  -1   -0.70    0.60
  -2   0  -1    0.20    0.50
   2   0   1   -1.50    0.50
   2   0   1   -1.90    0.40
   2   0   1   -1.00    0.40
   2   0   1   -0.80    0.50
   2   0   1   -1.30    0.50
  -2   0  -2 2349.76   45.80
  -2   0  -2 2384.66   46.10
  -2   0  -2 2411.56   46.50
  -2   0  -2 2391.16   46.30
  -2   0  -2 2423.16   46.50
  -2   0  -2 2439.26   46.50
  -2   0  -2 2434.26   46.60
  -2   0  -2 2425.06   46.20
   2   0   2 2475.95   46.60
   2   0   2 2442.56   45.80
   2   0   2 2443.76   46.60
   2   0   2 2445.46   46.50
   2   0   2 2491.05   46.50
  -2   0  -3    0.10    0.50
  -2   0  -3    0.10    0.50
  -2   0  -3    1.70    1.00
  -2   0  -3    0.70    1.00
  -2   0  -3   -0.90    0.80
  -2   0  -3    0.00    0.60
  -2   0  -3   -0.40    0.80
  -2   0  -3   -0.90    0.60
   2   0   3    0.10    0.60
   2   0   3   -1.10    0.60
   2   0   3    0.70    0.50
   2   0   3   -1.10    0.40
   2   0   3   -1.60    0.60
  -2   0  -4  436.16    8.70
  -2   0  -4  454.65    9.30
  -2   0  -4  437.96    8.70
  -2   0  -4  445.06    8.90
  -2   0  -4  446.06    9.10
  -2   0  -4  459.85    9.00
  -2   0  -4  452.55    9.20
   2   0   4  453.35    9.00
   2   0   4  446.06    8.90
   2   0   4  441.26    8.70
   2   0   4  456.65    9.00
   2   0   4  459.15    8.80
  -2   0  -5    0.70    1.50
  -2   0  -5   -1.70    1.30
  -2   0  -5   -0.30    0.60
  -2   0  -5    1.70    0.80
  -2   0  -5    1.10    1.00
  -2   0  -5    0.00    1.10
   2   0   5    0.10    0.60
   2   0   5    0.60    0.90
   2   0   5    0.00    0.60
   2   0   5    0.10    0.90
   2   0   5    0.60    0.70
  -2   0  -6    4.00    1.50
  -2   0  -6    3.30    1.40
  -2   0  -6    4.20    1.10
  -2   0  -6    4.70    1.30
  -2   0  -6    4.50    0.80
   2   0   6    4.70    0.90
   2   0   6    4.40    1.10
   2   0   6    2.40    1.10
   2   0   6    4.00    1.10
  -2   0  -7    0.40    1.30
  -2   0  -7   -1.00    1.50
  -2   0  -7   -0.90    1.00
  -2   0  -7   -0.10    1.40
   2   0   7   -0.40    1.10
   2   0   7    0.40    1.10
   2   0   7    0.90    0.90
  -2   0  -8   34.50    2.20
  -2   0  -8   38.20    3.20
  -2   0  -8   38.80    3.00
   2   0   8   33.50    2.60
   2   0   8   32.80    2.20
   2   0   8   30.10    2.50
  -2   0  -9    2.10    1.70
  -2   0  -9    4.10    1.90
  -2   0  -9    0.20    1.60
   2   0   9   -2.30    1.70
   2   0   9    0.60    1.70
  -3   0   9   -1.10    1.30
  -3   0   9    0.10    1.60
   3   0  -9   -1.40    1.30
   3   0  -9    0.60    1.50
   3   0  -9    0.50    1.10
   3   0  -9    1.90    1.30
  -3   0   8  130.39    3.40
  -3   0   8  134.59    3.70
  -3   0   8  130.09    3.80
  -3   0   8  126.69    3.40
   3   0  -8  128.89    3.80
   3   0  -8  131.19    4.00
   3   0  -8  125.19    3.60
   3   0  -8  126.99    4.30
  -3   0   7    0.20    0.90
  -3   0   7   -0.50    1.00
  -3   0   7    0.10    0.80
  -3   0   7    0.90    1.00
  -3   0   7    0.20    1.00
  -3   0   7   -0.40    1.00
   3   0  -7    0.40    0.90
   3   0  -7   -0.60    0.90
   3   0  -7    0.00    1.00
   3   0  -7    0.10    1.00
   3   0  -7    1.20    1.40
  -3   0   6    7.30    1.10
  -3   0   6    5.40    1.00
  -3   0   6    5.90    1.00
  -3   0   6    8.30    0.90
  -3   0   6    7.40    0.80
  -3   0   6    6.60    0.90
   3   0  -6    7.20    1.20
   3   0  -6    8.10    1.40
   3   0  -6    6.60    1.10
   3   0  -6    6.80    1.20
   3   0  -6    5.60    1.00
  -3   0   5    0.50    0.80
  -3   0   5   -0.20    0.70
  -3   0   5    0.60    0.70
  -3   0   5    0.80    0.60
  -3   0   5    0.90    0.80
  -3   0   5   -0.30    0.90
   3   0  -5    0.00    0.80
   3   0  -5   -0.20    0.90
   3   0  -5   -0.80    0.70
   3   0  -5   -0.30    0.60
   3   0  -5    0.40    1.20
   3   0  -5   -1.30    0.90
  -3   0   4  139.29    3.10
  -3   0   4  136.39    3.10
  -3   0   4  137.39    3.10
  -3   0   4  136.79    3.40
  -3   0   4  134.29    3.00
  -3   0   4  131.59    2.80
  -3   0   4  129.39    2.90
   3   0  -4  134.29    3.00
   3   0  -4  131.79    3.00
   3   0  -4  131.79    2.90
   3   0  -4  127.49    2.70
   3   0  -4  134.09    3.20
   3   0  -4  140.79    3.10
   3   0  -4  135.59    3.30
  -3   0   3    0.10    0.70
  -3   0   3    1.00    0.60
  -3   0   3   -0.70    0.70
  -3   0   3    0.10    0.50
  -3   0   3   -0.70    0.60
  -3   0   3   -1.30    0.60
   3   0  -3    0.50    0.60
   3   0  -3    0.60    0.70
   3   0  -3   -0.20    0.50
   3   0  -3    0.90    0.70
   3   0  -3    0.20    0.70
   3   0  -3    1.00    0.50
   3   0  -3   -1.00    0.70
   3   0  -3    0.20    0.80
   3   0  -3    0.10    0.30
  -3   0   2    3.60    1.00
  -3   0   2    3.10    0.60
  -3   0   2    4.20    0.60
  -3   0   2    3.50    0.70
  -3   0   2    2.70    0.60
   3   0  -2    3.10    0.60
   3   0  -2    3.10    0.60
   3   0  -2    3.10    0.60
   3   0  -2    3.50    0.80
   3   0  -2    3.70    0.40
   3   0  -2    3.00    0.50
  -3   0   1    0.20    0.50
  -3   0   1    0.40    0.60
  -3   0   1    1.40    0.60
  -3   0   1    0.50    0.40
  -3   0   1   -0.30    0.60
   3   0  -1   -0.70    0.60
   3   0  -1   -0.50    0.30
   3   0  -1    0.10    0.60
   3   0  -1   -0.20    0.40
   3   0  -1   -0.30    0.50
   3   0  -1    0.60    0.50
   3   0  -1    1.00    0.60
  -3   0   0  423.86    8.10
  -3   0   0  424.86    8.10
  -3   0   0  421.26    8.10
  -3   0   0  413.66    8.00
  -3   0   0  432.76    8.20
  -3   0   0  431.66    8.20
   3   0   0  422.46    8.10
   3   0   0  423.46    8.10
   3   0   0  428.06    8.10
   3   0   0  407.76    8.00
   3   0   0  417.66    8.20
  -3   0  -1   -0.60    0.70
  -3   0  -1    0.30    0.70
  -3   0  -1    0.00    0.70
  -3   0  -1    0.70    0.70
  -3   0  -1    0.10    0.50
  -3   0  -1    0.10    0.50
   3   0   1    0.10    0.60
   3   0   1   -0.40    0.50
   3   0   1    0.40    0.60
   3   0   1   -0.70    0.50
   3   0   1    0.60    0.50
  -3   0  -2 1701.33   32.70
  -3   0  -2 1709.73   32.00
  -3   0  -2 1631.24   32.20
  -3   0  -2 1691.93   33.30
  -3   0  -2 1727.43   33.50
  -3   0  -2 1729.63   33.40
   3   0   2 1697.93   32.30
   3   0   2 1714.03   32.50
   3   0   2 1693.33   32.40
   3   0   2 1712.03   32.50
   3   0   2 1685.93   32.50
  -3   0  -3    0.20    0.90
  -3   0  -3    0.00    0.80
  -3   0  -3    0.40    0.40
  -3   0  -3    0.60    0.50
  -3   0  -3   -0.80    0.90
  -3   0  -3    0.10    0.60
  -3   0  -3   -0.80    0.90
   3   0   3   -0.70    0.60
   3   0   3   -0.50    0.70
   3   0   3   -0.10    0.50
   3   0   3   -1.00    0.70
   3   0   3    0.40    0.60
  -3   0  -4  324.67    6.50
  -3   0  -4  336.87    6.80
  -3   0  -4  320.07    6.60
  -3   0  -4  329.87    7.20
  -3   0  -4  335.57    7.10
  -3   0  -4  335.87    7.10
   3   0   4  330.87    6.80
   3   0   4  330.37    6.70
   3   0   4  329.87    6.50
   3   0   4  329.27    6.70
   3   0   4  334.87    6.90
  -3   0  -5    1.50    0.70
  -3   0  -5   -0.70    1.30
  -3   0  -5   -1.10    1.50
  -3   0  -5   -0.20    0.90
  -3   0  -5    0.50    1.30
   3   0   5   -0.40    0.60
   3   0   5    0.00    0.90
   3   0   5    0.00    0.90
   3   0   5    0.20    0.80
   3   0   5   -0.10    0.80
  -3   0  -6   15.40    2.10
  -3   0  -6   15.00    1.30
  -3   0  -6   15.80    1.60
  -3   0  -6   15.00    1.70
   3   0   6   14.80    1.40
   3   0   6   13.20    1.40
   3   0   6   15.60    1.40
   3   0   6   16.00    1.40
  -3   0  -7    0.30    1.90
  -3   0  -7   -2.00    1.30
  -3   0  -7    0.90    1.50
  -3   0  -7   -1.70    1.40
   3   0   7   -1.50    1.10
   3   0   7    0.30    1.00
   3   0   7   -1.90    1.40
  -3   0  -8   14.30    2.40
  -3   0  -8   12.50    1.80
  -3   0  -8   12.90    2.20
   3   0   8   12.50    1.90
   3   0   8   15.20    1.40
   3   0   8   14.70    1.70
  -4   0   9   -2.40    1.20
  -4   0   9    0.20    1.30
   4   0  -9    1.60    1.60
   4   0  -9    1.50    1.50
   4   0  -9    0.20    1.10
   4   0  -9    1.20    1.10
  -4   0   8    9.80    1.10
  -4   0   8   10.30    1.40
  -4   0   8   12.40    1.20
  -4   0   8    9.70    1.60
   4   0  -8   13.80    2.00
   4   0  -8   12.10    1.70
   4   0  -8    9.00    1.30
   4   0  -8   12.10    1.30
  -4   0   7    1.70    1.20
  -4   0   7   -0.20    1.00
  -4   0   7    0.20    1.00
  -4   0   7    0.20    0.90
  -4   0   7    0.60    0.90
  -4   0   7   -0.70    0.80
   4   0  -7   -0.70    1.10
   4   0  -7    0.90    1.20
   4   0  -7    0.20    1.30
   4   0  -7    1.50    0.90
   4   0  -7    0.30    1.30
  -4   0   6  412.46    8.30
  -4   0   6  412.46    8.60
  -4   0   6  403.76    8.30
  -4   0   6  410.66    8.80
  -4   0   6  415.16    8.50
  -4   0   6  404.26    8.40
   4   0  -6  411.76    8.60
   4   0  -6  411.96    8.50
   4   0  -6  404.56    8.30
   4   0  -6  414.36    8.40
   4   0  -6  412.36    8.70
  -4   0   5   -0.10    0.70
  -4   0   5    0.00    1.00
  -4   0   5   -0.90    0.80
  -4   0   5    2.00    1.00
  -4   0   5    0.60    0.80
  -4   0   5    0.00    0.70
  -4   0   5    0.00    0.50
   4   0  -5   -0.40    0.70
   4   0  -5    0.20    0.80
   4   0  -5    1.00    0.80
   4   0  -5   -0.70    1.20
   4   0  -5   -0.40    0.80
  -4   0   4    6.20    0.70
  -4   0   4    6.00    0.80
  -4   0   4    7.50    0.70
  -4   0   4    5.80    1.00
  -4   0   4    5.90    0.80
  -4   0   4    6.10    0.80
   4   0  -4    6.10    0.90
   4   0  -4    6.40    0.60
   4   0  -4    6.80    0.80
   4   0  -4    8.70    1.10
   4   0  -4    4.50    0.40
   4   0  -4    5.10    1.00
   4   0  -4    6.50    0.60
  -4   0   3    0.00    0.60
  -4   0   3    0.00    0.70
  -4   0   3    0.40    0.90
  -4   0   3   -0.10    0.50
  -4   0   3    0.00    0.60
  -4   0   3    0.50    0.80
   4   0  -3   -0.30    0.60
   4   0  -3    0.40    0.40
   4   0  -3   -0.10    0.70
   4   0  -3    0.30    0.70
   4   0  -3   -0.20    0.60
   4   0  -3    0.50    0.70
   4   0  -3    0.40    0.40
  -4   0   2   49.70    1.50
  -4   0   2   50.49    1.60
  -4   0   2   46.90    1.20
  -4   0   2   48.80    1.50
  -4   0   2   50.49    1.70
  -4   0   2   48.70    1.40
   4   0  -2   48.20    1.30
   4   0  -2   50.89    1.40
   4   0  -2   43.70    1.50
   4   0  -2   47.80    1.00
   4   0  -2   48.30    1.40
   4   0  -2   49.20    1.50
   4   0  -2   51.79    1.40
  -4   0   1    0.50    0.60
  -4   0   1   -0.30    0.60
  -4   0   1   -1.40    0.70
  -4   0   1   -0.10    0.60
  -4   0   1   -0.10    0.30
  -4   0   1   -0.10    0.80
   4   0  -1   -0.60    0.60
   4   0  -1   -0.40    0.80
   4   0  -1   -0.70    0.50
   4   0  -1    0.40    0.50
   4   0  -1   -0.30    0.60
   4   0  -1    0.90    0.50
  -4   0   0  128.69    2.70
  -4   0   0  138.09    3.00
  -4   0   0  136.39    2.90
  -4   0   0  138.39    3.00
  -4   0   0  136.69    2.90
  -4   0   0  135.69    3.00
   4   0   0  133.39    2.90
   4   0   0  135.49    3.00
   4   0   0  134.59    2.80
   4   0   0  130.49    2.70
   4   0   0  136.59    2.90
  -4   0  -1    0.70    0.60
  -4   0  -1   -0.70    0.80
  -4   0  -1   -0.20    0.60
  -4   0  -1    0.60    0.90
  -4   0  -1   -0.30    0.50
  -4   0  -1   -0.10    0.60
  -4   0  -1    1.00    0.60
   4   0   1    0.10    0.50
   4   0   1   -0.50    0.50
   4   0   1    0.00    0.60
   4   0   1    0.70    0.80
   4   0   1   -0.40    0.60
  -4   0  -2 1077.79   20.40
  -4   0  -2 1089.19   20.50
  -4   0  -2 1063.59   20.40
  -4   0  -2 1033.10   20.00
  -4   0  -2 1076.69   20.30
  -4   0  -2 1052.29   20.20
   4   0   2 1060.19   20.10
   4   0   2 1076.89   20.30
   4   0   2 1054.19   20.20
   4   0   2 1077.49   20.30
   4   0   2 1062.49   20.20
  -4   0  -3   -1.10    1.00
  -4   0  -3   -0.40    1.00
  -4   0  -3    0.70    0.40
  -4   0  -3    0.20    0.70
  -4   0  -3   -0.20    0.70
  -4   0  -3    0.40    0.90
  -4   0  -3   -0.30    0.60
   4   0   3    0.70    0.50
   4   0   3   -0.80    0.70
   4   0   3   -2.20    0.90
   4   0   3    0.80    0.60
   4   0   3   -0.50    0.60
  -4   0  -4   10.00    1.40
  -4   0  -4   13.30    1.40
  -4   0  -4    9.20    0.70
  -4   0  -4   10.70    1.20
  -4   0  -4   10.70    0.90
  -4   0  -4   11.20    1.40
   4   0   4    9.70    1.00
   4   0   4   11.00    0.80
   4   0   4   10.20    1.00
   4   0   4   10.00    1.00
   4   0   4   12.00    1.10
  -4   0  -5    0.90    1.40
  -4   0  -5    1.20    1.30
  -4   0  -5   -0.30    1.30
  -4   0  -5   -1.00    1.10
   4   0   5    0.10    1.00
   4   0   5    1.70    0.90
   4   0   5    0.10    0.90
   4   0   5    0.20    0.70
  -4   0  -6   89.99    3.40
  -4   0  -6   81.79    3.20
  -4   0  -6   91.29    2.90
  -4   0  -6   82.69    3.20
   4   0   6   91.89    3.10
   4   0   6   89.39    3.00
   4   0   6   91.09    2.70
   4   0   6   90.39    2.90
  -4   0  -7   -1.80    1.40
  -4   0  -7    1.10    1.50
  -4   0  -7   -1.00    1.40
  -4   0  -7    1.40    1.60
   4   0   7    0.10    1.00
   4   0   7   -0.50    1.20
   4   0   7   -1.20    1.50
  -4   0  -8    2.50    2.00
  -4   0  -8    3.20    1.30
  -4   0  -8    6.90    1.90
   4   0   8    2.40    1.40
   4   0   8    3.50    1.10
   4   0   8    3.10    1.70
  -5   0   9    0.00    1.20
  -5   0   9    0.80    1.30
  -5   0   9    0.80    1.60
   5   0  -9   -0.10    1.30
   5   0  -9    1.90    1.10
   5   0  -9    2.90    1.70
   5   0  -9    0.80    1.10
  -5   0   8   -0.10    1.00
  -5   0   8    1.80    1.20
  -5   0   8    1.00    1.40
  -5   0   8    1.80    1.30
   5   0  -8    0.90    1.60
   5   0  -8    0.20    1.20
   5   0  -8   -2.10    1.30
   5   0  -8    0.60    1.00
  -5   0   7    0.80    0.80
  -5   0   7    1.40    1.00
  -5   0   7    1.20    1.30
  -5   0   7    0.30    1.10
  -5   0   7    0.60    1.30
  -5   0   7   -0.60    0.80
   5   0  -7   -0.20    1.10
   5   0  -7    1.30    1.20
   5   0  -7   -0.20    1.00
   5   0  -7    0.50    1.00
  -5   0   6   14.90    1.60
  -5   0   6   17.20    1.40
  -5   0   6   16.40    1.30
  -5   0   6   17.20    1.30
  -5   0   6   15.70    1.20
  -5   0   6   18.00    1.40
   5   0  -6   17.40    1.30
   5   0  -6   16.50    1.30
   5   0  -6   19.40    1.70
   5   0  -6   15.30    1.30
   5   0  -6   13.50    1.20
  -5   0   5    0.60    1.00
  -5   0   5    0.10    0.60
  -5   0   5   -0.50    0.80
  -5   0   5   -0.30    1.10
  -5   0   5    0.80    0.60
  -5   0   5   -0.90    0.60
  -5   0   5   -1.60    0.80
   5   0  -5    0.90    0.90
   5   0  -5    0.60    0.70
   5   0  -5   -1.00    0.70
   5   0  -5    0.90    0.80
   5   0  -5    0.10    0.90
   5   0  -5   -1.00    1.10
  -5   0   4  945.91   18.10
  -5   0   4  947.71   18.40
  -5   0   4  962.30   18.00
  -5   0   4  950.70   18.00
  -5   0   4  947.71   18.00
  -5   0   4  939.21   17.90
   5   0  -4  930.41   18.00
   5   0  -4  939.91   17.90
   5   0  -4  941.01   18.00
   5   0  -4  962.50   18.00
   5   0  -4  961.40   18.00
   5   0  -4  943.71   18.10
   5   0  -4  864.41   17.50
   5   0  -4  903.21   17.70
  -5   0   3    0.10    0.60
  -5   0   3    0.60    0.80
  -5   0   3   -0.50    0.80
  -5   0   3   -0.90    0.70
  -5   0   3   -0.30    0.60
   5   0  -3   -2.20    0.60
   5   0  -3    0.20    0.60
   5   0  -3    0.10    0.70
   5   0  -3    0.20    0.60
   5   0  -3   -0.50    0.80
   5   0  -3   -0.60    0.30
   5   0  -3   -0.40    0.60
  -5   0   2   30.70    1.10
  -5   0   2   33.70    1.50
  -5   0   2   29.60    1.00
  -5   0   2   29.80    1.20
  -5   0   2   30.30    1.40
  -5   0   2   32.20    1.50
   5   0  -2   28.10    0.80
   5   0  -2   33.00    1.40
   5   0  -2   28.80    1.20
   5   0  -2   31.30    1.20
   5   0  -2   29.40    1.20
   5   0  -2   31.00    1.20
  -5   0   1    0.60    0.70
  -5   0   1    0.00    0.70
  -5   0   1   -1.00    0.70
  -5   0   1   -0.70    0.30
  -5   0   1   -1.70    0.40
  -5   0   1    0.90    0.70
  -5   0   1   -0.30    0.80
   5   0  -1    0.10    0.70
   5   0  -1   -2.10    0.70
   5   0  -1   -0.10    0.50
   5   0  -1   -1.20    0.60
   5   0  -1   -0.10    0.60
   5   0  -1   -1.30    0.70
   5   0  -1    1.00    0.70
  -5   0   0 1083.19   20.30
  -5   0   0 1075.79   20.20
  -5   0   0 1081.09   20.30
  -5   0   0 1023.60   20.30
  -5   0   0 1086.09   20.20
  -5   0   0 1075.89   20.20
  -5   0   0 1042.10   20.40
   5   0   0 1077.49   20.20
   5   0   0 1072.29   20.10
   5   0   0 1022.30   20.10
   5   0   0 1047.90   20.30
   5   0   0 1081.29   20.20
  -5   0  -1   -0.70    0.70
  -5   0  -1   -0.60    0.50
  -5   0  -1    0.30    0.60
  -5   0  -1    0.20    0.80
  -5   0  -1    0.80    0.90
  -5   0  -1    0.30    0.70
  -5   0  -1    0.10    0.60
   5   0   1   -1.20    0.70
   5   0   1   -0.10    0.50
   5   0   1    0.80    0.70
   5   0   1   -0.30    0.30
   5   0   1   -0.30    0.60
   5   0   1   -0.90    0.70
  -5   0  -2  205.88    4.40
  -5   0  -2  203.58    4.60
  -5   0  -2  214.58    4.50
  -5   0  -2  212.08    4.70
  -5   0  -2  208.88    4.80
  -5   0  -2  212.08    4.50
   5   0   2  213.18    4.50
   5   0   2  213.58    4.50
   5   0   2  207.68    4.30
   5   0   2  210.48    4.50
   5   0   2  215.68    4.50
  -5   0  -3    0.10    0.40
  -5   0  -3    0.00    1.20
  -5   0  -3    1.10    0.90
  -5   0  -3    0.80    0.60
  -5   0  -3    0.40    1.10
  -5   0  -3   -0.50    0.90
   5   0   3   -0.10    1.00
   5   0   3    0.00    0.60
   5   0   3   -0.30    0.50
   5   0   3    0.50    0.70
   5   0   3   -1.30    0.70
  -5   0  -4   16.70    1.20
  -5   0  -4   16.70    1.80
  -5   0  -4   20.70    1.40
  -5   0  -4   20.40    2.10
  -5   0  -4   20.40    1.90
   5   0   4   17.30    1.40
   5   0   4   20.80    1.50
   5   0   4   19.80    1.20
   5   0   4   16.80    1.40
   5   0   4   19.60    1.10
  -5   0  -5   -1.50    0.90
  -5   0  -5   -1.60    1.30
  -5   0  -5   -0.50    1.70
  -5   0  -5    0.60    1.30
   5   0   5   -0.40    0.90
   5   0   5    0.50    0.90
   5   0   5   -0.40    1.00
   5   0   5    0.40    1.00
  -5   0  -6   11.60    2.00
  -5   0  -6   14.30    2.10
  -5   0  -6   11.40    2.00
  -5   0  -6   11.80    1.40
   5   0   6   12.90    1.30
   5   0   6    9.30    1.40
   5   0   6   15.50    1.50
  -5   0  -7    1.20    1.60
  -5   0  -7    1.90    1.60
  -5   0  -7   -0.80    1.20
  -5   0  -7    0.70    1.60
   5   0   7   -0.40    1.20
   5   0   7   -0.30    1.30
   5   0   7    0.20    1.20
  -5   0  -8    1.70    1.30
  -5   0  -8    4.90    2.00
  -5   0  -8    4.80    1.80
   5   0   8    1.20    1.10
   5   0   8    4.90    1.50
   5   0   8    5.60    1.50
  -6   0   9    0.70    1.10
  -6   0   9   -1.10    1.20
  -6   0   9    0.00    1.30
   6   0  -9    0.80    1.10
   6   0  -9    0.10    1.30
   6   0  -9    0.60    1.20
  -6   0   8   15.00    1.20
  -6   0   8   14.70    1.40
  -6   0   8   14.00    1.50
  -6   0   8   15.00    1.50
   6   0  -8   14.10    1.50
   6   0  -8   12.50    1.50
   6   0  -8   16.30    1.50
  -6   0   7   -1.10    0.80
  -6   0   7    0.70    1.00
  -6   0   7   -1.80    1.00
  -6   0   7   -0.30    1.10
  -6   0   7    1.60    1.00
   6   0  -7    1.80    1.10
   6   0  -7    2.80    1.40
   6   0  -7    0.30    1.10
   6   0  -7    0.20    1.00
  -6   0   6   17.60    1.30
  -6   0   6   16.80    1.80
  -6   0   6   14.90    1.20
  -6   0   6   15.30    1.30
  -6   0   6   14.40    1.20
  -6   0   6   18.70    1.50
   6   0  -6   17.00    1.30
   6   0  -6   17.90    1.70
   6   0  -6   14.80    1.50
   6   0  -6   15.50    1.40
   6   0  -6   14.60    1.30
  -6   0   5   -1.20    1.00
  -6   0   5   -0.90    0.70
  -6   0   5    2.00    0.80
  -6   0   5   -0.10    0.70
  -6   0   5    0.50    1.00
  -6   0   5    1.00    0.90
   6   0  -5    1.10    0.80
   6   0  -5    0.30    1.00
   6   0  -5   -0.40    0.80
   6   0  -5   -0.10    0.70
   6   0  -5    0.60    0.90
  -6   0   4  911.51   17.40
  -6   0   4  899.91   17.70
  -6   0   4  904.91   17.30
  -6   0   4  896.01   17.30
  -6   0   4  905.31   17.40
  -6   0   4  908.71   17.40
   6   0  -4  910.61   17.30
   6   0  -4  897.91   17.20
   6   0  -4  897.11   17.40
   6   0  -4  872.11   16.90
   6   0  -4  876.61   17.20
   6   0  -4  905.51   17.40
   6   0  -4  919.41   17.40
  -6   0   3    0.10    0.40
  -6   0   3   -1.00    0.80
  -6   0   3    0.80    0.80
  -6   0   3    0.60    0.60
  -6   0   3   -1.30    0.80
  -6   0   3   -0.70    0.60
   6   0  -3   -0.80    0.80
   6   0  -3   -1.30    0.50
   6   0  -3   -0.80    0.70
   6   0  -3   -0.80    0.60
   6   0  -3    1.20    0.70
   6   0  -3   -0.50    0.50
  -6   0   2    0.50    1.00
  -6   0   2    1.10    0.80
  -6   0   2   -0.10    0.80
  -6   0   2    0.40    0.70
  -6   0   2    0.40    0.50
   6   0  -2    0.10    0.60
   6   0  -2   -0.10    0.80
   6   0  -2    0.20    0.50
   6   0  -2    0.90    0.60
   6   0  -2    0.50    0.70
  -6   0   1   -0.50    0.70
  -6   0   1   -0.50    0.70
  -6   0   1   -0.30    0.80
  -6   0   1   -1.00    0.40
  -6   0   1    0.50    0.70
  -6   0   1    0.80    0.70
  -6   0   1    0.00    0.30
   6   0  -1    0.10    0.60
   6   0  -1   -0.20    0.50
   6   0  -1    0.20    0.70
   6   0  -1    1.50    0.60
   6   0  -1    0.80    0.60
  -6   0   0  154.28    3.30
  -6   0   0  156.88    3.40
  -6   0   0  158.08    3.60
  -6   0   0  159.28    3.60
  -6   0   0  158.28    3.40
  -6   0   0  162.48    3.40
  -6   0   0  162.08    3.60
   6   0   0  151.28    3.10
   6   0   0  160.58    3.40
   6   0   0  151.38    3.80
   6   0   0  156.48    3.20
   6   0   0  157.08    3.40
   6   0   0  160.68    3.50
  -6   0  -1   -0.30    0.60
  -6   0  -1    0.40    0.90
  -6   0  -1   -0.60    1.10
  -6   0  -1    0.30    0.70
  -6   0  -1    0.20    0.80
  -6   0  -1   -0.10    0.50
  -6   0  -1    0.50    0.60
   6   0   1    0.00    0.60
   6   0   1   -0.10    0.60
   6   0   1   -0.40    0.60
   6   0   1   -0.20    0.30
   6   0   1   -0.20    0.70
   6   0   1   -0.90    0.70
  -6   0  -2   11.10    1.20
  -6   0  -2   11.60    1.10
  -6   0  -2   11.90    1.00
  -6   0  -2   12.70    1.50
  -6   0  -2   11.50    1.00
  -6   0  -2   12.80    1.20
  -6   0  -2   10.80    0.90
   6   0   2   11.60    1.00
   6   0   2   10.80    0.90
   6   0   2   10.10    0.90
   6   0   2   11.80    0.90
   6   0   2   12.20    0.90
  -6   0  -3    0.30    0.80
  -6   0  -3    0.10    1.10
  -6   0  -3   -0.40    0.80
  -6   0  -3   -0.20    1.00
  -6   0  -3   -2.20    1.20
  -6   0  -3   -0.10    0.80
   6   0   3   -0.70    0.60
   6   0   3    0.10    0.80
   6   0   3    0.20    0.70
   6   0   3    0.50    0.80
   6   0   3   -0.30    0.80
  -6   0  -4  154.78    4.60
  -6   0  -4  155.88    4.20
  -6   0  -4  163.18    4.00
  -6   0  -4  151.28    3.60
  -6   0  -4  156.08    4.20
   6   0   4  161.68    3.90
   6   0   4  152.38    3.80
   6   0   4  154.98    3.70
   6   0   4  157.78    3.90
  -6   0  -5   -0.50    1.30
  -6   0  -5    0.10    1.00
  -6   0  -5   -0.10    1.30
  -6   0  -5   -2.70    1.40
   6   0   5    0.20    1.00
   6   0   5    0.70    1.00
   6   0   5   -1.30    1.00
   6   0   5   -1.30    1.20
  -6   0  -6    2.40    1.50
  -6   0  -6    6.30    1.90
  -6   0  -6    3.00    1.60
  -6   0  -6   -0.20    1.20
   6   0   6    1.30    1.10
   6   0   6    0.50    1.50
   6   0   6    2.80    1.20
  -6   0  -7    1.90    1.60
  -6   0  -7   -0.10    1.20
  -6   0  -7   -0.60    1.60
  -6   0  -7    0.30    1.60
   6   0   7   -0.50    1.60
   6   0   7   -0.30    1.30
   6   0   7   -0.20    1.60
   6   0   8    1.60    1.40
  -7   0   9    0.10    1.40
  -7   0   9   -0.50    1.30
  -7   0   9    0.70    1.30
   7   0  -9   -1.40    1.20
   7   0  -9   -1.40    1.60
   7   0  -9   -0.60    1.30
  -7   0   8    4.20    1.40
  -7   0   8    2.40    1.20
  -7   0   8    2.00    1.20
  -7   0   8    0.10    1.40
   7   0  -8    5.30    1.50
   7   0  -8    2.60    1.60
   7   0  -8    3.00    1.30
  -7   0   7   -0.50    1.10
  -7   0   7    0.70    1.30
  -7   0   7   -0.40    0.80
  -7   0   7   -1.30    0.80
  -7   0   7    0.70    1.10
   7   0  -7    1.50    1.20
   7   0  -7   -0.10    1.40
   7   0  -7   -1.10    1.00
  -7   0   6   46.90    2.10
  -7   0   6   45.60    2.20
  -7   0   6   50.09    2.70
  -7   0   6   46.90    2.00
  -7   0   6   45.90    1.60
  -7   0   6   51.79    2.00
   7   0  -6   50.69    2.20
   7   0  -6   41.20    2.00
   7   0  -6   48.10    2.00
   7   0  -6   52.59    2.40
  -7   0   5   -0.60    0.80
  -7   0   5    1.20    1.00
  -7   0   5    0.70    1.00
  -7   0   5   -0.30    0.80
  -7   0   5   -0.60    1.30
  -7   0   5   -1.70    0.90
   7   0  -5   -0.60    1.10
   7   0  -5    0.50    0.80
   7   0  -5   -0.40    1.00
   7   0  -5   -1.20    0.80
   7   0  -5   -2.10    0.90
  -7   0   4  111.89    2.80
  -7   0   4  114.89    2.90
  -7   0   4  114.59    2.90
  -7   0   4  115.69    3.00
  -7   0   4  108.49    3.30
   7   0  -4  112.79    2.90
   7   0  -4  108.69    2.70
   7   0  -4  113.09    2.90
   7   0  -4  114.59    2.80
   7   0  -4  113.99    2.90
  -7   0   3    0.10    0.60
  -7   0   3    1.00    0.90
  -7   0   3   -0.20    0.70
  -7   0   3    0.20    0.50
  -7   0   3    0.10    0.80
  -7   0   3    1.00    1.20
   7   0  -3   -0.10    0.70
   7   0  -3   -0.70    0.70
   7   0  -3   -0.30    0.70
   7   0  -3    0.20    0.70
   7   0  -3    0.50    0.70
  -7   0   2   27.80    1.40
  -7   0   2   26.40    1.20
  -7   0   2   28.10    1.50
  -7   0   2   27.90    1.20
  -7   0   2   26.00    1.70
   7   0  -2   26.00    1.30
   7   0  -2   27.10    1.30
   7   0  -2   28.70    1.30
   7   0  -2   26.80    1.30
   7   0  -2   27.20    1.40
  -7   0   1    0.10    0.90
  -7   0   1    0.50    0.80
  -7   0   1   -0.80    0.30
  -7   0   1   -0.30    0.70
  -7   0   1    0.20    0.80
  -7   0   1    0.50    0.50
  -7   0   1    0.40    0.70
   7   0  -1   -0.20    0.60
   7   0  -1   -0.50    0.70
   7   0  -1    0.90    0.70
   7   0  -1    0.00    0.60
   7   0  -1    0.90    0.60
  -7   0   0   59.79    2.00
  -7   0   0   59.09    1.80
  -7   0   0   59.69    2.00
  -7   0   0   61.29    2.10
  -7   0   0   60.89    1.70
  -7   0   0   57.59    1.50
  -7   0   0   61.39    1.90
   7   0   0   58.09    1.40
   7   0   0   57.69    1.60
   7   0   0   58.49    1.70
   7   0   0   60.69    1.80
   7   0   0   60.19    1.80
  -7   0  -1    0.60    0.70
  -7   0  -1   -0.50    0.60
  -7   0  -1    1.10    0.80
  -7   0  -1    0.40    0.80
  -7   0  -1    0.30    0.90
  -7   0  -1   -0.90    1.00
   7   0   1    0.50    0.70
   7   0   1   -0.10    0.40
   7   0   1   -0.40    0.70
   7   0   1    0.50    0.70
  -7   0  -2   60.49    2.10
  -7   0  -2   59.09    2.50
  -7   0  -2   58.89    2.00
  -7   0  -2   60.89    2.00
  -7   0  -2   59.29    1.90
  -7   0  -2   60.49    2.10
  -7   0  -2   55.79    2.10
   7   0   2   61.39    2.00
   7   0   2   60.49    2.10
   7   0   2   60.99    2.00
   7   0   2   60.79    1.90
   7   0   2   61.09    1.80
  -7   0  -3   -1.20    1.30
  -7   0  -3    0.60    1.20
  -7   0  -3   -0.40    0.60
  -7   0  -3    0.50    1.10
  -7   0  -3   -0.30    0.90
  -7   0  -3   -0.50    0.90
  -7   0  -3   -0.70    0.90
   7   0   3    0.20    0.80
   7   0   3   -0.60    0.90
   7   0   3   -0.10    0.90
   7   0   3    1.40    0.90
   7   0   3   -0.20    0.70
  -7   0  -4   22.80    2.20
  -7   0  -4   17.40    1.50
  -7   0  -4   21.90    1.90
  -7   0  -4   17.80    1.90
  -7   0  -4   19.30    1.70
  -7   0  -4   20.10    1.30
   7   0   4   19.50    1.60
   7   0   4   22.10    1.60
   7   0   4   18.00    1.60
   7   0   4   23.00    1.60
  -7   0  -5   -0.80    1.10
  -7   0  -5    0.90    1.30
  -7   0  -5   -0.10    1.40
  -7   0  -5   -0.10    1.90
   7   0   5    0.20    1.00
   7   0   5   -0.40    1.10
   7   0   5    0.50    1.10
   7   0   5   -0.30    0.90
  -7   0  -6   55.59    2.90
  -7   0  -6   53.49    2.90
  -7   0  -6   54.09    2.40
  -7   0  -6   51.79    3.00
   7   0   6   52.49    2.30
   7   0   6   49.20    2.40
   7   0   6   47.20    2.50
  -7   0  -7   -0.40    1.70
  -7   0  -7   -0.50    1.60
  -7   0  -7    3.50    1.60
  -7   0  -7   -1.40    1.20
   7   0   7   -0.90    1.10
   7   0   7    1.10    1.30
   7   0   7   -0.10    1.60
  -8   0   9    0.40    1.20
  -8   0   9   -2.30    1.20
  -8   0   9   -0.90    1.30
   8   0  -9    2.00    1.30
   8   0  -9    1.00    1.20
   8   0  -9    0.00    1.30
  -8   0   8   27.00    2.00
  -8   0   8   24.40    2.00
  -8   0   8   24.80    1.60
  -8   0   8   24.10    1.90
   8   0  -8   23.60    2.10
   8   0  -8   22.90    1.90
   8   0  -8   29.60    2.30
  -8   0   7    1.70    1.30
  -8   0   7    0.30    0.90
  -8   0   7    1.40    0.90
  -8   0   7   -0.40    1.10
  -8   0   7    0.70    1.30
   8   0  -7   -0.10    1.10
   8   0  -7   -1.30    1.10
   8   0  -7    0.70    1.10
  -8   0   6    7.60    1.10
  -8   0   6    8.90    1.20
  -8   0   6    9.50    1.10
  -8   0   6    6.10    1.40
  -8   0   6    8.80    1.30
  -8   0   6    7.50    1.20
   8   0  -6    8.90    1.30
   8   0  -6    6.10    1.20
   8   0  -6    9.30    1.30
  -8   0   5    0.50    1.10
  -8   0   5   -0.10    1.10
  -8   0   5    1.20    0.90
  -8   0   5    0.50    0.80
  -8   0   5   -0.10    0.80
  -8   0   5    0.50    1.20
   8   0  -5   -0.40    0.90
   8   0  -5   -0.50    1.00
   8   0  -5    0.20    1.00
   8   0  -5    0.60    1.00
   8   0  -5    0.90    0.90
  -8   0   4   -0.20    0.90
  -8   0   4    1.10    1.00
  -8   0   4    1.00    1.10
  -8   0   4    1.30    0.90
  -8   0   4    1.50    1.00
   8   0  -4    1.10    0.80
   8   0  -4    1.70    1.10
   8   0  -4    1.90    0.90
   8   0  -4    0.80    0.80
   8   0  -4    1.20    0.80
  -8   0   3   -0.30    0.70
  -8   0   3    1.00    0.70
  -8   0   3    0.20    0.60
  -8   0   3   -0.40    0.90
  -8   0   3    1.40    1.00
  -8   0   3   -1.70    1.20
   8   0  -3   -0.40    0.90
   8   0  -3    0.10    0.70
   8   0  -3   -2.40    0.80
   8   0  -3    0.40    0.80
   8   0  -3   -0.20    0.60
  -8   0   2   46.10    1.80
  -8   0   2   45.00    1.70
  -8   0   2   45.50    1.90
  -8   0   2   46.30    1.60
  -8   0   2   47.00    1.90
   8   0  -2   48.10    1.70
   8   0  -2   47.30    1.60
   8   0  -2   47.50    1.50
   8   0  -2   49.40    1.70
   8   0  -2   46.00    1.70
  -8   0   1    1.50    1.20
  -8   0   1    0.10    0.90
  -8   0   1    0.40    1.00
  -8   0   1    0.40    0.80
  -8   0   1    0.80    0.50
  -8   0   1   -0.10    0.70
   8   0  -1    0.00    0.70
   8   0  -1   -0.40    0.60
   8   0  -1    0.00    0.70
   8   0  -1   -0.50    0.80
   8   0  -1   -1.00    0.70
  -8   0   0  266.17    5.60
  -8   0   0  263.67    5.50
  -8   0   0  261.77    5.50
  -8   0   0  263.57    5.80
  -8   0   0  250.97    5.30
  -8   0   0  267.27    5.70
  -8   0   0  262.17    5.70
   8   0   0  267.17    5.50
   8   0   0  255.17    5.20
   8   0   0  264.97    5.50
   8   0   0  265.37    5.30
   8   0   0  264.37    5.60
  -8   0  -1    1.70    1.20
  -8   0  -1   -1.00    0.70
  -8   0  -1    0.10    1.00
  -8   0  -1   -0.40    0.70
  -8   0  -1    0.60    0.70
  -8   0  -1    0.30    0.80
   8   0   1   -0.60    0.60
   8   0   1   -0.50    0.80
   8   0   1   -0.40    0.70
   8   0   1    0.10    0.80
  -8   0  -2   51.29    2.00
  -8   0  -2   51.69    2.10
  -8   0  -2   52.89    1.70
  -8   0  -2   52.49    2.10
  -8   0  -2   50.79    2.50
  -8   0  -2   53.69    2.00
  -8   0  -2   50.99    2.00
   8   0   2   50.99    2.10
   8   0   2   53.89    1.70
   8   0   2   52.79    2.00
   8   0   2   53.49    1.90
  -8   0  -3    0.40    0.70
  -8   0  -3   -1.50    1.40
  -8   0  -3   -0.60    1.20
  -8   0  -3    0.00    1.00
  -8   0  -3    0.30    1.20
  -8   0  -3    0.30    0.90
  -8   0  -3   -1.80    0.90
   8   0   3    0.10    1.20
   8   0   3   -0.10    1.10
   8   0   3   -1.00    0.80
   8   0   3   -0.90    0.90
   8   0   3   -1.00    0.90
  -8   0  -4    9.30    1.40
  -8   0  -4   12.50    1.50
  -8   0  -4    8.70    1.70
  -8   0  -4    8.40    1.50
  -8   0  -4   11.90    1.50
   8   0   4   10.30    1.20
   8   0   4   10.40    1.30
   8   0   4    8.70    1.50
   8   0   4   11.80    1.20
  -8   0  -5   -1.00    1.40
  -8   0  -5    0.80    1.10
  -8   0  -5   -0.60    1.60
  -8   0  -5    2.90    1.70
   8   0   5    0.20    1.10
   8   0   5    0.90    1.40
   8   0   5    0.50    1.10
   8   0   5    0.20    0.90
  -8   0  -6   31.70    2.20
  -8   0  -6   32.20    2.50
  -8   0  -6   36.70    2.60
  -8   0  -6   37.40    3.20
   8   0   6   31.40    2.10
   8   0   6   30.70    2.10
   8   0   6   34.90    2.50
  -8   0  -7    2.00    2.00
  -8   0  -7   -1.10    1.20
  -8   0  -7   -0.60    2.10
   8   0   7   -0.10    1.20
   8   0   7    0.20    1.60
   8   0   7    0.10    1.70
  -9   0   9   -0.50    1.30
  -9   0   9    0.90    1.20
  -9   0   9    1.70    1.70
   9   0  -9    1.00    1.10
   9   0  -9   -0.10    1.30
   9   0  -9   -0.10    1.30
  -9   0   8    3.40    1.20
  -9   0   8    1.80    1.50
  -9   0   8    0.40    1.20
  -9   0   8   -0.30    1.20
  -9   0   8    1.70    1.50
   9   0  -8    0.70    1.30
   9   0  -8    0.80    1.00
   9   0  -8    3.10    1.30
  -9   0   7    2.00    1.10
  -9   0   7    0.20    1.40
  -9   0   7   -0.10    0.90
  -9   0   7   -1.80    1.10
  -9   0   7    1.20    1.20
   9   0  -7   -0.50    1.10
   9   0  -7    3.10    1.20
   9   0  -7   -1.00    1.40
  -9   0   6   16.30    1.30
  -9   0   6   16.60    1.40
  -9   0   6   17.10    1.50
  -9   0   6   16.10    1.40
  -9   0   6   16.50    1.50
   9   0  -6   15.70    1.40
   9   0  -6   14.60    1.50
   9   0  -6   19.90    1.70
   9   0  -6   15.00    1.40
  -9   0   5    1.60    1.20
  -9   0   5   -1.60    0.90
  -9   0   5   -0.30    1.20
  -9   0   5    0.40    0.90
  -9   0   5   -2.20    0.80
  -9   0   5    0.00    0.90
   9   0  -5   -1.40    1.00
   9   0  -5   -0.70    0.90
   9   0  -5   -0.50    1.00
   9   0  -5    0.30    0.90
   9   0  -5    0.30    1.00
  -9   0   4   53.49    2.20
  -9   0   4   54.89    2.10
  -9   0   4   54.69    2.10
  -9   0   4   52.89    2.50
  -9   0   4   55.19    2.10
   9   0  -4   54.69    2.20
   9   0  -4   53.59    2.00
   9   0  -4   52.99    2.00
   9   0  -4   54.19    2.10
   9   0  -4   51.29    1.80
  -9   0   3    1.10    1.10
  -9   0   3   -0.50    0.60
  -9   0   3   -1.10    0.70
  -9   0   3   -0.80    1.00
  -9   0   3   -1.10    1.00
  -9   0   3    1.10    1.10
   9   0  -3    0.10    0.90
   9   0  -3   -0.90    0.80
   9   0  -3   -0.60    0.70
   9   0  -3   -0.40    0.90
   9   0  -3    0.50    0.90
  -9   0   2  902.41   17.40
  -9   0   2  887.21   17.30
  -9   0   2  886.61   17.20
  -9   0   2  894.81   17.20
  -9   0   2  871.61   17.50
   9   0  -2  883.31   17.20
   9   0  -2  890.81   17.10
   9   0  -2  880.31   17.20
   9   0  -2  895.81   17.10
   9   0  -2  878.61   17.00
  -9   0   1   -2.00    1.10
  -9   0   1    0.20    1.20
  -9   0   1   -0.30    1.10
  -9   0   1   -0.20    0.60
  -9   0   1   -0.50    0.80
  -9   0   1   -0.20    0.90
   9   0  -1    0.40    0.80
   9   0  -1    0.50    0.80
   9   0  -1   -0.30    0.80
   9   0  -1   -1.70    0.80
   9   0  -1   -0.30    0.80
  -9   0   0  200.18    4.80
  -9   0   0  188.98    4.60
  -9   0   0  189.38    4.70
  -9   0   0  199.58    4.50
  -9   0   0  197.28    4.50
  -9   0   0  190.18    4.30
   9   0   0  189.58    4.10
   9   0   0  199.28    4.40
   9   0   0  195.18    4.40
   9   0   0  193.68    4.40
  -9   0  -1   -0.30    0.90
  -9   0  -1   -0.60    0.80
  -9   0  -1   -0.30    1.40
  -9   0  -1   -1.30    0.90
  -9   0  -1    0.80    1.20
  -9   0  -1    0.30    0.90
   9   0   1    0.70    0.90
   9   0   1    1.10    1.10
   9   0   1   -0.60    0.90
  -9   0  -2   76.59    2.50
  -9   0  -2   79.99    2.90
  -9   0  -2   76.89    2.80
  -9   0  -2   80.19    2.30
  -9   0  -2   80.89    3.10
  -9   0  -2   76.19    2.50
   9   0   2   79.39    2.70
   9   0   2   79.09    2.30
   9   0   2   82.39    2.50
  -9   0  -3   -1.20    1.50
  -9   0  -3    0.60    1.20
  -9   0  -3    1.70    1.00
  -9   0  -3    0.30    0.90
  -9   0  -3   -0.40    1.10
  -9   0  -3    1.90    1.20
   9   0   3   -1.20    1.00
   9   0   3    0.70    1.00
   9   0   3   -0.80    1.00
  -9   0  -4   15.50    1.70
  -9   0  -4   14.80    1.70
  -9   0  -4   18.10    1.90
  -9   0  -4   12.90    1.50
  -9   0  -4   14.00    2.20
   9   0   4   16.20    1.50
   9   0   4   15.10    1.30
   9   0   4   13.50    1.40
   9   0   4   16.90    1.50
  -9   0  -5   -0.60    1.80
  -9   0  -5   -0.80    1.40
  -9   0  -5    3.80    2.10
  -9   0  -5    4.00    1.40
   9   0   5   -1.60    1.10
   9   0   5    0.90    1.40
   9   0   5   -0.10    1.20
  -9   0  -6    0.80    1.50
  -9   0  -6    3.00    1.60
  -9   0  -6    2.10    1.70
   9   0   6    2.20    1.30
   9   0   6    0.60    1.30
   9   0   6   -1.30    1.50
 -10   0   9   -1.50    1.20
 -10   0   9   -0.90    1.30
 -10   0   9   -0.80    1.60
  10   0  -9    1.90    1.60
  10   0  -9    1.00    1.60
 -10   0   8    0.50    1.00
 -10   0   8    1.90    1.30
 -10   0   8    2.50    1.00
 -10   0   8    3.40    1.30
 -10   0   8    1.60    1.20
  10   0  -8    1.90    1.30
  10   0  -8    1.40    1.20
  10   0  -8    2.10    1.30
 -10   0   7    1.90    1.10
 -10   0   7   -0.10    1.00
 -10   0   7    0.00    1.20
 -10   0   7   -0.40    1.10
  10   0  -7    1.20    1.20
  10   0  -7    1.00    1.20
  10   0  -7   -0.10    0.90
 -10   0   6  221.68    5.10
 -10   0   6  223.98    5.30
 -10   0   6  225.18    5.30
 -10   0   6  223.08    5.40
 -10   0   6  219.58    5.40
  10   0  -6  215.98    5.10
  10   0  -6  221.38    5.40
  10   0  -6  227.98    5.40
  10   0  -6  226.58    5.30
 -10   0   5   -0.80    1.20
 -10   0   5    0.60    1.00
 -10   0   5    0.50    0.90
 -10   0   5    1.10    1.00
  10   0  -5    0.10    1.00
  10   0  -5    2.00    1.20
  10   0  -5    0.10    1.00
  10   0  -5   -0.50    0.90
  10   0  -5   -1.20    1.00
 -10   0   4  143.79    3.50
 -10   0   4  138.39    3.90
 -10   0   4  135.49    4.30
 -10   0   4  140.39    3.80
 -10   0   4  144.79    3.60
  10   0  -4  139.69    3.50
  10   0  -4  139.19    3.60
  10   0  -4  146.59    3.80
  10   0  -4  141.49    3.50
  10   0  -4  138.99    3.50
 -10   0   3    1.50    1.20
 -10   0   3   -1.50    1.10
 -10   0   3   -0.90    0.80
 -10   0   3    0.10    1.20
 -10   0   3    1.40    1.10
  10   0  -3   -0.30    0.90
  10   0  -3   -0.70    0.90
  10   0  -3   -0.90    0.80
  10   0  -3    2.70    1.10
  10   0  -3    0.20    0.90
 -10   0   2  356.96    7.90
 -10   0   2  360.16    7.70
 -10   0   2  353.46    7.40
 -10   0   2  355.76    7.40
 -10   0   2  354.16    7.60
  10   0  -2  359.16    7.30
  10   0  -2  355.26    7.40
  10   0  -2  354.46    7.50
  10   0  -2  361.26    7.50
 -10   0   1    1.80    1.20
 -10   0   1   -0.70    1.20
 -10   0   1    0.60    1.00
 -10   0   1    0.70    0.70
 -10   0   1   -0.90    1.10
 -10   0   1    0.20    0.80
  10   0  -1   -1.00    0.80
  10   0  -1   -0.50    0.80
  10   0  -1    0.90    0.90
  10   0  -1   -0.10    1.00
  10   0  -1   -1.10    0.90
 -10   0   0   30.90    2.20
 -10   0   0   27.30    1.60
 -10   0   0   29.60    1.60
 -10   0   0   27.60    2.00
 -10   0   0   26.40    1.90
 -10   0   0   28.80    1.60
  10   0   0   27.60    1.70
  10   0   0   26.60    1.50
  10   0   0   27.10    1.50
 -10   0  -1    0.70    1.30
 -10   0  -1   -1.10    0.80
 -10   0  -1    1.50    1.10
 -10   0  -1    0.20    0.80
 -10   0  -1   -0.50    1.50
 -10   0  -1    0.90    1.20
  10   0   1    0.20    0.90
  10   0   1   -0.30    0.90
  10   0   1    0.20    0.90
 -10   0  -2   28.00    1.70
 -10   0  -2   31.10    1.60
 -10   0  -2   32.90    2.20
 -10   0  -2   26.10    2.30
 -10   0  -2   32.60    2.10
  10   0   2   29.20    1.80
  10   0   2   29.10    1.70
  10   0   2   28.50    1.40
 -10   0  -3   -0.20    1.20
 -10   0  -3    0.80    1.20
 -10   0  -3   -1.60    0.90
 -10   0  -3   -2.20    1.80
  10   0   3    2.00    1.10
  10   0   3    0.50    1.10
 -10   0  -4   47.50    2.30
 -10   0  -4   59.09    3.20
 -10   0  -4   45.30    2.90
 -10   0  -4   47.10    2.60
 -10   0  -4   44.10    2.40
  10   0   4   45.50    2.30
  10   0   4   43.60    2.30
  10   0   4   40.80    2.20
 -10   0  -5    2.10    1.80
 -10   0  -5   -0.20    1.20
 -10   0  -5    3.70    1.60
  10   0   5   -0.50    1.20
  10   0   5   -2.90    1.40
  10   0   5   -1.00    1.50
 -10   0  -6   39.30    2.90
 -10   0  -6   39.50    2.50
 -10   0  -6   45.60    3.60
  10   0   6   38.80    2.80
  10   0   6   41.60    2.60
 -11   0   8   64.19    2.70
 -11   0   8   67.99    2.90
 -11   0   8   70.69    2.80
  11   0  -8   65.19    2.80
  11   0  -8   60.79    2.90
 -11   0   7   -0.90    1.40
 -11   0   7   -0.30    1.30
 -11   0   7   -2.00    1.30
 -11   0   7   -1.40    1.30
  11   0  -7   -0.40    1.10
  11   0  -7    0.40    1.20
  11   0  -7   -1.60    1.40
 -11   0   6   24.70    2.00
 -11   0   6   22.50    1.80
 -11   0   6   25.40    1.90
 -11   0   6   22.30    1.80
 -11   0   6   19.10    1.80
  11   0  -6   20.90    1.80
  11   0  -6   23.70    1.90
  11   0  -6   22.70    1.80
  11   0  -6   21.50    1.80
 -11   0   5    0.00    1.10
 -11   0   5    0.70    1.60
 -11   0   5    1.00    1.00
 -11   0   5    2.00    1.10
  11   0  -5   -1.70    1.10
  11   0  -5   -0.50    1.20
  11   0  -5   -0.50    0.90
  11   0  -5    1.80    1.30
  11   0  -5    1.00    1.10
 -11   0   4  247.78    5.70
 -11   0   4  254.77    5.90
 -11   0   4  257.27    6.00
 -11   0   4  255.67    5.80
  11   0  -4  254.27    5.60
  11   0  -4  258.87    5.80
  11   0  -4  252.97    5.60
  11   0  -4  255.37    5.70
  11   0  -4  258.97    5.90
 -11   0   3   -0.70    0.80
 -11   0   3    0.20    1.20
 -11   0   3   -1.30    0.90
 -11   0   3    0.50    1.20
 -11   0   3   -0.70    1.20
  11   0  -3   -0.30    0.90
  11   0  -3   -0.30    1.10
  11   0  -3   -1.20    0.90
  11   0  -3    1.30    1.20
 -11   0   2   46.40    2.30
 -11   0   2   51.49    2.30
 -11   0   2   50.99    2.00
 -11   0   2   49.80    2.50
 -11   0   2   46.20    2.10
  11   0  -2   49.50    2.00
  11   0  -2   50.89    1.90
  11   0  -2   50.59    2.20
  11   0  -2   46.20    1.80
 -11   0   1   -0.60    1.00
 -11   0   1    0.40    1.00
 -11   0   1    0.60    0.90
 -11   0   1   -0.90    1.20
 -11   0   1   -1.60    1.60
  11   0  -1   -1.30    1.10
  11   0  -1    0.10    1.10
  11   0  -1   -0.10    0.90
 -11   0   0   39.20    2.30
 -11   0   0   37.80    2.20
 -11   0   0   36.80    1.90
 -11   0   0   39.80    1.80
 -11   0   0   38.40    1.90
 -11   0   0   38.70    2.20
  11   0   0   37.70    1.80
  11   0   0   38.70    1.90
  11   0   0   39.70    1.90
 -11   0  -1   -0.40    0.90
 -11   0  -1    1.10    1.40
 -11   0  -1   -0.80    1.20
 -11   0  -1   -0.30    1.10
 -11   0  -1   -1.00    1.30
 -11   0  -1   -1.00    1.10
  11   0   1   -1.10    0.80
  11   0   1    0.90    1.10
  11   0   1    1.60    1.00
 -11   0  -2    0.80    1.80
 -11   0  -2    2.20    1.40
 -11   0  -2    1.90    1.10
 -11   0  -2    0.60    1.10
 -11   0  -2    1.40    1.10
  11   0   2    1.90    1.10
  11   0   2    2.20    1.30
 -11   0  -3   -1.10    1.30
 -11   0  -3   -0.50    1.10
 -11   0  -3    3.70    1.60
 -11   0  -3    0.70    1.20
  11   0   3    0.70    1.20
  11   0   3    1.10    1.20
 -11   0  -4   36.10    2.50
 -11   0  -4   35.50    2.80
  11   0   4   32.70    2.30
  11   0   4   36.20    2.20
 -11   0  -5    1.90    1.50
 -11   0  -5    0.40    1.70
  11   0   5    2.00    1.60
  11   0   5    0.50    1.50
  11   0   5    0.00    1.20
 -12   0   8   43.30    2.60
 -12   0   8   49.99    2.80
 -12   0   8   44.40    2.70
 -12   0   8   42.40    2.60
  12   0  -8   51.89    2.90
  12   0  -8   49.99    2.60
 -12   0   7   -0.90    1.20
 -12   0   7   -0.90    1.40
 -12   0   7    1.20    1.70
 -12   0   7   -0.50    1.10
  12   0  -7   -0.20    1.30
  12   0  -7   -0.50    1.20
  12   0  -7   -0.70    1.20
 -12   0   6  175.18    4.60
 -12   0   6  175.38    4.50
 -12   0   6  180.18    4.60
 -12   0   6  178.98    4.80
 -12   0   6  183.18    4.70
  12   0  -6  177.88    4.70
  12   0  -6  174.68    4.40
  12   0  -6  175.18    4.70
  12   0  -6  182.08    4.70
 -12   0   5    1.60    1.30
 -12   0   5   -0.70    1.30
 -12   0   5   -0.40    1.00
 -12   0   5   -0.60    1.10
  12   0  -5    0.20    1.10
  12   0  -5    0.90    1.20
  12   0  -5   -1.60    1.10
  12   0  -5    1.40    1.10
 -12   0   4  106.79    3.40
 -12   0   4  102.29    3.10
 -12   0   4  101.39    3.10
 -12   0   4  104.79    3.30
  12   0  -4  101.99    3.00
  12   0  -4  104.49    3.00
  12   0  -4  101.39    3.30
  12   0  -4   98.69    2.90
 -12   0   3    0.20    1.00
 -12   0   3    0.50    1.00
 -12   0   3   -0.60    1.60
 -12   0   3   -1.60    1.50
  12   0  -3    1.30    0.90
  12   0  -3   -1.40    1.10
  12   0  -3    1.40    1.00
  12   0  -3   -1.10    1.00
 -12   0   2   42.10    2.30
 -12   0   2   42.40    2.10
 -12   0   2   45.70    2.50
 -12   0   2   45.50    2.20
 -12   0   2   39.90    2.30
  12   0  -2   40.70    2.20
  12   0  -2   42.30    2.00
  12   0  -2   46.30    2.00
  12   0  -2   44.80    1.90
 -12   0   1    1.80    1.30
 -12   0   1   -2.00    1.40
 -12   0   1   -1.00    1.40
 -12   0   1   -0.40    1.00
 -12   0   1   -0.80    1.00
  12   0  -1    0.40    1.00
  12   0  -1    0.70    1.00
  12   0  -1    0.10    1.00
 -12   0   0    3.30    1.60
 -12   0   0    4.90    1.40
 -12   0   0    2.80    1.10
 -12   0   0    4.00    1.50
 -12   0   0    2.10    1.10
  12   0   0    3.40    1.10
  12   0   0    2.40    1.20
  12   0   0    2.20    1.10
 -12   0  -1    1.00    0.90
 -12   0  -1    0.80    1.40
 -12   0  -1   -0.90    1.00
 -12   0  -1   -1.70    1.40
 -12   0  -1   -1.20    1.30
  12   0   1    0.30    0.90
  12   0   1   -0.80    1.30
  12   0   1   -0.80    1.10
 -12   0  -2   82.59    3.30
 -12   0  -2   85.59    3.00
 -12   0  -2   88.29    3.20
 -12   0  -2   97.19    3.30
  12   0   2   87.09    3.00
  12   0   2   82.59    2.80
 -12   0  -3    1.40    1.70
 -12   0  -3    0.90    1.30
 -12   0  -3    0.30    1.50
 -12   0  -3    1.20    1.20
  12   0   3    1.30    1.20
  12   0   3   -0.10    1.20
 -12   0  -4    2.10    1.40
 -12   0  -4    2.40    2.10
 -12   0  -4    4.00    1.50
  12   0   4    1.70    1.30
  12   0   4    1.70    1.60
 -13   0   7    0.10    1.50
 -13   0   7   -1.90    1.10
 -13   0   7   -0.20    1.40
 -13   0   7   -0.70    1.40
  13   0  -7    1.20    1.60
  13   0  -7    0.90    1.20
 -13   0   6    5.30    1.30
 -13   0   6    5.10    1.20
 -13   0   6    5.70    1.30
 -13   0   6    9.20    1.60
 -13   0   6    6.60    1.30
  13   0  -6    6.80    1.40
  13   0  -6    4.60    1.30
  13   0  -6    2.70    1.30
 -13   0   5    1.60    1.20
 -13   0   5   -2.80    1.40
 -13   0   5   -0.20    1.50
 -13   0   5   -0.70    1.20
  13   0  -5    0.10    1.10
  13   0  -5   -0.50    1.40
  13   0  -5    1.80    1.40
 -13   0   4    1.90    1.70
 -13   0   4   -0.40    0.90
 -13   0   4   -2.20    1.70
 -13   0   4    1.40    1.10
  13   0  -4    0.60    1.10
  13   0  -4   -0.70    1.10
  13   0  -4    1.40    1.30
  13   0  -4    0.30    1.20
 -13   0   3    0.70    1.40
 -13   0   3    1.10    1.40
 -13   0   3    0.40    0.90
 -13   0   3    0.90    1.10
  13   0  -3    0.10    1.20
  13   0  -3   -1.40    1.00
  13   0  -3    0.40    1.10
  13   0  -3    0.30    1.30
 -13   0   2   74.59    2.70
 -13   0   2   80.59    2.90
 -13   0   2   78.69    3.20
  13   0  -2   79.49    2.90
  13   0  -2   80.69    2.70
  13   0  -2   79.99    3.00
 -13   0   1    0.80    1.10
 -13   0   1    1.30    1.10
 -13   0   1   -2.80    1.40
 -13   0   1   -0.80    1.20
  13   0  -1   -1.00    1.20
  13   0  -1   -0.60    1.10
  13   0  -1    0.80    1.00
 -13   0   0   18.40    1.60
 -13   0   0   13.70    1.80
 -13   0   0   16.20    1.50
 -13   0   0   13.30    1.70
  13   0   0   17.70    1.60
  13   0   0   20.70    1.60
  13   0   0   15.70    1.60
  13   0   0   18.30    1.60
 -13   0  -1    3.10    1.20
 -13   0  -1   -1.80    1.50
 -13   0  -1    0.20    1.40
 -13   0  -1   -1.40    1.10
  13   0   1   -0.70    1.10
  13   0   1    0.60    1.20
 -13   0  -2   15.50    1.90
 -13   0  -2   15.70    2.00
 -13   0  -2   17.60    1.90
 -13   0  -2   14.10    1.50
  13   0   2   15.10    1.50
  13   0   2   14.00    1.60
 -13   0  -3    0.20    1.60
 -13   0  -3    0.20    1.60
 -13   0  -3   -0.80    1.60
 -13   0  -3    1.50    1.30
  13   0   3   -0.60    1.20
  13   0   3   -1.40    1.50
 -14   0   7   -0.30    1.50
 -14   0   7   -2.00    1.50
 -14   0   7    0.80    1.60
  14   0  -7   -2.10    1.20
 -14   0   6   52.19    2.50
 -14   0   6   49.60    2.50
 -14   0   6   54.69    2.80
 -14   0   6   55.39    2.90
  14   0  -6   52.69    2.60
  14   0  -6   52.59    2.70
 -14   0   5    0.60    1.00
 -14   0   5   -1.00    1.80
 -14   0   5    3.50    1.40
 -14   0   5    0.10    1.40
  14   0  -5   -0.30    1.50
  14   0  -5   -1.10    1.40
  14   0  -5   -0.20    1.20
 -14   0   4   27.10    2.00
 -14   0   4   29.10    2.40
 -14   0   4   29.20    1.80
 -14   0   4   27.00    2.40
  14   0  -4   27.00    1.90
  14   0  -4   29.80    2.40
  14   0  -4   28.20    2.10
  14   0  -4   30.00    2.10
 -14   0   3    0.50    1.20
 -14   0   3   -2.00    1.40
 -14   0   3   -1.20    0.90
 -14   0   3   -2.50    1.40
  14   0  -3    0.10    1.20
  14   0  -3   -1.50    1.30
  14   0  -3   -0.80    1.10
 -14   0   2  325.67    7.80
 -14   0   2  343.47    7.60
 -14   0   2  334.97    7.70
  14   0  -2  346.97    7.70
  14   0  -2  339.87    7.60
  14   0  -2  328.17    7.30
 -14   0   1   -0.10    1.30
 -14   0   1    1.30    1.50
 -14   0   1   -2.60    1.60
 -14   0   1    0.50    1.40
  14   0  -1   -0.70    1.00
  14   0  -1    0.60    1.20
  14   0  -1   -1.90    1.20
 -14   0   0   10.30    1.60
 -14   0   0   12.00    1.70
 -14   0   0    7.60    1.80
 -14   0   0    8.70    1.40
  14   0   0    9.80    1.50
  14   0   0    9.70    1.30
  14   0   0   10.40    1.50
 -14   0  -1    1.80    1.70
 -14   0  -1   -0.70    1.80
 -14   0  -1   -1.10    1.20
  14   0   1   -1.00    1.10
  14   0   1    1.10    1.30
 -14   0  -2    2.70    1.70
 -14   0  -2    3.40    1.70
 -14   0  -2    3.00    1.60
  14   0   2    2.20    1.30
  14   0   2    2.60    1.50
 -15   0   6   31.00    2.60
 -15   0   6   31.30    2.30
 -15   0   6   37.50    2.30
 -15   0   6   30.80    2.50
  15   0  -6   30.20    2.30
  15   0  -6   31.50    2.40
 -15   0   5    0.00    1.40
 -15   0   5   -2.80    1.50
 -15   0   5   -0.70    1.20
  15   0  -5    1.30    1.40
  15   0  -5    0.70    1.30
 -15   0   4   10.00    1.80
 -15   0   4   12.50    1.80
 -15   0   4   15.80    1.60
  15   0  -4   14.60    1.60
 -15   0   3   -1.00    1.50
 -15   0   3   -0.80    1.60
 -15   0   3    0.60    1.20
  15   0  -3   -0.20    1.20
  15   0  -3    0.60    1.30
  15   0  -3    0.40    1.20
 -15   0   2   59.09    3.60
 -15   0   2   62.49    2.90
 -15   0   2   59.29    2.70
  15   0  -2   65.09    2.90
  15   0  -2   60.79    2.50
  15   0  -2   59.49    2.60
 -15   0   1   -1.60    1.60
 -15   0   1   -0.10    1.40
 -15   0   1   -1.30    1.20
  15   0  -1    1.40    1.50
  15   0  -1    1.10    1.30
  15   0  -1    1.20    1.30
 -15   0   0   11.00    1.50
 -15   0   0   10.10    1.60
 -15   0   0   11.10    1.60
 -15   0   0    4.90    2.20
  15   0   0   10.00    1.60
  15   0   0    8.80    1.50
 -15   0  -1    2.80    1.60
 -15   0  -1    0.60    1.70
 -15   0  -1    0.40    1.30
  15   0   1    1.60    1.40
  15   0   1    0.40    1.30
  15   0   1    2.50    1.40
 -16   0   4   38.80    3.10
 -16   0   4   37.00    2.30
 -16   0   4   35.90    3.10
  16   0  -4   36.50    2.30
 -16   0   3   -0.90    1.50
 -16   0   3    0.40    1.60
 -16   0   3   -2.50    1.50
  16   0  -3    2.10    1.30
  16   0  -3    2.10    1.50
 -16   0   2   31.60    2.80
 -16   0   2   29.30    2.40
 -16   0   2   30.40    2.20
  16   0  -2   32.30    2.50
  16   0  -2   31.70    2.10
 -16   0   1   -1.50    1.20
 -16   0   1   -0.90    1.80
 -16   0   1   -2.00    1.70
  16   0  -1    0.10    1.30
  16   0  -1    1.30    2.20
  16  -1  -1    1.00    1.40
 -16   1   1    0.80    1.50
 -16   1   1    2.10    1.90
 -16   1   1    1.10    1.30
  16  -1  -2   -0.50    1.40
  16  -1  -2    0.60    1.30
 -16   1   2    1.10    1.60
 -16   1   2    2.60    1.80
 -16   1   2   -1.20    1.20
  16  -1  -3    7.70    1.40
  16  -1  -3    9.80    1.50
 -16   1   3   13.40    2.00
 -16   1   3   14.40    1.90
 -16   1   3    9.20    1.90
  16  -1  -4   10.10    1.50
 -16   1   4   11.00    1.80
 -16   1   4    7.50    2.20
 -16   1   4   11.20    2.20
  15  -1   1    2.30    1.40
 -15   1  -1    1.50    1.30
 -15   1  -1    3.60    1.60
 -15   1  -1    0.10    2.20
  15  -1   0    4.30    1.40
 -15   1   0    8.90    1.90
 -15   1   0    2.60    1.30
 -15   1   0    2.40    1.80
 -15   1   0    2.30    1.70
  15  -1  -1   39.90    2.30
  15  -1  -1   42.20    2.40
 -15   1   1   39.50    2.50
 -15   1   1   32.90    2.80
 -15   1   1   37.60    3.40
  15  -1  -2   29.50    2.20
  15  -1  -2   27.30    2.10
 -15   1   2   21.10    2.20
 -15   1   2   24.70    2.10
 -15   1   2   25.00    2.00
  15  -1  -3    8.30    1.70
  15  -1  -3   10.30    1.40
 -15   1   3   11.70    1.50
 -15   1   3   11.60    1.90
 -15   1   3    9.70    1.30
 -15   1   3    8.90    1.80
  15  -1  -4   47.20    2.60
  15  -1  -4   45.80    2.40
 -15   1   4   45.10    2.30
 -15   1   4   47.10    2.80
 -15   1   4   37.90    2.70
  15  -1  -5    2.50    1.30
 -15   1   5    0.00    1.60
 -15   1   5    0.80    1.50
 -15   1   5    1.80    1.40
 -15   1   5   -0.40    1.50
  15  -1  -6   -0.80    1.20
  15  -1  -6    1.70    1.20
 -15   1   6   -0.60    1.30
 -15   1   6    1.60    1.30
 -15   1   6    3.20    1.60
 -15   1   6   -1.00    1.20
  14  -1   2   44.10    2.80
  14  -1   2   41.70    2.40
 -14   1  -2   37.40    2.90
 -14   1  -2   42.80    3.40
 -14   1  -2   43.00    2.40
  14  -1   1    3.80    1.40
  14  -1   1    3.70    1.40
  14  -1   1    6.20    1.40
 -14   1  -1    3.70    2.10
 -14   1  -1    4.90    1.70
 -14   1  -1    6.40    1.40
 -14   1  -1    4.40    1.60
  14  -1   0   39.50    2.00
  14  -1   0   48.10    2.80
 -14   1   0   42.50    2.70
 -14   1   0   44.10    2.90
 -14   1   0   43.90    3.30
 -14   1   0   42.10    2.30
  14  -1  -1   17.00    1.50
  14  -1  -1   20.30    1.50
  14  -1  -1   18.30    1.70
 -14   1   1   23.80    2.00
 -14   1   1   21.50    1.80
 -14   1   1   22.30    1.90
 -14   1   1   21.90    2.10
  14  -1  -2    0.60    1.10
  14  -1  -2   -0.50    1.10
  14  -1  -2    0.70    1.20
 -14   1   2   -1.00    1.60
 -14   1   2    0.50    1.10
 -14   1   2    2.50    1.70
  14  -1  -3   36.30    2.20
  14  -1  -3   38.20    2.10
 -14   1   3   34.70    2.90
 -14   1   3   35.20    2.10
 -14   1   3   38.70    2.60
 -14   1   3   36.90    2.00
  14  -1  -4   44.60    2.50
  14  -1  -4   46.00    2.30
 -14   1   4   44.80    2.20
 -14   1   4   43.20    2.10
 -14   1   4   44.30    2.60
 -14   1   4   43.50    2.70
  14  -1  -5   16.40    1.70
  14  -1  -5   17.50    1.60
 -14   1   5   14.00    1.70
 -14   1   5   12.30    1.60
 -14   1   5   16.60    1.60
 -14   1   5   13.80    2.10
  14  -1  -6    2.50    1.30
  14  -1  -6    2.30    1.30
 -14   1   6    3.50    1.30
 -14   1   6    4.80    1.60
 -14   1   6    1.20    1.20
 -14   1   6    3.40    1.60
  14  -1  -7    4.50    1.70
 -14   1   7    4.30    1.30
 -14   1   7    3.70    1.60
 -14   1   7    3.00    1.30
 -14   1   7    3.00    1.50
  13  -1   3    1.70    1.30
  13  -1   3    0.00    1.40
 -13   1  -3    0.60    2.10
 -13   1  -3   -0.20    1.30
 -13   1  -3   -2.50    1.90
 -13   1  -3    2.60    1.30
  13  -1   2    0.60    1.20
  13  -1   2    0.70    1.10
 -13   1  -2    1.80    1.60
 -13   1  -2    2.30    2.00
 -13   1  -2    4.00    1.50
 -13   1  -2   -1.80    1.20
  13  -1   1  137.19    3.90
  13  -1   1  130.89    3.60
 -13   1  -1  136.19    3.90
 -13   1  -1  136.29    4.20
 -13   1  -1  131.79    3.90
  13  -1   0  146.79    3.80
  13  -1   0  145.59    4.10
  13  -1   0  148.69    3.90
 -13   1   0  140.59    4.50
 -13   1   0  139.99    4.30
 -13   1   0  153.98    4.10
 -13   1   0  147.49    4.20
  13  -1  -1   57.29    2.50
  13  -1  -1   59.39    2.50
  13  -1  -1   61.89    2.20
 -13   1   1   56.89    2.40
 -13   1   1   61.19    2.60
 -13   1   1   59.39    2.50
 -13   1   1   57.59    3.20
  13  -1  -2   13.40    1.30
  13  -1  -2   12.20    1.30
  13  -1  -2   15.70    1.50
 -13   1   2   13.50    1.40
 -13   1   2   16.70    1.60
 -13   1   2   14.50    1.80
  13  -1  -3   20.30    1.60
  13  -1  -3   20.30    1.80
  13  -1  -3   20.20    1.80
 -13   1   3   20.00    1.60
 -13   1   3   20.20    1.80
 -13   1   3   21.50    1.90
 -13   1   3   20.70    1.60
  13  -1  -4   37.20    1.70
  13  -1  -4   38.20    2.10
  13  -1  -4   35.40    2.10
  13  -1  -4   38.20    2.20
 -13   1   4   38.90    2.40
 -13   1   4   36.40    2.00
 -13   1   4   37.40    2.50
 -13   1   4   36.90    2.00
  13  -1  -5    3.90    1.30
  13  -1  -5    5.00    1.30
  13  -1  -5    7.80    1.50
 -13   1   5    3.70    1.20
 -13   1   5    4.60    1.20
 -13   1   5    3.30    1.60
 -13   1   5    6.40    1.60
  13  -1  -6    5.40    1.30
  13  -1  -6    5.60    1.60
 -13   1   6    6.40    1.30
 -13   1   6    6.80    1.60
 -13   1   6    7.00    1.30
 -13   1   6    4.80    1.30
 -13   1   6    4.90    1.50
  13  -1  -7   18.60    1.80
 -13   1   7   16.90    1.80
 -13   1   7   19.50    1.70
 -13   1   7   14.00    1.60
 -13   1   7   19.80    1.80
  12  -1   4    2.90    1.30
  12  -1   4    4.10    1.30
 -12   1  -4    4.10    1.90
 -12   1  -4    5.00    1.90
  12  -1   3   75.89    2.80
  12  -1   3   72.49    2.90
 -12   1  -3   70.39    3.20
 -12   1  -3   78.09    3.10
 -12   1  -3   73.39    3.90
 -12   1  -3   70.69    3.40
  12  -1   2    2.50    1.20
  12  -1   2    5.40    1.40
 -12   1  -2    3.20    1.10
 -12   1  -2    1.60    1.50
 -12   1  -2    1.60    1.50
 -12   1  -2    3.30    2.00
 -12   1  -2    4.90    1.20
  12  -1   1    5.00    1.20
  12  -1   1    3.40    1.30
 -12   1  -1    4.30    1.50
 -12   1  -1    4.20    1.40
 -12   1  -1    6.60    1.30
 -12   1  -1    3.10    1.50
 -12   1  -1    6.50    1.20
  12  -1   0    0.10    1.10
  12  -1   0    1.40    0.90
  12  -1   0   -0.50    1.00
  12  -1   0    0.50    1.20
 -12   1   0   -1.30    1.20
 -12   1   0   -2.40    1.40
 -12   1   0    2.30    1.30
 -12   1   0   -0.50    1.10
 -12   1   0    0.30    1.50
  12  -1  -1   47.60    2.20
  12  -1  -1   50.29    2.20
  12  -1  -1   44.60    2.00
 -12   1   1   44.10    2.30
 -12   1   1   47.30    2.20
 -12   1   1   49.00    2.20
 -12   1   1   45.90    2.20
 -12   1   1   46.80    2.60
  12  -1  -2   39.40    1.80
  12  -1  -2   34.70    2.20
  12  -1  -2   40.70    2.10
 -12   1   2   38.00    1.90
 -12   1   2   43.50    2.80
 -12   1   2   36.70    2.20
  12  -1  -3   26.90    1.50
  12  -1  -3   28.40    1.80
  12  -1  -3   26.20    2.00
  12  -1  -3   27.30    1.50
 -12   1   3   26.00    1.90
 -12   1   3   25.60    2.20
 -12   1   3   26.20    1.90
 -12   1   3   30.00    2.00
  12  -1  -4    1.70    1.00
  12  -1  -4    1.60    1.10
  12  -1  -4    1.60    1.00
  12  -1  -4    2.40    1.00
 -12   1   4    0.70    1.00
 -12   1   4    1.00    1.30
 -12   1   4    0.30    1.30
 -12   1   4    1.60    1.00
  12  -1  -5   11.70    1.20
  12  -1  -5   10.40    1.40
  12  -1  -5   11.00    1.30
  12  -1  -5    9.20    1.20
 -12   1   5    9.50    1.40
 -12   1   5   11.90    1.50
 -12   1   5   11.70    1.30
 -12   1   5    8.50    1.60
  12  -1  -6   32.10    2.00
  12  -1  -6   33.10    2.30
  12  -1  -6   31.70    1.90
 -12   1   6   29.30    2.30
 -12   1   6   31.90    2.40
 -12   1   6   32.00    2.30
 -12   1   6   28.30    2.10
 -12   1   6   29.70    2.00
  12  -1  -7    4.90    1.30
  12  -1  -7    2.80    1.60
 -12   1   7    3.70    1.60
 -12   1   7    3.80    1.50
 -12   1   7    2.30    1.30
 -12   1   7    1.20    1.20
  12  -1  -8    3.40    1.30
  12  -1  -8    2.60    1.40
 -12   1   8    3.30    1.40
 -12   1   8    2.60    1.30
 -12   1   8    2.20    1.30
 -12   1   8    2.10    1.10
  11  -1   5   33.40    2.20
  11  -1   5   30.30    2.10
 -11   1  -5   31.50    2.30
 -11   1  -5   36.00    2.60
 -11   1  -5   35.40    3.50
  11  -1   4    2.20    1.20
  11  -1   4    1.60    1.20
 -11   1  -4    0.90    1.40
 -11   1  -4    0.80    1.80
 -11   1  -4   -1.00    1.40
  11  -1   3    7.50    1.50
  11  -1   3    8.50    1.40
 -11   1  -3    5.30    1.80
 -11   1  -3   10.90    1.50
 -11   1  -3    7.50    1.60
  11  -1   2   11.00    1.40
  11  -1   2   11.90    1.30
 -11   1  -2    9.20    1.30
 -11   1  -2   13.00    1.60
 -11   1  -2   10.00    2.00
 -11   1  -2   10.10    1.60
 -11   1  -2    9.30    1.30
  11  -1   1    7.40    1.30
  11  -1   1    5.90    1.20
  11  -1   1    7.80    1.10
 -11   1  -1    8.00    1.20
 -11   1  -1    9.20    1.60
 -11   1  -1    8.30    1.10
 -11   1  -1    5.30    1.40
 -11   1  -1    3.90    1.50
 -11   1  -1    7.10    1.40
  11  -1   0    4.80    1.10
  11  -1   0    5.70    1.10
  11  -1   0    5.70    1.10
  11  -1   0    4.60    1.10
 -11   1   0    4.70    1.30
 -11   1   0    4.50    1.00
 -11   1   0    6.40    1.10
 -11   1   0    6.10    1.20
 -11   1   0    4.50    1.30
 -11   1   0    2.20    1.40
  11  -1  -1   18.50    1.50
  11  -1  -1   17.30    1.40
  11  -1  -1   18.70    1.60
 -11   1   1   19.30    1.90
 -11   1   1   15.10    1.50
 -11   1   1   16.40    1.40
 -11   1   1   18.40    1.40
 -11   1   1   15.30    1.60
  11  -1  -2   53.09    2.10
  11  -1  -2   51.79    1.90
  11  -1  -2   50.29    1.90
  11  -1  -2   49.80    2.00
 -11   1   2   52.39    2.70
 -11   1   2   50.19    1.90
 -11   1   2   51.39    2.20
 -11   1   2   48.30    2.30
 -11   1   2   52.59    2.80
  11  -1  -3    6.80    1.10
  11  -1  -3    8.10    1.30
  11  -1  -3    8.30    1.30
  11  -1  -3   10.20    1.10
 -11   1   3    6.40    1.40
 -11   1   3    7.40    1.40
 -11   1   3    8.30    1.40
 -11   1   3    8.60    1.20
 -11   1   3    5.80    1.30
  11  -1  -4  333.07    7.10
  11  -1  -4  333.87    7.20
  11  -1  -4  343.17    7.20
  11  -1  -4  330.17    7.10
  11  -1  -4  346.27    7.40
 -11   1   4  332.57    7.50
 -11   1   4  339.77    7.50
 -11   1   4  341.27    7.30
 -11   1   4  338.77    7.30
  11  -1  -5  292.37    6.50
  11  -1  -5  296.87    6.30
  11  -1  -5  296.97    6.50
  11  -1  -5  292.17    6.60
  11  -1  -5  298.97    6.60
 -11   1   5  294.37    6.70
 -11   1   5  285.77    6.50
 -11   1   5  292.87    6.50
 -11   1   5  290.27    6.70
  11  -1  -6   99.39    3.20
  11  -1  -6   92.59    2.80
  11  -1  -6   97.59    3.10
 -11   1   6   92.69    3.10
 -11   1   6   98.79    3.00
 -11   1   6  101.69    3.10
 -11   1   6   93.89    3.30
 -11   1   6  102.29    3.40
  11  -1  -7    0.60    1.50
  11  -1  -7    0.30    1.40
 -11   1   7    0.40    1.00
 -11   1   7    1.30    1.20
 -11   1   7    0.50    1.20
 -11   1   7   -1.50    1.30
  11  -1  -8   17.50    1.90
  11  -1  -8   15.40    1.70
 -11   1   8   18.00    1.70
 -11   1   8   19.80    1.80
 -11   1   8   13.60    1.60
 -11   1   8   18.60    1.70
  10  -1   6    0.50    1.20
  10  -1   5   14.60    1.50
  10  -1   5   11.70    1.50
  10  -1   5   12.10    1.50
  10  -1   5   10.80    1.40
 -10   1  -5   11.80    2.10
 -10   1  -5    6.20    1.40
 -10   1  -5   13.50    1.90
  10  -1   4    8.00    1.30
  10  -1   4    6.40    1.30
  10  -1   4    5.80    1.30
  10  -1   4    6.80    1.30
 -10   1  -4    5.90    2.20
 -10   1  -4    5.60    1.30
 -10   1  -4    8.30    1.60
 -10   1  -4    4.50    1.70
  10  -1   3   13.70    1.50
  10  -1   3   13.40    1.40
 -10   1  -3   11.60    1.60
 -10   1  -3   16.10    1.60
 -10   1  -3   13.60    1.30
 -10   1  -3   12.50    1.90
 -10   1  -3   14.80    1.60
  10  -1   2   35.90    1.90
  10  -1   2   34.80    2.00
 -10   1  -2   34.60    2.10
 -10   1  -2   31.00    1.90
 -10   1  -2   34.40    2.00
 -10   1  -2   32.30    2.10
 -10   1  -2   37.00    2.90
  10  -1   1   29.10    1.60
  10  -1   1   28.80    1.70
  10  -1   1   31.90    1.60
 -10   1  -1   28.00    1.80
 -10   1  -1   28.50    2.00
 -10   1  -1   31.40    1.90
 -10   1  -1   28.40    1.70
 -10   1  -1   29.30    1.90
 -10   1  -1   28.10    2.30
  10  -1   0   14.50    1.10
  10  -1   0   17.70    1.50
  10  -1   0   14.70    1.20
 -10   1   0   14.40    1.50
 -10   1   0   15.40    1.40
 -10   1   0   15.00    1.50
 -10   1   0   15.70    1.40
 -10   1   0   16.60    1.50
 -10   1   0   15.10    1.50
  10  -1  -1    1.40    0.90
  10  -1  -1    0.70    1.00
  10  -1  -1   -0.60    1.00
  10  -1  -1    0.70    0.70
 -10   1   1    0.10    1.20
 -10   1   1    0.70    0.60
 -10   1   1    0.70    1.20
 -10   1   1   -0.10    0.80
 -10   1   1    1.60    1.30
 -10   1   1   -1.10    1.00
  10  -1  -2  156.38    3.90
  10  -1  -2  164.38    3.80
  10  -1  -2  158.88    3.60
  10  -1  -2  158.08    3.70
 -10   1   2  159.08    4.00
 -10   1   2  161.68    4.40
 -10   1   2  152.38    3.80
 -10   1   2  162.98    4.10
 -10   1   2  157.88    3.80
  10  -1  -3 1236.18   23.90
  10  -1  -3 1291.67   24.10
  10  -1  -3 1263.17   24.20
  10  -1  -3 1238.08   24.20
  10  -1  -3 1240.08   24.00
 -10   1   3 1277.27   24.30
 -10   1   3 1248.18   24.10
 -10   1   3 1270.57   24.30
 -10   1   3 1234.98   24.60
 -10   1   3 1256.97   24.20
  10  -1  -4  221.08    4.80
  10  -1  -4  212.08    4.90
  10  -1  -4  209.08    4.80
  10  -1  -4  215.48    5.00
  10  -1  -4  204.78    4.60
 -10   1   4  212.48    5.00
 -10   1   4  209.98    5.10
 -10   1   4  210.18    4.80
 -10   1   4  209.88    5.10
 -10   1   4  209.48    5.40
  10  -1  -5    3.70    1.20
  10  -1  -5    4.80    1.10
  10  -1  -5    3.30    1.00
  10  -1  -5    4.50    1.10
  10  -1  -5    2.30    1.10
 -10   1   5    4.40    1.10
 -10   1   5    3.10    1.20
 -10   1   5    3.80    1.30
 -10   1   5    4.00    1.20
  10  -1  -6    8.10    1.30
  10  -1  -6    6.70    1.20
  10  -1  -6    7.20    1.00
 -10   1   6    7.20    1.20
 -10   1   6   10.70    1.70
 -10   1   6    7.80    1.40
 -10   1   6    8.90    1.30
 -10   1   6    7.80    1.30
  10  -1  -7    1.60    1.20
  10  -1  -7    5.30    1.30
  10  -1  -7    2.50    1.10
 -10   1   7    0.90    1.30
 -10   1   7    2.50    1.20
 -10   1   7    3.00    1.20
 -10   1   7    1.30    1.00
  10  -1  -8    7.20    1.70
  10  -1  -8    6.60    1.70
 -10   1   8    7.70    1.40
 -10   1   8    7.40    1.40
 -10   1   8    7.10    1.40
 -10   1   8    6.30    1.60
  10  -1  -9   12.00    1.90
  10  -1  -9   10.20    1.60
 -10   1   9   12.30    1.70
 -10   1   9    9.90    1.60
 -10   1   9   11.60    1.60
   9  -1   6    3.50    1.30
   9  -1   6    0.20    1.60
   9  -1   6    5.20    1.60
  -9   1  -6   10.70    1.60
  -9   1  -6    7.30    2.40
  -9   1  -6    5.30    1.70
  -9   1  -6    4.50    1.70
   9  -1   5    3.90    1.20
   9  -1   5    0.90    1.40
   9  -1   5   -0.20    1.20
   9  -1   5    5.30    1.50
  -9   1  -5    6.40    1.40
  -9   1  -5    1.30    1.80
  -9   1  -5    1.80    1.50
  -9   1  -5    1.60    1.50
   9  -1   4   22.00    1.90
   9  -1   4   23.20    1.70
   9  -1   4   26.30    1.90
   9  -1   4   28.70    2.00
  -9   1  -4   25.00    1.90
  -9   1  -4   31.40    2.30
  -9   1  -4   31.00    3.10
  -9   1  -4   23.20    2.20
  -9   1  -4   28.00    1.90
   9  -1   3  113.19    3.10
   9  -1   3  109.49    3.20
   9  -1   3  113.09    3.20
   9  -1   3  111.89    3.40
  -9   1  -3  106.19    3.40
  -9   1  -3   99.59    3.40
  -9   1  -3  111.09    3.80
  -9   1  -3  107.29    3.60
  -9   1  -3  103.79    2.90
  -9   1  -3  116.79    3.20
  -9   1  -3  105.69    3.30
   9  -1   2    3.50    1.00
   9  -1   2    3.90    1.30
   9  -1   2    4.00    0.90
   9  -1   2    1.80    0.90
  -9   1  -2    4.80    1.20
  -9   1  -2    2.90    1.00
  -9   1  -2    1.40    1.80
  -9   1  -2    3.30    1.20
  -9   1  -2    5.00    0.90
  -9   1  -2    2.20    1.00
  -9   1  -2    3.20    0.90
   9  -1   1    0.20    1.00
   9  -1   1   -1.00    0.80
   9  -1   1    0.40    0.80
  -9   1  -1    0.00    1.30
  -9   1  -1    2.20    1.20
  -9   1  -1    2.00    1.10
  -9   1  -1    0.60    0.80
  -9   1  -1   -0.60    0.90
   9  -1   0   94.49    2.60
   9  -1   0   91.09    2.50
   9  -1   0   93.79    2.60
  -9   1   0   93.49    3.00
  -9   1   0   94.89    3.00
  -9   1   0   96.49    2.60
  -9   1   0   96.89    2.70
  -9   1   0   96.19    2.90
  -9   1   0   94.09    2.60
   9  -1  -1  595.14   11.50
   9  -1  -1  605.94   11.70
   9  -1  -1  590.04   11.50
   9  -1  -1  586.54   11.30
  -9   1   1  567.04   11.30
  -9   1   1  580.64   11.50
  -9   1   1  587.94   11.80
  -9   1   1  588.74   11.70
  -9   1   1  571.74   11.70
  -9   1   1  572.24   11.90
   9  -1  -2  348.57    7.10
   9  -1  -2  364.86    7.40
   9  -1  -2  361.36    7.30
   9  -1  -2  356.96    7.30
   9  -1  -2  367.16    7.50
  -9   1   2  365.76    7.70
  -9   1   2  359.96    7.40
  -9   1   2  354.86    7.70
  -9   1   2  362.76    7.50
  -9   1   2  349.67    7.40
   9  -1  -3   10.40    1.00
   9  -1  -3   10.90    1.20
   9  -1  -3   10.60    1.00
   9  -1  -3   11.00    1.00
   9  -1  -3   12.10    1.00
  -9   1   3   10.50    1.30
  -9   1   3    9.10    1.00
  -9   1   3   11.40    1.40
  -9   1   3   13.90    1.10
  -9   1   3   12.40    1.30
   9  -1  -4   66.49    2.20
   9  -1  -4   62.89    2.10
   9  -1  -4   64.89    2.10
   9  -1  -4   66.89    2.30
   9  -1  -4   66.09    2.10
  -9   1   4   60.99    2.30
  -9   1   4   63.89    2.40
  -9   1   4   65.69    2.30
  -9   1   4   63.49    3.00
  -9   1   4   65.19    2.20
   9  -1  -5   18.30    1.50
   9  -1  -5   18.90    1.60
   9  -1  -5   21.60    1.80
   9  -1  -5   18.90    1.50
   9  -1  -5   18.60    1.30
  -9   1   5   19.30    1.50
  -9   1   5   18.10    1.50
  -9   1   5   18.80    1.60
  -9   1   5   18.90    1.50
  -9   1   5   19.20    1.70
   9  -1  -6    4.80    1.10
   9  -1  -6    4.30    1.20
   9  -1  -6    4.90    1.10
   9  -1  -6    7.70    1.40
  -9   1   6    5.50    1.10
  -9   1   6    5.10    1.00
  -9   1   6    4.90    1.20
  -9   1   6    4.20    1.30
  -9   1   6    6.80    1.20
   9  -1  -7    1.70    1.10
   9  -1  -7    0.20    1.10
   9  -1  -7    0.10    1.10
  -9   1   7   -0.60    1.10
  -9   1   7    1.00    1.10
  -9   1   7    0.40    0.90
  -9   1   7    0.20    1.10
  -9   1   7    0.60    0.90
   9  -1  -8    3.30    1.30
   9  -1  -8    1.60    1.00
   9  -1  -8    1.20    1.50
  -9   1   8   -0.70    1.00
  -9   1   8    1.00    1.20
  -9   1   8    2.00    1.30
  -9   1   8    2.30    1.20
   9  -1  -9    2.10    1.30
   9  -1  -9    3.30    1.40
  -9   1   9    1.60    1.20
  -9   1   9    0.80    1.60
  -9   1   9    5.10    1.40
   8  -1   7    2.10    1.40
   8  -1   7    2.60    1.20
   8  -1   7    2.70    1.40
  -8   1  -7    0.30    1.80
  -8   1  -7    1.90    1.70
  -8   1  -7    2.00    1.70
   8  -1   6    1.20    1.50
   8  -1   6    1.60    1.30
   8  -1   6    0.60    1.10
  -8   1  -6    1.00    1.80
  -8   1  -6    3.60    2.00
  -8   1  -6    2.00    1.30
  -8   1  -6    5.00    1.50
   8  -1   5   29.00    2.00
   8  -1   5   31.50    1.90
   8  -1   5   30.10    1.90
   8  -1   5   28.50    2.00
  -8   1  -5   29.60    2.00
  -8   1  -5   26.90    2.70
  -8   1  -5   33.30    2.60
  -8   1  -5   28.00    2.40
   8  -1   4   80.49    2.80
   8  -1   4   80.89    2.60
   8  -1   4   82.09    2.60
   8  -1   4   80.19    2.60
  -8   1  -4   77.29    2.40
  -8   1  -4   76.49    2.80
  -8   1  -4   82.19    3.10
  -8   1  -4   79.29    3.10
  -8   1  -4   81.79    3.40
  -8   1  -4   79.89    2.70
   8  -1   3   78.19    2.50
   8  -1   3   76.19    2.70
   8  -1   3   79.09    2.40
   8  -1   3   75.99    2.60
  -8   1  -3   83.29    2.50
  -8   1  -3   78.99    2.80
  -8   1  -3   77.39    2.70
  -8   1  -3   80.09    3.20
  -8   1  -3   79.69    2.60
  -8   1  -3   77.79    2.40
  -8   1  -3   81.99    2.90
   8  -1   2    4.30    1.00
   8  -1   2    5.00    1.00
   8  -1   2    3.00    1.10
   8  -1   2    5.20    1.10
   8  -1   2    5.00    0.80
  -8   1  -2    4.80    1.20
  -8   1  -2    4.20    1.10
  -8   1  -2    5.30    1.10
  -8   1  -2    4.10    1.00
  -8   1  -2    3.90    1.80
  -8   1  -2    2.90    1.30
  -8   1  -2    4.60    1.00
   8  -1   1   14.20    1.20
   8  -1   1   15.10    1.20
   8  -1   1   12.10    1.10
  -8   1  -1   13.80    1.10
  -8   1  -1   17.80    1.50
  -8   1  -1   15.60    1.50
  -8   1  -1   14.30    1.20
  -8   1  -1   13.50    1.00
  -8   1  -1   15.10    1.30
  -8   1  -1   16.70    1.60
   8  -1   0  273.57    5.70
   8  -1   0  275.37    5.80
   8  -1   0  268.77    5.40
   8  -1   0  280.67    5.70
  -8   1   0  281.37    5.80
  -8   1   0  276.87    5.90
  -8   1   0  274.77    5.80
  -8   1   0  270.67    6.00
  -8   1   0  276.17    6.10
  -8   1   0  257.67    5.40
  -8   1   0  275.17    5.70
   8  -1  -1   39.20    1.50
   8  -1  -1   38.30    1.60
   8  -1  -1   39.20    1.10
   8  -1  -1   39.20    1.50
   8  -1  -1   39.10    1.30
  -8   1   1   37.90    1.20
  -8   1   1   39.00    1.60
  -8   1   1   37.40    1.40
  -8   1   1   39.50    1.60
  -8   1   1   37.90    1.80
  -8   1   1   39.00    1.80
   8  -1  -2    2.20    0.80
   8  -1  -2    3.80    0.60
   8  -1  -2    2.80    0.80
   8  -1  -2    3.50    0.80
   8  -1  -2    3.70    0.80
  -8   1   2    4.90    0.90
  -8   1   2    3.50    0.80
  -8   1   2    5.00    1.10
  -8   1   2    3.10    0.90
  -8   1   2    3.80    0.90
   8  -1  -3   81.69    2.20
   8  -1  -3   82.29    2.20
   8  -1  -3   83.69    2.30
   8  -1  -3   82.29    2.20
   8  -1  -3   79.39    2.30
  -8   1   3   81.99    2.30
  -8   1   3   80.89    2.40
  -8   1   3   78.09    2.00
  -8   1   3   78.59    2.20
  -8   1   3   81.09    2.50
  -8   1   3   80.09    2.70
   8  -1  -4    0.40    0.80
   8  -1  -4    1.30    0.80
   8  -1  -4    1.40    0.90
   8  -1  -4    2.40    0.90
   8  -1  -4    1.40    0.90
  -8   1   4    1.40    1.10
  -8   1   4    2.50    1.00
  -8   1   4    2.80    1.20
  -8   1   4   -0.20    1.00
  -8   1   4    2.20    1.10
   8  -1  -5   51.49    2.00
   8  -1  -5   54.19    2.00
   8  -1  -5   51.69    2.00
   8  -1  -5   51.69    1.90
   8  -1  -5   54.39    2.00
  -8   1   5   52.09    2.50
  -8   1   5   52.09    1.90
  -8   1   5   57.39    2.10
  -8   1   5   51.89    2.50
  -8   1   5   52.79    2.00
  -8   1   5   50.19    1.80
   8  -1  -6   -1.10    0.90
   8  -1  -6    0.70    1.00
   8  -1  -6   -1.30    1.00
   8  -1  -6   -0.40    1.00
  -8   1   6    0.00    1.50
  -8   1   6   -1.90    1.00
  -8   1   6   -2.40    1.10
  -8   1   6    2.00    1.10
  -8   1   6    0.50    0.80
   8  -1  -7   23.20    1.80
   8  -1  -7   20.00    1.60
   8  -1  -7   22.30    1.90
  -8   1   7   21.60    1.70
  -8   1   7   20.30    1.60
  -8   1   7   22.30    1.80
  -8   1   7   21.50    1.80
  -8   1   7   21.70    1.50
   8  -1  -8   -0.10    1.20
   8  -1  -8    0.30    1.20
   8  -1  -8   -0.10    1.10
  -8   1   8    1.90    1.40
  -8   1   8    2.00    1.20
  -8   1   8   -0.20    1.40
  -8   1   8    0.10    1.00
   8  -1  -9    0.80    1.30
   8  -1  -9    0.80    1.60
  -8   1   9   -0.40    1.20
  -8   1   9    1.40    1.20
  -8   1   9    1.20    1.30
   7  -1   7    2.50    1.20
   7  -1   7    4.60    1.70
   7  -1   7    3.60    1.70
  -7   1  -7    4.90    2.30
  -7   1  -7    4.00    1.40
  -7   1  -7    5.20    1.80
  -7   1  -7   11.30    2.20
   7  -1   6    4.10    1.50
   7  -1   6    3.90    1.60
   7  -1   6    3.70    1.10
  -7   1  -6    2.50    1.80
  -7   1  -6    3.90    1.70
  -7   1  -6    3.50    1.30
  -7   1  -6    5.90    1.90
   7  -1   5   82.09    2.90
   7  -1   5   82.19    2.80
   7  -1   5   82.79    2.70
   7  -1   5   83.09    2.90
  -7   1  -5   76.99    3.80
  -7   1  -5   85.29    2.90
  -7   1  -5   89.39    3.30
  -7   1  -5   82.49    3.20
   7  -1   4    5.40    1.10
   7  -1   4    8.50    1.20
   7  -1   4    8.70    1.10
   7  -1   4    8.20    1.10
  -7   1  -4    7.00    1.30
  -7   1  -4    8.00    1.70
  -7   1  -4    4.90    1.10
  -7   1  -4    6.90    1.20
  -7   1  -4    7.10    1.50
  -7   1  -4    4.90    1.40
   7  -1   3   40.90    1.90
   7  -1   3   44.60    1.90
   7  -1   3   42.10    1.80
   7  -1   3   41.40    1.80
  -7   1  -3   42.90    1.70
  -7   1  -3   44.40    2.30
  -7   1  -3   42.50    2.00
  -7   1  -3   46.10    2.00
  -7   1  -3   42.30    1.80
  -7   1  -3   43.90    2.20
  -7   1  -3   46.90    2.60
   7  -1   2   37.00    1.60
   7  -1   2   36.90    1.30
   7  -1   2   38.30    1.60
   7  -1   2   36.20    1.60
   7  -1   2   36.80    1.50
  -7   1  -2   36.40    1.60
  -7   1  -2   34.80    1.40
  -7   1  -2   35.10    2.20
  -7   1  -2   38.00    1.70
  -7   1  -2   36.70    1.60
  -7   1  -2   36.90    1.60
  -7   1  -2   37.00    1.90
   7  -1   1  353.26    7.10
   7  -1   1  355.56    7.00
   7  -1   1  357.06    7.20
   7  -1   1  357.76    7.10
   7  -1   1  334.27    6.70
  -7   1  -1  356.06    7.30
  -7   1  -1  334.77    7.00
  -7   1  -1  348.47    7.10
  -7   1  -1  360.66    7.50
  -7   1  -1  355.26    7.20
  -7   1  -1  349.47    7.30
  -7   1  -1  345.47    7.10
   7  -1   0   56.09    1.30
   7  -1   0   61.09    1.80
   7  -1   0   59.39    1.50
   7  -1   0   60.29    1.70
   7  -1   0   56.69    1.70
  -7   1   0   59.19    1.80
  -7   1   0   60.09    2.20
  -7   1   0   60.09    2.00
  -7   1   0   59.89    1.80
  -7   1   0   61.59    1.80
  -7   1   0   63.79    2.10
  -7   1   0   57.49    1.50
   7  -1  -1  206.08    4.10
   7  -1  -1  208.88    4.40
   7  -1  -1  204.68    4.40
   7  -1  -1  203.18    4.50
   7  -1  -1  210.98    4.30
  -7   1   1  204.68    4.20
  -7   1   1  209.08    4.40
  -7   1   1  208.38    4.50
  -7   1   1  206.28    4.50
  -7   1   1  207.08    4.70
  -7   1   1  210.58    4.60
   7  -1  -2    8.60    0.70
   7  -1  -2   10.10    0.90
   7  -1  -2    8.30    0.80
   7  -1  -2    9.60    0.90
   7  -1  -2   10.50    0.90
  -7   1   2   10.30    1.00
  -7   1   2   11.10    1.00
  -7   1   2    9.30    0.90
  -7   1   2    8.10    1.00
  -7   1   2    9.00    0.90
   7  -1  -3  278.57    5.70
   7  -1  -3  277.77    5.60
   7  -1  -3  276.27    5.80
   7  -1  -3  282.67    5.80
   7  -1  -3  285.57    5.80
  -7   1   3  273.07    5.90
  -7   1   3  262.27    5.50
  -7   1   3  273.27    5.90
  -7   1   3  276.37    5.80
  -7   1   3  282.47    5.80
  -7   1   3  282.67    6.10
   7  -1  -4   23.30    1.30
   7  -1  -4   20.60    1.30
   7  -1  -4   23.00    1.40
   7  -1  -4   21.20    1.40
   7  -1  -4   20.40    1.30
  -7   1   4   23.30    1.40
  -7   1   4   25.30    1.60
  -7   1   4   21.60    1.80
  -7   1   4   20.90    1.40
  -7   1   4   20.50    1.30
   7  -1  -5  169.68    3.90
   7  -1  -5  177.38    4.20
   7  -1  -5  169.48    3.90
   7  -1  -5  173.58    4.20
  -7   1   5  170.98    4.10
  -7   1   5  165.28    3.90
  -7   1   5  173.88    4.20
  -7   1   5  170.48    4.00
  -7   1   5  167.88    4.50
  -7   1   5  172.88    4.00
   7  -1  -6  176.48    4.30
   7  -1  -6  175.48    4.10
   7  -1  -6  181.18    4.40
   7  -1  -6  178.78    4.10
  -7   1   6  170.48    4.70
  -7   1   6  176.18    4.10
  -7   1   6  176.48    4.40
  -7   1   6  180.08    4.40
  -7   1   6  175.58    4.30
   7  -1  -7   47.00    2.00
   7  -1  -7   43.70    2.20
   7  -1  -7   44.70    2.10
  -7   1   7   46.20    2.20
  -7   1   7   45.70    2.10
  -7   1   7   45.00    1.90
  -7   1   7   42.70    1.80
  -7   1   7   44.60    2.30
   7  -1  -8    4.80    1.20
   7  -1  -8    4.70    1.30
   7  -1  -8    3.40    1.30
  -7   1   8    5.40    1.10
  -7   1   8    4.40    1.30
  -7   1   8    3.90    1.30
  -7   1   8    7.40    1.20
   7  -1  -9    3.30    1.40
   7  -1  -9    3.00    1.30
   7  -1  -9    3.10    1.30
  -7   1   9    0.50    1.30
  -7   1   9    3.80    1.10
  -7   1   9    5.80    1.20
  -7   1   9    3.40    1.40
   6  -1   7   23.80    2.00
   6  -1   7   22.40    2.10
   6  -1   7   24.10    1.80
  -6   1  -7   24.00    2.60
  -6   1  -7   19.40    2.20
  -6   1  -7   25.30    2.10
  -6   1  -7   21.50    2.20
   6  -1   6    0.00    1.40
   6  -1   6   -0.10    0.90
   6  -1   6    1.60    1.00
   6  -1   6    0.70    1.20
  -6   1  -6    1.70    1.80
  -6   1  -6   -1.30    1.60
  -6   1  -6    1.50    1.60
  -6   1  -6    0.10    1.20
   6  -1   5    1.30    1.00
   6  -1   5    1.10    1.10
   6  -1   5    0.90    1.10
   6  -1   5    1.20    1.30
  -6   1  -5    1.40    2.00
  -6   1  -5    1.80    1.50
  -6   1  -5    2.50    1.40
  -6   1  -5    3.40    1.30
   6  -1   4   27.30    1.60
   6  -1   4   27.30    1.50
   6  -1   4   29.70    1.70
   6  -1   4   28.50    1.60
  -6   1  -4   24.20    1.70
  -6   1  -4   28.90    1.70
  -6   1  -4   26.40    2.30
  -6   1  -4   24.70    2.20
  -6   1  -4   27.70    2.40
   6  -1   3  259.07    5.60
   6  -1   3  250.17    5.50
   6  -1   3  256.77    5.50
   6  -1   3  254.87    5.50
   6  -1   3  250.97    5.20
  -6   1  -3  258.37    5.80
  -6   1  -3  258.57    5.50
  -6   1  -3  264.47    5.60
  -6   1  -3  259.17    6.10
  -6   1  -3  255.47    5.80
  -6   1  -3  254.37    5.70
   6  -1   2    1.90    0.80
   6  -1   2    3.40    0.80
   6  -1   2    2.50    0.60
   6  -1   2    2.70    0.90
   6  -1   2    0.60    0.90
  -6   1  -2    3.10    1.00
  -6   1  -2    2.70    0.80
  -6   1  -2    2.80    1.20
  -6   1  -2    2.90    0.90
  -6   1  -2    2.80    0.60
  -6   1  -2    3.80    0.80
  -6   1  -2    2.60    1.00
   6  -1   1   89.39    2.30
   6  -1   1   91.79    2.10
   6  -1   1   86.29    1.90
   6  -1   1   92.19    2.30
   6  -1   1   83.09    1.70
   6  -1   1   88.99    2.30
  -6   1  -1   90.09    2.20
  -6   1  -1   93.59    2.60
  -6   1  -1   88.89    2.50
  -6   1  -1   91.69    2.40
  -6   1  -1   88.09    2.20
  -6   1  -1   89.49    2.30
  -6   1  -1   93.59    2.40
   6  -1   0  104.29    2.20
   6  -1   0  106.39    2.50
   6  -1   0  112.89    2.60
   6  -1   0  105.99    2.30
   6  -1   0  109.49    2.50
  -6   1   0  111.69    2.80
  -6   1   0  110.29    2.80
  -6   1   0  108.09    2.60
  -6   1   0  103.99    2.30
  -6   1   0  107.79    2.60
  -6   1   0  110.69    2.70
   6  -1  -1  292.27    5.90
   6  -1  -1  291.77    5.80
   6  -1  -1  286.57    5.70
   6  -1  -1  281.97    5.60
   6  -1  -1  286.87    5.80
  -6   1   1  281.77    5.60
  -6   1   1  284.47    5.80
  -6   1   1  289.37    5.90
  -6   1   1  289.17    5.90
  -6   1   1  284.87    5.90
  -6   1   1  292.37    6.10
   6  -1  -2  366.56    7.30
   6  -1  -2  393.86    7.70
   6  -1  -2  395.36    7.70
   6  -1  -2  399.26    7.70
   6  -1  -2  389.96    7.80
   6  -1  -2  397.36    7.80
  -6   1   2  395.26    7.90
  -6   1   2  392.96    7.70
  -6   1   2  398.76    8.10
  -6   1   2  400.26    7.80
  -6   1   2  384.76    7.60
   6  -1  -3  138.99    3.10
   6  -1  -3  132.09    2.80
   6  -1  -3  139.19    3.10
   6  -1  -3  141.19    3.20
   6  -1  -3  135.69    3.10
   6  -1  -3  140.19    3.20
  -6   1   3  138.69    3.20
  -6   1   3  143.19    3.30
  -6   1   3  131.69    2.80
  -6   1   3  138.89    3.50
  -6   1   3  137.19    3.10
  -6   1   3  138.29    3.20
   6  -1  -4   72.79    2.10
   6  -1  -4   69.09    1.90
   6  -1  -4   71.39    2.00
   6  -1  -4   70.59    2.00
   6  -1  -4   71.69    2.20
   6  -1  -4   73.19    2.10
  -6   1   4   73.69    2.20
  -6   1   4   72.29    2.10
  -6   1   4   70.69    2.60
  -6   1   4   71.59    2.00
  -6   1   4   70.79    2.00
   6  -1  -5   63.99    2.20
   6  -1  -5   60.49    1.90
   6  -1  -5   61.09    1.80
   6  -1  -5   59.49    1.90
   6  -1  -5   60.99    2.10
  -6   1   5   60.79    2.00
  -6   1   5   60.99    2.40
  -6   1   5   59.29    1.90
  -6   1   5   61.09    2.10
  -6   1   5   60.99    2.10
  -6   1   5   59.59    1.70
   6  -1  -6  128.49    3.20
   6  -1  -6  130.49    3.40
   6  -1  -6  137.79    3.60
   6  -1  -6  127.99    3.40
   6  -1  -6  134.99    3.30
  -6   1   6  136.29    3.40
  -6   1   6  133.19    3.20
  -6   1   6  128.19    3.90
  -6   1   6  129.49    3.20
  -6   1   6  130.59    3.50
  -6   1   6  131.59    3.50
   6  -1  -7    7.40    1.30
   6  -1  -7    1.70    1.10
   6  -1  -7    4.20    0.90
   6  -1  -7    4.10    1.20
  -6   1   7    2.80    1.10
  -6   1   7    3.70    1.00
  -6   1   7    4.50    1.10
  -6   1   7    4.10    1.40
  -6   1   7    0.70    0.80
  -6   1   7    1.60    1.10
   6  -1  -8   43.70    2.20
   6  -1  -8   41.10    2.30
   6  -1  -8   45.90    2.20
  -6   1   8   48.30    2.00
  -6   1   8   43.70    2.40
  -6   1   8   44.50    2.30
  -6   1   8   49.50    2.30
   6  -1  -9   32.10    1.80
   6  -1  -9   36.20    2.40
   6  -1  -9   35.30    2.30
  -6   1   9   28.20    2.30
  -6   1   9   33.30    2.20
   5  -1   8    1.70    1.10
   5  -1   8   -1.10    1.30
   5  -1   8   -1.80    1.60
  -5   1  -8    0.00    1.70
  -5   1  -8   -0.10    1.30
  -5   1  -8   -1.30    1.70
  -5   1  -8    0.10    1.70
   5  -1   7    0.20    1.00
   5  -1   7   -0.70    1.20
   5  -1   7    1.80    1.30
  -5   1  -7    1.70    1.70
  -5   1  -7   -0.80    1.20
  -5   1  -7    0.00    1.60
  -5   1  -7   -2.10    1.60
   5  -1   6   21.20    1.60
   5  -1   6   20.60    1.80
   5  -1   6   21.50    1.90
   5  -1   6   21.80    1.50
  -5   1  -6   22.60    1.80
  -5   1  -6   24.50    2.30
  -5   1  -6   19.80    2.00
  -5   1  -6   20.00    2.30
   5  -1   5   25.60    2.00
   5  -1   5   23.80    1.50
   5  -1   5   21.50    1.70
   5  -1   5   25.30    1.60
  -5   1  -5   26.10    1.70
  -5   1  -5   19.80    1.90
  -5   1  -5   19.60    1.50
  -5   1  -5   25.90    2.20
  -5   1  -5   22.90    2.10
   5  -1   4    3.60    1.00
   5  -1   4    2.20    0.80
   5  -1   4    2.00    0.80
   5  -1   4    3.50    1.00
  -5   1  -4    3.50    1.40
  -5   1  -4    3.90    0.80
  -5   1  -4    3.30    1.00
  -5   1  -4    0.50    1.30
  -5   1  -4    4.00    1.40
   5  -1   3    7.80    1.00
   5  -1   3    9.80    0.60
   5  -1   3    8.60    1.00
   5  -1   3   10.10    1.00
   5  -1   3   12.20    0.90
  -5   1  -3    9.40    1.00
  -5   1  -3   10.40    1.40
  -5   1  -3   11.10    1.30
  -5   1  -3    9.90    1.00
  -5   1  -3   10.70    1.20
   5  -1   2   81.39    2.20
   5  -1   2   79.99    1.90
   5  -1   2   80.89    2.10
   5  -1   2   80.89    2.10
   5  -1   2   83.09    2.20
  -5   1  -2   81.59    2.10
  -5   1  -2   79.79    2.30
  -5   1  -2   83.49    2.60
  -5   1  -2   82.59    2.40
  -5   1  -2   81.69    2.30
  -5   1  -2   81.09    2.10
   5  -1   1  140.29    3.10
   5  -1   1  141.79    3.10
   5  -1   1  138.29    2.70
   5  -1   1  143.39    3.20
   5  -1   1  143.39    3.10
   5  -1   1  141.29    2.90
   5  -1   1  130.49    2.70
  -5   1  -1  136.69    3.10
  -5   1  -1  140.79    3.30
  -5   1  -1  141.69    3.20
  -5   1  -1  142.49    3.50
  -5   1  -1  140.59    3.20
  -5   1  -1  138.99    3.10
  -5   1  -1  141.19    3.10
   5  -1   0  518.05   10.40
   5  -1   0  528.75   10.20
   5  -1   0  544.15   10.30
   5  -1   0  522.55   10.10
   5  -1   0  531.45   10.30
   5  -1   0  511.75   10.00
   5  -1   0  539.25   10.20
  -5   1   0  548.55   10.40
  -5   1   0  531.95   10.40
  -5   1   0  538.95   10.40
  -5   1   0  536.35   10.20
  -5   1   0  532.25   10.30
  -5   1   0  533.85   10.20
  -5   1   0  516.45   10.10
   5  -1  -1  473.45    9.10
   5  -1  -1  463.55    9.00
   5  -1  -1  461.45    8.90
   5  -1  -1  466.95    9.00
   5  -1  -1  452.25    9.30
   5  -1  -1  471.45    9.10
  -5   1   1  473.75    9.30
  -5   1   1  468.15    9.10
  -5   1   1  468.05    9.00
  -5   1   1  469.95    9.10
  -5   1   1  472.55    9.10
  -5   1   1  462.55    8.90
   5  -1  -2  245.68    5.00
   5  -1  -2  239.48    4.90
   5  -1  -2  242.88    5.00
   5  -1  -2  243.48    4.90
   5  -1  -2  240.18    5.00
  -5   1   2  243.58    5.00
  -5   1   2  241.68    4.90
  -5   1   2  247.28    5.00
  -5   1   2  251.07    5.30
  -5   1   2  252.17    5.10
  -5   1   2  235.58    4.80
   5  -1  -3   10.70    0.90
   5  -1  -3   10.50    0.80
   5  -1  -3    9.20    0.80
   5  -1  -3    9.40    0.80
   5  -1  -3    9.00    0.70
   5  -1  -3    9.60    0.70
  -5   1   3    9.10    1.00
  -5   1   3    9.60    0.90
  -5   1   3   11.10    0.80
  -5   1   3   10.10    0.90
  -5   1   3    9.90    0.80
   5  -1  -4   -0.10    0.70
   5  -1  -4    0.50    0.90
   5  -1  -4   -0.20    0.70
   5  -1  -4   -0.80    0.70
   5  -1  -4    0.40    0.30
   5  -1  -4   -0.50    0.70
  -5   1   4    0.10    0.90
  -5   1   4   -1.00    0.60
  -5   1   4   -0.50    0.70
  -5   1   4    0.20    0.50
  -5   1   4    0.40    0.60
  -5   1   4    0.20    0.80
   5  -1  -5   36.20    1.60
   5  -1  -5   37.20    1.70
   5  -1  -5   38.10    1.60
   5  -1  -5   36.40    1.40
   5  -1  -5   36.70    1.70
   5  -1  -5   36.30    1.20
  -5   1   5   35.30    1.40
  -5   1   5   34.50    1.60
  -5   1   5   36.40    1.20
  -5   1   5   34.70    1.60
  -5   1   5   36.90    1.50
  -5   1   5   37.40    2.10
  -5   1   5   36.00    1.50
   5  -1  -6    4.50    0.90
   5  -1  -6    3.90    1.20
   5  -1  -6    6.10    1.10
   5  -1  -6    6.70    1.30
  -5   1   6    4.10    1.10
  -5   1   6    4.70    0.90
  -5   1   6    6.10    1.00
  -5   1   6    4.10    1.10
  -5   1   6    3.50    1.10
  -5   1   6    3.30    0.90
   5  -1  -7   -1.10    1.20
   5  -1  -7   -0.80    1.00
   5  -1  -7    3.70    1.40
   5  -1  -7    0.10    1.10
  -5   1   7   -0.40    0.90
  -5   1   7    0.80    1.00
  -5   1   7    1.20    1.30
  -5   1   7   -0.70    1.00
  -5   1   7    1.50    1.30
  -5   1   7    1.70    1.10
   5  -1  -8   26.20    2.00
   5  -1  -8   31.30    2.40
   5  -1  -8   28.80    1.80
   5  -1  -8   25.20    1.70
  -5   1   8   27.60    1.70
  -5   1   8   27.90    2.10
  -5   1   8   24.50    1.60
  -5   1   8   25.40    2.20
   5  -1  -9   -0.70    1.00
   5  -1  -9    0.20    1.30
   5  -1  -9    0.60    1.20
  -5   1   9   -0.10    1.30
  -5   1   9   -1.10    1.20
  -5   1   9   -2.90    1.20
   4  -1   8    5.30    1.40
   4  -1   8    7.00    1.20
   4  -1   8    6.30    1.70
  -4   1  -8   10.30    2.40
  -4   1  -8    6.90    1.80
  -4   1  -8    5.10    1.40
   4  -1   7    1.80    1.20
   4  -1   7    3.30    1.50
   4  -1   7    1.60    1.20
  -4   1  -7    2.40    2.00
  -4   1  -7    2.90    1.70
  -4   1  -7    3.40    1.70
  -4   1  -7    3.70    1.30
   4  -1   6   14.30    1.20
   4  -1   6   14.70    1.50
   4  -1   6   12.80    1.20
   4  -1   6   14.00    1.40
  -4   1  -6   14.40    1.40
  -4   1  -6   15.40    1.90
  -4   1  -6   15.50    2.00
  -4   1  -6   11.10    2.00
   4  -1   5   78.39    2.60
   4  -1   5   72.59    2.20
   4  -1   5   74.59    2.30
   4  -1   5   74.39    2.40
  -4   1  -5   72.59    2.20
  -4   1  -5   81.39    3.00
  -4   1  -5   73.49    2.40
  -4   1  -5   75.29    2.90
  -4   1  -5   75.29    3.00
   4  -1   4   57.59    2.00
   4  -1   4   58.09    1.80
   4  -1   4   55.99    1.90
   4  -1   4   56.99    1.80
   4  -1   4   53.59    1.50
  -4   1  -4   59.89    2.10
  -4   1  -4   58.39    1.80
  -4   1  -4   58.09    2.50
  -4   1  -4   59.29    2.40
  -4   1  -4   60.89    2.40
   4  -1   3   16.60    1.20
   4  -1   3   16.50    1.20
   4  -1   3   15.60    1.10
   4  -1   3   15.50    0.70
   4  -1   3   15.40    1.10
  -4   1  -3   16.40    1.10
  -4   1  -3   17.90    1.70
  -4   1  -3   14.40    1.50
  -4   1  -3   14.90    0.60
  -4   1  -3   15.10    1.00
  -4   1  -3   16.40    1.60
   4  -1   2  813.82   15.50
   4  -1   2  824.82   15.50
   4  -1   2  812.52   15.40
   4  -1   2  815.32   15.50
   4  -1   2  789.92   15.30
  -4   1  -2  794.82   15.50
  -4   1  -2  814.22   15.70
  -4   1  -2  806.82   15.60
  -4   1  -2  809.92   15.50
  -4   1  -2  798.02   15.60
   4  -1   1 1767.82   34.50
   4  -1   1 1788.32   34.20
   4  -1   1 1816.82   34.30
   4  -1   1 1778.62   34.30
   4  -1   1 1776.62   42.00
  -4   1  -1 1781.82   34.20
  -4   1  -1 1817.32   34.90
  -4   1  -1 1782.22   35.00
  -4   1  -1 1787.52   34.60
  -4   1  -1 1810.62   34.50
  -4   1  -1 1815.72   34.70
   4  -1   0    2.10    0.60
   4  -1   0    4.30    0.70
   4  -1   0    3.60    0.60
   4  -1   0    5.10    0.30
   4  -1   0    3.50    0.60
   4  -1   0    4.20    0.40
   4  -1   0    4.20    0.50
  -4   1   0    3.50    0.80
  -4   1   0    6.00    0.80
  -4   1   0    3.00    0.60
  -4   1   0    5.10    0.70
  -4   1   0    3.70    0.50
  -4   1   0    5.30    0.50
   4  -1  -1   57.69    1.50
   4  -1  -1   56.29    1.30
   4  -1  -1   56.69    1.50
   4  -1  -1   55.79    1.70
   4  -1  -1   57.49    1.40
   4  -1  -1   56.39    1.40
  -4   1   1   57.09    1.60
  -4   1   1   55.79    1.60
  -4   1   1   55.99    1.20
  -4   1   1   55.99    1.50
  -4   1   1   59.69    1.70
  -4   1   1   56.59    1.50
   4  -1  -2  490.65    9.50
   4  -1  -2  490.45    9.50
   4  -1  -2  499.25    9.60
   4  -1  -2  478.15    9.40
   4  -1  -2  501.45    9.60
   4  -1  -2  505.05    9.50
  -4   1   2  494.65    9.50
  -4   1   2  479.05    9.30
  -4   1   2  511.65    9.80
  -4   1   2  491.15    9.50
  -4   1   2  490.75    9.60
  -4   1   2  504.15    9.60
   4  -1  -3   64.89    1.80
   4  -1  -3   63.59    1.70
   4  -1  -3   60.89    1.70
   4  -1  -3   65.69    1.70
   4  -1  -3   62.69    1.40
   4  -1  -3   63.89    1.80
   4  -1  -3   62.59    1.60
  -4   1   3   65.39    1.80
  -4   1   3   66.09    2.20
  -4   1   3   64.59    1.70
  -4   1   3   64.09    2.00
  -4   1   3   61.89    1.60
   4  -1  -4   54.19    1.80
   4  -1  -4   55.59    1.70
   4  -1  -4   54.89    1.70
   4  -1  -4   57.29    1.80
   4  -1  -4   55.29    1.40
   4  -1  -4   53.89    1.70
  -4   1   4   56.89    1.50
  -4   1   4   55.79    1.90
  -4   1   4   56.89    1.80
  -4   1   4   55.79    2.20
  -4   1   4   56.59    1.60
  -4   1   4   54.89    1.70
   4  -1  -5   33.00    1.50
   4  -1  -5   35.10    1.30
   4  -1  -5   32.40    1.50
   4  -1  -5   36.20    1.60
   4  -1  -5   34.40    1.80
   4  -1  -5   33.90    1.50
  -4   1   5   33.50    1.40
  -4   1   5   34.70    1.60
  -4   1   5   30.70    1.10
  -4   1   5   34.50    1.50
  -4   1   5   35.00    1.80
  -4   1   5   34.00    1.20
  -4   1   5   35.20    1.40
   4  -1  -6   -2.00    0.90
   4  -1  -6    1.30    0.80
   4  -1  -6    0.20    1.10
   4  -1  -6   -0.10    0.80
   4  -1  -6    0.50    1.10
  -4   1   6    1.40    0.60
  -4   1   6    0.70    1.10
  -4   1   6   -0.60    0.90
  -4   1   6   -0.20    0.90
  -4   1   6    0.70    1.00
  -4   1   6    0.10    0.70
   4  -1  -7    0.90    1.20
   4  -1  -7    0.50    1.20
   4  -1  -7   -0.10    1.10
   4  -1  -7   -0.20    1.30
  -4   1   7    0.30    1.20
  -4   1   7    1.00    1.10
  -4   1   7   -0.50    1.20
  -4   1   7   -0.10    0.80
  -4   1   7   -0.40    0.80
   4  -1  -8    6.00    1.40
   4  -1  -8    4.20    1.20
   4  -1  -8    4.80    1.10
   4  -1  -8    5.40    1.30
  -4   1   8    6.40    1.20
  -4   1   8    3.50    1.30
  -4   1   8    5.60    1.10
  -4   1   8    3.40    1.20
   4  -1  -9    4.00    1.30
   4  -1  -9   10.10    1.70
   4  -1  -9    5.40    1.40
   4  -1  -9    3.80    1.10
  -4   1   9    6.10    1.40
  -4   1   9    7.70    1.40
  -4   1   9    6.20    1.30
   3  -1   8  124.99    3.90
   3  -1   8  125.19    3.50
   3  -1   8  120.59    3.80
  -3   1  -8  122.29    4.20
  -3   1  -8  117.99    4.00
  -3   1  -8  122.79    4.50
   3  -1   7  401.46    9.00
   3  -1   7  402.76    8.80
   3  -1   7  408.96    8.50
  -3   1  -7  397.86    9.00
  -3   1  -7  398.96    9.40
  -3   1  -7  417.56    9.20
  -3   1  -7  415.26    8.80
   3  -1   6    7.20    1.20
   3  -1   6    8.10    1.00
   3  -1   6    7.70    1.10
   3  -1   6    9.10    1.30
  -3   1  -6    8.00    1.60
  -3   1  -6    9.20    1.80
  -3   1  -6    8.10    1.40
  -3   1  -6   10.80    2.00
   3  -1   5    6.80    1.00
   3  -1   5    4.70    0.80
   3  -1   5    5.90    1.20
   3  -1   5    5.20    1.00
  -3   1  -5    4.70    0.90
  -3   1  -5    6.50    1.50
  -3   1  -5    6.50    1.50
  -3   1  -5    3.70    0.80
  -3   1  -5    7.30    1.40
  -3   1  -5    5.10    1.00
   3  -1   4  129.29    3.10
   3  -1   4  132.19    3.20
   3  -1   4  128.49    3.00
   3  -1   4  126.39    3.00
   3  -1   4  123.19    2.80
  -3   1  -4  132.79    3.20
  -3   1  -4  128.69    2.90
  -3   1  -4  134.99    3.80
  -3   1  -4  131.59    3.50
  -3   1  -4  127.69    2.90
  -3   1  -4  131.49    3.60
  -3   1  -4  123.69    2.70
   3  -1   3  279.47    5.60
   3  -1   3  271.47    5.40
   3  -1   3  280.17    5.70
   3  -1   3  281.57    5.70
   3  -1   3  282.87    5.80
  -3   1  -3  279.07    6.00
  -3   1  -3  269.67    5.40
  -3   1  -3  274.77    5.60
  -3   1  -3  275.97    5.90
  -3   1  -3  274.77    5.50
  -3   1  -3  286.27    5.70
  -3   1  -3  284.37    6.00
   3  -1   2  282.27    5.50
   3  -1   2  289.37    5.70
   3  -1   2  288.97    5.80
   3  -1   2  287.57    5.70
   3  -1   2  290.07    5.70
  -3   1  -2  285.07    5.70
  -3   1  -2  278.47    5.50
  -3   1  -2  290.17    5.70
  -3   1  -2  289.37    5.90
  -3   1  -2  288.87    5.90
  -3   1  -2  271.87    5.40
  -3   1  -2  290.57    6.00
   3  -1   1  717.63   13.70
   3  -1   1  724.03   13.70
   3  -1   1  719.43   13.70
   3  -1   1  722.83   13.70
   3  -1   1  723.23   13.60
  -3   1  -1  711.33   13.70
  -3   1  -1  723.03   13.80
  -3   1  -1  714.73   13.70
  -3   1  -1  716.13   13.80
  -3   1  -1  718.73   13.70
   3  -1   0  624.54   11.70
   3  -1   0  625.64   11.80
   3  -1   0  593.74   11.70
   3  -1   0  608.74   11.70
   3  -1   0  622.44   11.80
   3  -1   0  603.04   11.70
   3  -1   0  627.54   11.70
  -3   1   0  613.44   11.70
  -3   1   0  612.04   11.70
  -3   1   0  623.84   11.80
  -3   1   0  643.54   11.90
  -3   1   0  613.74   11.80
  -3   1   0  623.64   11.80
   3  -1  -1    0.30    0.50
   3  -1  -1   -0.10    0.40
   3  -1  -1   -0.30    0.20
   3  -1  -1   -0.50    0.40
   3  -1  -1    0.20    0.20
   3  -1  -1    0.10    0.40
   3  -1  -1   -0.50    0.50
  -3   1   1   -0.50    0.60
  -3   1   1   -0.70    0.50
  -3   1   1    0.00    0.40
  -3   1   1    0.70    0.20
  -3   1   1   -0.60    0.60
  -3   1   1    0.20    0.60
   3  -1  -2   23.10    1.00
   3  -1  -2   23.90    0.80
   3  -1  -2   25.10    1.00
   3  -1  -2   25.20    1.10
   3  -1  -2   24.00    0.60
   3  -1  -2   23.80    1.00
   3  -1  -2   24.40    0.80
  -3   1   2   24.30    1.20
  -3   1   2   23.40    0.60
  -3   1   2   24.30    1.00
  -3   1   2   26.10    1.30
  -3   1   2   24.70    1.10
  -3   1   2   26.50    0.90
   3  -1  -3    8.50    0.80
   3  -1  -3    8.40    0.90
   3  -1  -3    6.50    0.60
   3  -1  -3    9.60    0.70
   3  -1  -3    8.70    0.90
   3  -1  -3    8.80    0.80
   3  -1  -3    9.30    0.70
  -3   1   3   10.00    0.80
  -3   1   3    8.50    0.80
  -3   1   3    8.80    0.90
  -3   1   3    8.00    0.80
  -3   1   3    8.90    0.70
  -3   1   3    8.70    0.70
   3  -1  -4  153.08    3.40
   3  -1  -4  143.49    3.00
   3  -1  -4  150.08    3.50
   3  -1  -4  149.39    3.30
   3  -1  -4  154.78    3.60
   3  -1  -4  157.08    3.40
   3  -1  -4  157.48    3.50
  -3   1   4  150.08    3.10
  -3   1   4  147.79    3.20
  -3   1   4  154.38    3.30
  -3   1   4  153.08    3.40
  -3   1   4  155.88    3.60
  -3   1   4  155.58    3.40
  -3   1   4  153.28    3.50
   3  -1  -5    7.70    0.80
   3  -1  -5    7.90    0.80
   3  -1  -5    8.90    1.10
   3  -1  -5    6.70    1.00
   3  -1  -5    6.60    1.00
  -3   1   5   10.60    1.00
  -3   1   5    8.00    0.80
  -3   1   5    6.10    0.90
  -3   1   5    8.00    0.80
  -3   1   5    7.20    0.80
  -3   1   5    7.10    1.00
   3  -1  -6    1.50    1.00
   3  -1  -6    1.10    1.20
   3  -1  -6    1.50    1.40
   3  -1  -6    0.00    1.00
   3  -1  -6    1.50    0.90
  -3   1   6    2.90    1.10
  -3   1   6    1.60    0.60
  -3   1   6    3.20    1.00
  -3   1   6    1.40    0.70
  -3   1   6    2.80    0.90
  -3   1   6    2.30    0.80
   3  -1  -7    1.20    1.00
   3  -1  -7   -0.10    0.90
   3  -1  -7    3.60    1.60
   3  -1  -7    0.90    0.90
   3  -1  -7    1.20    0.90
  -3   1   7   -0.70    1.20
  -3   1   7   -0.40    1.00
  -3   1   7    1.10    0.90
  -3   1   7    0.30    1.10
  -3   1   7    1.80    1.20
   3  -1  -8    4.20    1.80
   3  -1  -8    1.40    1.40
   3  -1  -8    0.80    1.20
   3  -1  -8    1.10    1.00
  -3   1   8    0.20    1.10
  -3   1   8    0.10    1.40
  -3   1   8    0.70    1.40
   3  -1  -9    8.50    1.50
   3  -1  -9    8.40    1.50
   3  -1  -9    7.80    1.30
   3  -1  -9   11.60    1.80
  -3   1   9   10.00    1.30
  -3   1   9   11.90    1.60
  -3   1   9    8.00    1.50
   2  -1   9  161.08    4.80
   2  -1   9  165.38    4.80
  -2   1  -9  150.58    4.90
  -2   1  -9  164.58    5.60
   2  -1   8  104.19    3.20
   2  -1   8  108.99    3.70
   2  -1   8  108.69    3.60
  -2   1  -8  109.39    4.20
  -2   1  -8  109.49    3.90
  -2   1  -8  104.49    3.60
   2  -1   7   14.00    1.50
   2  -1   7   11.00    1.40
   2  -1   7   14.00    1.30
  -2   1  -7   13.30    1.40
  -2   1  -7   13.80    2.00
  -2   1  -7   14.20    1.40
  -2   1  -7   13.80    1.70
  -2   1  -7   16.30    1.90
   2  -1   6    0.60    1.00
   2  -1   6    3.10    1.30
   2  -1   6    1.80    1.00
   2  -1   6    0.10    0.80
  -2   1  -6    2.30    1.50
  -2   1  -6    1.70    1.00
  -2   1  -6   -0.90    1.50
  -2   1  -6   -0.20    1.00
  -2   1  -6    2.40    1.50
   2  -1   5   16.10    1.40
   2  -1   5   15.80    1.40
   2  -1   5   17.30    1.30
   2  -1   5   15.00    0.90
   2  -1   5   16.50    1.20
  -2   1  -5   15.90    1.00
  -2   1  -5   14.00    1.70
  -2   1  -5   16.30    1.40
  -2   1  -5   15.40    1.10
  -2   1  -5   16.40    1.60
  -2   1  -5   17.10    1.70
  -2   1  -5   13.60    1.30
   2  -1   4  249.58    5.30
   2  -1   4  258.37    5.20
   2  -1   4  238.48    5.00
   2  -1   4  255.97    5.20
   2  -1   4  254.27    5.40
  -2   1  -4  251.77    5.50
  -2   1  -4  250.77    5.30
  -2   1  -4  257.57    5.80
  -2   1  -4  248.28    5.20
  -2   1  -4  251.47    5.50
  -2   1  -4  245.18    5.00
  -2   1  -4  247.88    5.10
   2  -1   3   84.79    2.00
   2  -1   3   82.39    2.10
   2  -1   3   81.39    1.70
   2  -1   3   85.69    2.20
   2  -1   3   85.29    1.80
   2  -1   3   85.89    2.30
  -2   1  -3   87.89    2.20
  -2   1  -3   81.89    2.30
  -2   1  -3   89.29    2.50
  -2   1  -3   85.79    2.00
  -2   1  -3   87.59    2.50
  -2   1  -3   82.39    1.80
  -2   1  -3   90.89    2.40
  -2   1  -3   88.19    2.00
   2  -1   2  126.89    2.60
   2  -1   2  132.49    2.80
   2  -1   2  134.29    2.80
   2  -1   2  127.39    2.60
   2  -1   2  128.89    2.80
   2  -1   2  127.49    2.90
  -2   1  -2  130.39    2.80
  -2   1  -2  131.19    3.10
  -2   1  -2  128.89    2.70
  -2   1  -2  133.59    3.00
  -2   1  -2  122.99    2.50
  -2   1  -2  127.79    2.70
  -2   1  -2  132.39    3.00
   2  -1   1   53.39    1.40
   2  -1   1   51.09    1.20
   2  -1   1   52.09    1.30
   2  -1   1   51.19    1.10
   2  -1   1   51.89    1.30
   2  -1   1   51.59    1.40
  -2   1  -1   52.79    1.30
  -2   1  -1   48.90    1.30
  -2   1  -1   50.19    1.10
  -2   1  -1   54.59    1.50
  -2   1  -1   53.29    1.50
   2  -1   0   71.99    1.50
   2  -1   0   74.09    1.70
   2  -1   0   77.19    1.90
   2  -1   0   75.29    1.70
   2  -1   0   74.29    1.60
   2  -1   0   75.69    1.60
  -2   1   0   81.29    1.80
  -2   1   0   74.29    1.70
  -2   1   0   78.89    1.90
  -2   1   0   83.09    1.70
  -2   1   0   74.89    1.60
   2  -1  -1    4.40    0.50
   2  -1  -1    4.00    0.60
   2  -1  -1    3.60    0.60
   2  -1  -1    4.50    0.70
   2  -1  -1    3.90    0.40
   2  -1  -1    3.80    0.40
   2  -1  -1    2.70    0.40
  -2   1   1    4.10    0.50
  -2   1   1    3.90    0.60
  -2   1   1    5.50    0.50
  -2   1   1    5.00    0.40
  -2   1   1    4.60    0.60
  -2   1   1    5.70    0.40
   2  -1  -2  126.29    2.60
   2  -1  -2  126.69    2.90
   2  -1  -2  127.09    2.70
   2  -1  -2  124.39    2.70
   2  -1  -2  126.49    2.70
   2  -1  -2  125.49    2.70
   2  -1  -2  126.39    2.50
  -2   1   2  136.39    2.90
  -2   1   2  125.69    2.70
  -2   1   2  124.69    2.60
  -2   1   2  127.59    2.70
  -2   1   2  124.39    2.60
   2  -1  -3  629.94   12.00
   2  -1  -3  627.34   12.00
   2  -1  -3  628.34   12.00
   2  -1  -3  625.64   12.10
   2  -1  -3  622.54   11.90
   2  -1  -3  639.14   12.20
   2  -1  -3  629.54   12.10
   2  -1  -3  616.84   12.20
  -2   1   3  617.54   11.90
  -2   1   3  634.54   12.00
  -2   1   3  633.54   12.00
  -2   1   3  606.64   11.80
  -2   1   3  618.14   12.00
  -2   1   3  640.74   12.10
  -2   1   3  645.74   12.20
   2  -1  -4   11.90    0.90
   2  -1  -4   12.50    1.00
   2  -1  -4   11.80    0.80
   2  -1  -4   11.70    1.10
   2  -1  -4   11.70    1.20
  -2   1   4   11.50    0.80
  -2   1   4   11.10    0.90
  -2   1   4   10.90    0.70
  -2   1   4   10.90    1.00
  -2   1   4   12.50    1.10
  -2   1   4   11.90    0.90
   2  -1  -5    0.50    1.00
   2  -1  -5    1.30    0.80
   2  -1  -5    1.30    1.00
   2  -1  -5    1.30    0.70
   2  -1  -5    2.60    0.90
   2  -1  -5    1.80    0.90
  -2   1   5    1.30    0.80
  -2   1   5    1.80    0.80
  -2   1   5    2.00    0.80
  -2   1   5    0.20    0.70
  -2   1   5    2.20    0.70
  -2   1   5    1.00    0.60
   2  -1  -6   34.40    2.00
   2  -1  -6   34.40    1.70
   2  -1  -6   31.20    1.70
   2  -1  -6   32.80    1.70
   2  -1  -6   32.60    1.70
  -2   1   6   30.80    1.70
  -2   1   6   33.40    1.70
  -2   1   6   32.40    1.40
  -2   1   6   33.30    1.50
  -2   1   6   31.90    1.50
  -2   1   6   35.00    1.80
   2  -1  -7    2.80    1.10
   2  -1  -7    0.10    1.00
   2  -1  -7    2.80    1.70
   2  -1  -7    0.20    1.20
   2  -1  -7    0.60    0.90
  -2   1   7    1.20    0.90
  -2   1   7    0.00    1.00
  -2   1   7    1.50    1.10
  -2   1   7    1.50    0.90
  -2   1   7    1.90    1.30
   2  -1  -8   25.20    2.30
   2  -1  -8   22.20    1.70
   2  -1  -8   24.80    1.80
   2  -1  -8   23.70    1.70
   2  -1  -8   23.50    1.90
  -2   1   8   25.00    2.00
  -2   1   8   24.80    1.90
  -2   1   8   22.20    1.60
   2  -1  -9   -1.70    1.00
   2  -1  -9    2.80    1.60
   2  -1  -9    0.20    1.40
  -2   1   9    2.40    1.60
  -2   1   9    0.70    1.60
  -2   1   9    0.40    1.00
   1  -1   9   15.90    1.80
   1  -1   9   12.00    1.70
  -1   1  -9   13.20    1.60
  -1   1  -9   15.10    2.00
  -1   1  -9   16.80    2.60
   1  -1   8    3.60    1.30
   1  -1   8    3.10    1.00
   1  -1   8    2.50    1.30
  -1   1  -8    2.30    1.60
  -1   1  -8    2.70    1.80
  -1   1  -8    2.90    1.10
  -1   1  -8    2.00    1.20
   1  -1   7   23.70    1.90
   1  -1   7   22.10    1.50
   1  -1   7   21.30    1.60
   1  -1   7   23.40    1.80
  -1   1  -7   20.70    1.90
  -1   1  -7   23.90    2.40
  -1   1  -7   22.70    1.90
  -1   1  -7   22.70    1.60
  -1   1  -7   19.70    1.70
   1  -1   6   14.00    1.00
   1  -1   6   11.70    1.20
   1  -1   6   12.60    1.00
   1  -1   6   11.70    1.20
  -1   1  -6   13.00    1.40
  -1   1  -6   13.20    1.80
  -1   1  -6   10.10    1.20
  -1   1  -6   13.50    1.00
  -1   1  -6   13.00    1.60
  -1   1  -6   11.50    1.10
   1  -1   5   37.90    1.40
   1  -1   5   38.90    1.50
   1  -1   5   38.20    1.70
   1  -1   5   36.90    1.20
   1  -1   5   40.30    1.70
  -1   1  -5   38.80    1.60
  -1   1  -5   37.50    1.30
  -1   1  -5   39.10    2.10
  -1   1  -5   37.50    2.60
  -1   1  -5   35.50    2.10
  -1   1  -5   35.40    1.30
  -1   1  -5   35.20    1.60
   1  -1   4  369.16    7.20
   1  -1   4  367.76    7.40
   1  -1   4  339.57    6.90
   1  -1   4  356.06    7.10
   1  -1   4  372.66    7.30
  -1   1  -4  367.46    7.30
  -1   1  -4  358.76    7.70
  -1   1  -4  364.86    7.50
  -1   1  -4  353.06    7.10
  -1   1  -4  358.16    7.20
  -1   1  -4  358.46    7.40
   1  -1   3   -0.20    0.60
   1  -1   3    1.30    0.60
   1  -1   3    0.30    0.30
   1  -1   3    0.90    0.50
   1  -1   3   -0.10    0.80
  -1   1  -3    0.80    0.50
  -1   1  -3   -0.70    0.60
  -1   1  -3    1.00    1.00
  -1   1  -3    0.10    0.70
  -1   1  -3    0.30    0.40
  -1   1  -3    1.60    1.10
  -1   1  -3    0.80    0.90
   1  -1   2  365.36    7.20
   1  -1   2  379.36    7.40
   1  -1   2  381.56    7.40
   1  -1   2  388.26    7.40
   1  -1   2  385.86    7.30
  -1   1  -2  375.66    7.20
  -1   1  -2  381.86    7.50
  -1   1  -2  378.66    7.30
  -1   1  -2  375.76    7.50
  -1   1  -2  377.26    7.40
  -1   1  -2  389.86    7.40
   1  -1   1   59.79    1.40
   1  -1   1   57.79    1.30
   1  -1   1   59.19    1.30
   1  -1   1   60.29    1.40
   1  -1   1   59.59    1.40
   1  -1   1   57.99    1.20
  -1   1  -1   60.99    1.40
  -1   1  -1   67.29    1.60
  -1   1  -1   58.79    1.20
  -1   1  -1   60.59    1.30
  -1   1  -1   61.69    1.50
   1  -1   0 1300.57   29.60
   1  -1   0 1296.07   24.50
   1  -1   0 1300.77   24.80
   1  -1   0 1275.27   24.70
   1  -1   0 1318.97   24.80
   1  -1   0 1280.07   26.80
   1  -1   0 1299.27   24.90
  -1   1   0 1305.87   25.00
  -1   1   0 1333.17   24.70
  -1   1   0 1311.97   24.80
  -1   1   0 1287.17   24.90
  -1   1   0 1360.16   25.20
   1  -1  -1 2445.36   53.19
   1  -1  -1 2701.93   49.30
   1  -1  -1 2530.65   53.39
   1  -1  -1 2600.14   49.00
   1  -1  -1 2592.04   49.00
   1  -1  -1 2558.34   56.89
   1  -1  -1 2646.84   49.00
  -1   1   1 2532.35   48.60
  -1   1   1 2788.22   49.40
  -1   1   1 2564.04   49.00
  -1   1   1 2424.06   52.49
  -1   1   1 2551.14   48.60
  -1   1   1 2620.54   48.80
   1  -1  -2 9303.97  184.48
   1  -1  -2 9161.48  194.78
   1  -1  -2 9470.45  190.08
   1  -1  -2 9345.67  190.48
   1  -1  -2 9452.35  192.28
   1  -1  -2 9807.72  195.28
   1  -1  -2 8970.40  196.28
   1  -1  -2 9203.98  189.18
  -1   1   2 9999.00  192.68
  -1   1   2 9361.56  189.08
  -1   1   2 9118.59  179.48
  -1   1   2 9325.67  188.68
  -1   1   2 9432.66  184.38
  -1   1   2 9150.68  187.78
  -1   1   2 9285.87  195.18
   1  -1  -3  359.16    7.10
   1  -1  -3  355.26    7.00
   1  -1  -3  356.36    7.20
   1  -1  -3  359.46    7.00
   1  -1  -3  361.16    7.10
   1  -1  -3  355.66    7.00
  -1   1   3  358.96    7.10
  -1   1   3  371.36    7.20
  -1   1   3  356.36    7.00
  -1   1   3  363.96    7.10
  -1   1   3  363.46    7.00
  -1   1   3  354.06    6.90
   1  -1  -4  312.07    6.40
   1  -1  -4  313.17    6.30
   1  -1  -4  314.97    6.40
   1  -1  -4  315.47    6.30
   1  -1  -4  315.07    6.30
   1  -1  -4  315.07    6.60
  -1   1   4  315.37    6.50
  -1   1   4  310.07    6.20
  -1   1   4  310.47    6.40
  -1   1   4  312.27    6.30
  -1   1   4  308.27    6.20
  -1   1   4  317.77    6.40
   1  -1  -5  201.88    4.90
   1  -1  -5  201.28    4.50
   1  -1  -5  193.18    4.30
   1  -1  -5  200.28    4.40
   1  -1  -5  200.88    4.50
   1  -1  -5  207.08    4.40
  -1   1   5  199.78    4.50
  -1   1   5  202.38    4.40
  -1   1   5  193.38    4.20
  -1   1   5  199.58    4.20
  -1   1   5  201.98    4.50
  -1   1   5  199.08    4.30
   1  -1  -6   46.30    1.80
   1  -1  -6   43.60    2.00
   1  -1  -6   44.30    2.30
   1  -1  -6   47.40    1.70
   1  -1  -6   44.80    2.10
  -1   1   6   42.20    1.40
  -1   1   6   45.90    1.70
  -1   1   6   47.10    1.70
  -1   1   6   43.10    1.90
  -1   1   6   43.90    2.10
  -1   1   6   47.80    2.00
   1  -1  -7   12.50    1.40
   1  -1  -7   12.30    1.30
   1  -1  -7   12.90    1.20
   1  -1  -7   17.50    1.80
   1  -1  -7   15.60    1.30
  -1   1   7   16.00    1.40
  -1   1   7   16.30    1.50
  -1   1   7   13.90    1.10
  -1   1   7   14.00    1.60
  -1   1   7   15.50    1.50
   1  -1  -8    2.50    1.10
   1  -1  -8    3.10    1.50
   1  -1  -8    2.10    1.50
   1  -1  -8    1.80    1.20
   1  -1  -8    1.20    1.30
  -1   1   8    0.90    1.00
  -1   1   8    2.00    1.20
  -1   1   8    2.60    1.20
   1  -1  -9    4.50    1.70
   1  -1  -9    2.80    1.30
   1  -1  -9   -1.90    1.30
  -1   1   9    0.50    1.30
  -1   1   9    1.80    1.30
  -1   1   9    0.50    1.30
   0  -1   9    2.30    1.60
   0  -1   9    1.70    1.40
   0   1  -9    3.20    1.40
   0   1  -9    3.90    1.90
   0   1  -9    1.80    1.30
   0   1  -9    0.10    1.90
   0  -1   8    4.40    1.10
   0  -1   8    4.00    1.30
   0  -1   8    3.10    1.30
   0   1  -8    5.30    1.80
   0   1  -8    2.00    1.30
   0   1  -8    3.80    1.60
   0   1  -8    4.10    1.30
   0  -1   7    9.70    1.00
   0  -1   7    9.70    1.30
   0  -1   7   12.00    1.40
   0  -1   7    9.40    1.20
   0   1  -7   11.00    1.60
   0   1  -7   11.70    1.90
   0   1  -7   10.80    1.30
   0   1  -7   11.30    1.00
   0   1  -7    9.10    1.40
   0  -1   6    1.90    0.70
   0  -1   6    2.30    0.90
   0  -1   6    2.40    1.00
   0  -1   6    1.60    1.00
   0   1  -6    2.10    0.90
   0   1  -6    1.20    0.90
   0   1  -6    2.60    0.90
   0   1  -6    3.10    1.30
   0   1  -6    1.10    1.50
   0   1  -6    1.50    1.20
   0  -1   5   43.10    1.80
   0  -1   5   41.90    1.70
   0  -1   5   42.00    1.50
   0  -1   5   43.90    1.50
   0  -1   5   43.00    1.50
   0  -1   5   46.40    1.80
   0   1  -5   43.40    2.00
   0   1  -5   43.60    1.70
   0   1  -5   44.30    2.30
   0   1  -5   43.70    1.60
   0   1  -5   43.90    1.50
   0   1  -5   42.50    1.70
   0  -1   4   39.60    1.50
   0  -1   4   37.20    1.40
   0  -1   4   38.00    1.20
   0  -1   4   37.90    1.30
   0  -1   4   38.80    1.40
   0  -1   4   39.80    1.60
   0   1  -4   38.30    1.30
   0   1  -4   38.90    1.90
   0   1  -4   38.30    1.40
   0   1  -4   37.90    1.60
   0   1  -4   34.20    1.90
   0   1  -4   39.90    1.40
   0  -1   3  241.98    4.80
   0  -1   3  244.98    5.10
   0  -1   3  243.38    4.90
   0  -1   3  241.58    5.00
   0  -1   3  242.38    4.90
   0  -1   3  238.48    4.80
   0   1  -3  246.28    4.90
   0   1  -3  237.28    4.90
   0   1  -3  239.48    4.90
   0   1  -3  228.48    5.00
   0   1  -3  236.58    4.80
   0   1  -3  246.58    5.00
   0  -1   2  198.68    3.80
   0  -1   2  194.78    3.90
   0  -1   2  193.28    3.90
   0  -1   2  196.78    4.00
   0  -1   2  195.78    3.90
   0  -1   2  202.08    4.10
   0   1  -2  188.88    3.80
   0   1  -2  186.28    3.90
   0   1  -2  196.08    4.10
   0   1  -2  192.48    4.00
   0   1  -2  202.18    4.00
   0   1  -2  191.58    4.00
   0  -1   1    4.60    0.40
   0  -1   1    4.40    0.50
   0  -1   1    3.70    0.40
   0  -1   1    3.30    0.50
   0  -1   1    3.90    0.40
   0  -1   1    4.30    0.40
   0   1  -1    3.20    0.30
   0   1  -1    3.90    0.30
   0   1  -1    5.70    0.50
   0   1  -1    4.00    0.60
   0   1  -1    4.40    0.50
   0   1  -1    4.40    0.40
   0   1  -1    3.90    0.50
   0  -1   0    0.10    0.20
   0  -1   0   -0.10    0.20
   0  -1   0   -0.20    0.20
   0  -1   0   -0.10    0.20
   0   1   0   -0.10    0.20
   0   1   0   -0.10    0.10
   0  -1  -1    3.00    0.60
   0  -1  -1    5.10    0.30
   0  -1  -1    3.10    0.40
   0  -1  -1    5.00    0.60
   0  -1  -1    5.30    0.60
   0  -1  -1    4.00    0.40
   0  -1  -1    3.10    0.50
   0  -1  -1    3.60    0.40
   0   1   1    3.80    0.50
   0   1   1    3.50    0.40
   0   1   1    3.60    0.40
   0   1   1    3.90    0.30
   0   1   1    5.00    0.50
   0  -1  -2  195.08    3.90
   0  -1  -2  186.58    3.70
   0  -1  -2  196.58    3.90
   0  -1  -2  190.58    3.90
   0  -1  -2  189.58    4.00
   0  -1  -2  198.18    3.90
   0  -1  -2  188.68    3.80
   0  -1  -2  189.18    3.90
   0   1   2  194.08    3.80
   0   1   2  195.08    3.90
   0   1   2  190.18    3.70
   0   1   2  200.58    3.90
   0   1   2  192.28    3.90
   0   1   2  196.68    3.90
   0  -1  -3  247.38    4.90
   0  -1  -3  243.58    5.00
   0  -1  -3  240.78    5.20
   0  -1  -3  241.28    4.90
   0  -1  -3  239.08    4.80
   0  -1  -3  243.68    4.90
   0   1   3  241.78    5.00
   0   1   3  235.68    4.70
   0   1   3  242.98    5.00
   0   1   3  240.78    4.90
   0   1   3  243.48    4.90
   0   1   3  238.08    4.70
   0  -1  -4   36.50    1.40
   0  -1  -4   35.40    1.70
   0  -1  -4   36.50    0.90
   0  -1  -4   35.30    1.50
   0  -1  -4   37.80    1.30
   0  -1  -4   36.40    1.60
   0  -1  -4   37.30    1.20
   0  -1  -4   35.10    1.50
   0   1   4   39.20    1.50
   0   1   4   37.80    1.20
   0   1   4   38.80    1.30
   0   1   4   37.50    1.20
   0   1   4   37.20    1.50
   0   1   4   40.50    1.50
   0  -1  -5   42.80    1.80
   0  -1  -5   44.10    1.60
   0  -1  -5   43.30    1.70
   0  -1  -5   42.80    2.10
   0  -1  -5   42.00    2.10
   0  -1  -5   43.20    1.60
   0   1   5   43.90    1.60
   0   1   5   46.10    1.80
   0   1   5   45.50    1.70
   0   1   5   42.40    1.40
   0   1   5   43.70    1.80
   0   1   5   42.40    1.40
   0  -1  -6    2.00    1.30
   0  -1  -6    1.60    0.80
   0  -1  -6    0.60    1.10
   0  -1  -6    3.40    1.20
   0  -1  -6    2.10    0.90
   0  -1  -6    0.90    1.10
   0   1   6    2.60    1.00
   0   1   6    1.00    0.70
   0   1   6    1.40    1.00
   0   1   6    1.80    0.80
   0   1   6    2.90    1.00
   0  -1  -7   10.70    1.20
   0  -1  -7   10.90    1.70
   0  -1  -7   12.20    2.00
   0  -1  -7   13.20    1.30
   0  -1  -7    8.90    1.20
   0   1   7   10.20    1.30
   0   1   7   13.60    1.30
   0   1   7   10.10    1.10
   0   1   7    9.80    1.30
   0  -1  -8    4.70    1.40
   0  -1  -8    3.40    1.20
   0  -1  -8    4.40    1.90
   0   1   8    3.30    1.30
   0   1   8    2.80    1.00
   0   1   8    4.40    1.30
   0  -1  -9    3.10    1.40
   0  -1  -9    0.70    1.20
   0  -1  -9    4.50    1.80
   0   1   9    1.30    1.00
   0   1   9    2.90    1.40
   0   1   9    2.60    1.30
  -1  -1   9    1.20    1.60
  -1  -1   9    2.10    1.30
   1   1  -9    3.60    1.80
   1   1  -9    0.80    1.20
   1   1  -9    3.50    1.20
   1   1  -9   -1.20    1.40
  -1  -1   8    0.70    0.90
  -1  -1   8    1.90    1.50
  -1  -1   8    2.70    1.50
   1   1  -8    0.40    1.70
   1   1  -8    0.50    1.10
   1   1  -8    1.70    0.90
   1   1  -8   -0.90    1.30
   1   1  -8    0.40    1.60
  -1  -1   7   12.60    1.20
  -1  -1   7   14.60    1.30
  -1  -1   7   13.50    1.50
  -1  -1   7   13.90    1.40
  -1  -1   7   12.70    1.20
  -1  -1   7   12.70    1.60
   1   1  -7   13.10    1.30
   1   1  -7   12.80    1.30
   1   1  -7   14.20    1.10
   1   1  -7   11.60    1.80
   1   1  -7   14.10    1.60
  -1  -1   6   50.19    2.20
  -1  -1   6   46.90    2.10
  -1  -1   6   48.70    1.90
  -1  -1   6   47.10    1.80
  -1  -1   6   46.70    1.60
  -1  -1   6   45.30    2.30
   1   1  -6   40.40    2.00
   1   1  -6   44.50    2.50
   1   1  -6   42.10    2.10
   1   1  -6   44.10    1.60
   1   1  -6   44.00    2.10
   1   1  -6   43.00    2.50
  -1  -1   5  198.78    4.30
  -1  -1   5  203.78    4.70
  -1  -1   5  206.28    4.50
  -1  -1   5  195.48    4.20
  -1  -1   5  203.88    4.40
  -1  -1   5  200.78    4.50
   1   1  -5  203.18    4.50
   1   1  -5  200.38    4.80
   1   1  -5  201.58    4.50
   1   1  -5  198.18    4.60
   1   1  -5  198.58    4.30
   1   1  -5  196.08    4.40
  -1  -1   4  314.97    6.30
  -1  -1   4  309.47    6.40
  -1  -1   4  317.97    6.60
  -1  -1   4  306.27    6.30
  -1  -1   4  303.67    6.10
  -1  -1   4  309.57    6.30
   1   1  -4  305.07    6.30
   1   1  -4  314.07    6.60
   1   1  -4  307.77    6.40
   1   1  -4  306.87    6.20
   1   1  -4  318.37    6.50
   1   1  -4  322.67    6.40
  -1  -1   3  367.06    7.20
  -1  -1   3  362.46    7.00
  -1  -1   3  359.56    7.00
  -1  -1   3  349.77    6.90
  -1  -1   3  360.06    7.10
  -1  -1   3  356.36    7.10
   1   1  -3  357.46    7.00
   1   1  -3  356.86    7.20
   1   1  -3  367.96    7.10
   1   1  -3  354.66    7.10
   1   1  -3  367.46    7.10
   1   1  -3  344.27    7.00
  -1  -1   2 9248.47  191.88
  -1  -1   2 9536.35  188.58
  -1  -1   2 9278.47  181.68
  -1  -1   2 9536.45  192.98
  -1  -1   2 9333.67  183.48
  -1  -1   2 9240.38  190.58
  -1  -1   2 9448.75  202.18
   1   1  -2 9302.17  188.98
   1   1  -2 9516.35  185.88
   1   1  -2 9432.06  192.08
   1   1  -2 8618.44  198.08
   1   1  -2 9321.37  186.28
   1   1  -2 9365.16  184.18
   1   1  -2 9008.90  192.48
  -1  -1   1 2642.04   49.60
  -1  -1   1 2569.74   49.30
  -1  -1   1 2756.62   49.90
  -1  -1   1 2582.74   49.40
  -1  -1   1 2593.14   49.50
  -1  -1   1 2600.04   49.50
   1   1  -1 2633.74   49.40
   1   1  -1 2615.44   49.30
   1   1  -1 2566.24   49.40
   1   1  -1 2547.95   49.20
   1   1  -1 2619.34   49.50
  -1  -1   0 1316.77   24.60
  -1  -1   0 1329.77   24.80
  -1  -1   0 1268.07   24.60
  -1  -1   0 1274.27   24.70
  -1  -1   0 1268.07   24.80
  -1  -1   0 1295.37   29.10
   1   1   0 1369.86   24.70
   1   1   0 1292.07   24.60
   1   1   0 1290.67   24.70
   1   1   0 1315.17   24.70
   1   1   0 1298.27   24.70
   1   1   0 1280.27   24.50
   1   1   0 1295.27   24.60
  -1  -1  -1   58.79    1.40
  -1  -1  -1   60.89    1.30
  -1  -1  -1   60.59    1.40
  -1  -1  -1   62.49    1.50
  -1  -1  -1   60.69    1.30
  -1  -1  -1   59.19    1.50
  -1  -1  -1   56.39    1.50
   1   1   1   58.39    1.40
   1   1   1   62.19    1.40
   1   1   1   58.69    1.30
   1   1   1   58.79    1.40
   1   1   1   60.49    1.40
  -1  -1  -2  391.06    7.50
  -1  -1  -2  381.86    7.30
  -1  -1  -2  375.56    7.30
  -1  -1  -2  380.56    7.50
  -1  -1  -2  379.96    7.40
  -1  -1  -2  375.56    7.50
  -1  -1  -2  371.36    7.20
   1   1   2  382.46    7.40
   1   1   2  376.56    7.40
   1   1   2  372.16    7.30
   1   1   2  394.46    7.40
   1   1   2  385.66    7.40
   1   1   2  380.26    7.30
  -1  -1  -3   -0.10    0.50
  -1  -1  -3    1.20    0.30
  -1  -1  -3    0.00    0.90
  -1  -1  -3   -0.30    0.90
  -1  -1  -3    0.90    0.70
  -1  -1  -3   -0.10    0.50
  -1  -1  -3   -0.30    0.50
  -1  -1  -3   -0.20    0.90
   1   1   3    0.70    0.60
   1   1   3    0.40    0.60
   1   1   3    0.50    0.60
   1   1   3    0.90    0.50
   1   1   3   -0.10    0.60
   1   1   3    2.60    0.80
  -1  -1  -4  357.26    7.30
  -1  -1  -4  362.86    7.20
  -1  -1  -4  337.17    6.80
  -1  -1  -4  361.56    7.40
  -1  -1  -4  349.17    7.20
  -1  -1  -4  366.76    7.10
  -1  -1  -4  363.96    7.50
  -1  -1  -4  354.26    7.20
   1   1   4  357.66    7.20
   1   1   4  355.36    7.20
   1   1   4  350.86    7.00
   1   1   4  368.36    7.30
   1   1   4  364.86    7.20
   1   1   4  351.96    7.10
  -1  -1  -5   39.40    1.90
  -1  -1  -5   37.20    1.70
  -1  -1  -5   38.40    1.90
  -1  -1  -5   37.30    1.50
  -1  -1  -5   38.50    1.60
  -1  -1  -5   36.10    2.00
   1   1   5   38.20    1.50
   1   1   5   38.30    1.60
   1   1   5   36.40    1.70
   1   1   5   40.80    1.70
   1   1   5   37.90    1.30
  -1  -1  -6   11.30    1.40
  -1  -1  -6   12.80    1.30
  -1  -1  -6   12.30    1.20
  -1  -1  -6   13.10    1.10
  -1  -1  -6    9.80    1.90
   1   1   6   13.40    1.10
   1   1   6   11.80    1.20
   1   1   6   12.80    1.30
   1   1   6   12.80    1.00
  -1  -1  -7   22.90    2.00
  -1  -1  -7   19.20    1.60
  -1  -1  -7   21.30    2.20
  -1  -1  -7   18.90    1.50
   1   1   7   22.90    1.90
   1   1   7   21.50    1.80
   1   1   7   23.70    1.80
  -1  -1  -8    0.40    1.10
  -1  -1  -8    3.40    1.40
  -1  -1  -8    2.70    1.70
   1   1   8    0.50    1.00
   1   1   8    2.40    1.30
   1   1   8    5.50    1.40
  -1  -1  -9   16.30    2.10
  -1  -1  -9   23.30    2.60
  -1  -1  -9   15.30    1.60
   1   1   9   12.20    1.70
   1   1   9   14.40    1.50
   1   1   9   14.40    2.00
  -2  -1   9   -2.00    1.50
  -2  -1   9   -1.90    1.30
   2   1  -9    0.90    1.20
   2   1  -9   -3.20    1.30
   2   1  -9    1.00    2.10
  -2  -1   8   21.60    1.70
  -2  -1   8   23.50    1.50
  -2  -1   8   23.40    1.80
  -2  -1   8   24.40    1.90
   2   1  -8   22.60    1.80
   2   1  -8   23.40    2.10
   2   1  -8   21.90    1.80
   2   1  -8   24.60    1.80
   2   1  -8   24.80    2.50
  -2  -1   7   -0.50    0.90
  -2  -1   7    1.10    0.80
  -2  -1   7   -0.30    1.00
  -2  -1   7    0.50    0.90
  -2  -1   7    2.00    1.20
  -2  -1   7   -0.70    1.30
   2   1  -7    0.90    0.90
   2   1  -7    1.80    1.10
   2   1  -7   -0.70    1.50
   2   1  -7    0.60    1.00
   2   1  -7    1.90    1.80
  -2  -1   6   33.10    1.70
  -2  -1   6   29.80    1.50
  -2  -1   6   34.50    1.50
  -2  -1   6   31.70    1.40
  -2  -1   6   30.10    1.70
  -2  -1   6   32.90    1.90
   2   1  -6   30.30    1.70
   2   1  -6   31.80    1.90
   2   1  -6   30.80    1.60
   2   1  -6   35.50    2.30
   2   1  -6   33.30    1.70
  -2  -1   5    2.80    0.70
  -2  -1   5    1.00    0.70
  -2  -1   5    0.90    1.00
  -2  -1   5    1.90    0.80
  -2  -1   5    0.70    1.00
  -2  -1   5    0.70    0.70
   2   1  -5    3.20    1.20
   2   1  -5    0.10    1.20
   2   1  -5    0.50    0.90
   2   1  -5    0.90    1.00
   2   1  -5    1.20    0.70
   2   1  -5    0.20    0.70
  -2  -1   4   12.80    1.20
  -2  -1   4   12.20    0.80
  -2  -1   4   12.10    1.00
  -2  -1   4   11.30    1.00
  -2  -1   4   11.90    1.00
  -2  -1   4   11.70    0.90
   2   1  -4   11.40    0.80
   2   1  -4   11.80    0.90
   2   1  -4   13.10    1.10
   2   1  -4   13.20    1.40
   2   1  -4   10.90    0.80
   2   1  -4   11.90    1.00
  -2  -1   3  636.64   12.10
  -2  -1   3  617.14   12.00
  -2  -1   3  638.24   12.10
  -2  -1   3  636.74   12.10
  -2  -1   3  633.54   12.00
  -2  -1   3  609.54   11.90
  -2  -1   3  648.04   12.30
   2   1  -3  629.74   12.00
   2   1  -3  608.74   12.20
   2   1  -3  648.84   12.10
   2   1  -3  607.64   11.90
   2   1  -3  627.34   12.10
   2   1  -3  621.84   12.00
   2   1  -3  621.54   12.00
  -2  -1   2  128.19    2.70
  -2  -1   2  129.79    2.80
  -2  -1   2  133.29    2.90
  -2  -1   2  126.99    2.70
  -2  -1   2  126.99    2.70
  -2  -1   2  124.49    2.70
   2   1  -2  125.19    2.80
   2   1  -2  123.19    2.50
   2   1  -2  126.09    2.80
   2   1  -2  130.49    2.70
   2   1  -2  128.69    2.60
   2   1  -2  125.59    2.70
  -2  -1   1    4.70    0.70
  -2  -1   1    5.30    0.60
  -2  -1   1    3.60    0.40
  -2  -1   1    3.40    0.50
  -2  -1   1    4.10    0.60
  -2  -1   1    3.70    0.60
  -2  -1   1    4.20    0.50
   2   1  -1    5.40    0.50
   2   1  -1    4.40    0.40
   2   1  -1    5.80    0.60
   2   1  -1    3.20    0.50
   2   1  -1    4.70    0.80
  -2  -1   0   73.19    1.70
  -2  -1   0   72.49    1.70
  -2  -1   0   76.59    1.60
  -2  -1   0   75.49    1.80
  -2  -1   0   71.09    1.60
  -2  -1   0   77.99    1.70
  -2  -1   0   75.19    1.80
   2   1   0   75.79    1.70
   2   1   0   73.59    1.60
   2   1   0   76.99    1.70
   2   1   0   72.59    1.70
   2   1   0   76.29    1.60
  -2  -1  -1   51.19    1.50
  -2  -1  -1   51.09    1.20
  -2  -1  -1   52.99    1.30
  -2  -1  -1   56.69    1.60
  -2  -1  -1   54.29    1.50
  -2  -1  -1   55.59    1.30
   2   1   1   50.79    1.20
   2   1   1   51.49    1.30
   2   1   1   52.29    1.40
   2   1   1   52.49    1.40
   2   1   1   51.69    1.30
  -2  -1  -2  126.99    2.70
  -2  -1  -2  132.29    3.00
  -2  -1  -2  126.79    2.70
  -2  -1  -2  131.39    2.80
  -2  -1  -2  128.99    3.10
  -2  -1  -2  125.79    2.80
  -2  -1  -2  130.69    3.00
   2   1   2  127.39    2.70
   2   1   2  130.39    2.80
   2   1   2  133.29    2.80
   2   1   2  127.49    2.70
   2   1   2  132.39    2.80
  -2  -1  -3   85.19    2.40
  -2  -1  -3   83.59    1.90
  -2  -1  -3   89.39    2.20
  -2  -1  -3   85.49    2.30
  -2  -1  -3   86.69    2.40
  -2  -1  -3   80.69    1.90
   2   1   3   87.49    2.20
   2   1   3   87.59    2.10
   2   1   3   87.19    2.30
   2   1   3   84.99    2.00
   2   1   3   85.09    1.90
  -2  -1  -4  251.07    5.40
  -2  -1  -4  257.77    5.50
  -2  -1  -4  258.17    5.30
  -2  -1  -4  240.38    4.90
  -2  -1  -4  235.28    5.20
  -2  -1  -4  247.98    5.10
  -2  -1  -4  248.98    5.60
   2   1   4  249.78    5.20
   2   1   4  253.77    5.30
   2   1   4  244.98    5.10
   2   1   4  245.58    5.30
   2   1   4  251.27    5.00
  -2  -1  -5   14.80    1.10
  -2  -1  -5   17.60    1.50
  -2  -1  -5   15.60    1.60
  -2  -1  -5   19.70    1.90
  -2  -1  -5   15.80    1.30
   2   1   5   19.90    1.60
   2   1   5   16.50    1.40
   2   1   5   15.60    1.30
   2   1   5   14.70    1.00
   2   1   5   16.20    1.20
  -2  -1  -6    0.80    0.90
  -2  -1  -6    2.30    1.70
  -2  -1  -6   -0.30    1.50
  -2  -1  -6    1.00    0.80
  -2  -1  -6    0.50    1.40
   2   1   6    0.90    1.00
   2   1   6    1.50    0.90
   2   1   6    0.40    0.80
   2   1   6    1.30    1.30
  -2  -1  -7   14.30    1.60
  -2  -1  -7   11.90    1.80
  -2  -1  -7   14.80    1.80
  -2  -1  -7   15.40    1.70
   2   1   7   12.20    1.40
   2   1   7   13.10    1.30
   2   1   7   13.10    1.50
  -2  -1  -8  100.99    3.50
  -2  -1  -8  108.49    3.90
  -2  -1  -8  105.19    4.00
   2   1   8  107.99    3.70
   2   1   8  105.69    3.60
   2   1   8  106.39    3.40
  -2  -1  -9  158.18    4.90
  -2  -1  -9  162.48    4.70
   2   1   9  166.28    4.90
  -3  -1   9    9.60    1.50
  -3  -1   9    6.20    1.50
   3   1  -9   10.40    2.00
   3   1  -9    8.30    1.40
   3   1  -9    8.00    1.20
   3   1  -9    8.70    1.70
  -3  -1   8    0.70    1.20
  -3  -1   8    0.90    1.00
  -3  -1   8    0.10    1.40
  -3  -1   8    0.70    0.80
   3   1  -8    0.80    1.10
   3   1  -8   -0.30    1.10
   3   1  -8    1.40    1.60
   3   1  -8    0.00    1.20
   3   1  -8   -0.20    1.00
  -3  -1   7    1.40    0.90
  -3  -1   7    0.20    0.70
  -3  -1   7    0.10    1.00
  -3  -1   7    2.30    1.10
  -3  -1   7    1.00    1.10
  -3  -1   7    2.00    1.30
   3   1  -7    1.60    1.00
   3   1  -7    2.30    1.50
   3   1  -7    0.70    0.90
   3   1  -7   -0.60    1.40
   3   1  -7   -0.30    1.10
  -3  -1   6    2.30    1.00
  -3  -1   6    2.10    0.90
  -3  -1   6    2.40    0.70
  -3  -1   6    3.20    1.00
  -3  -1   6    2.20    0.80
  -3  -1   6    1.30    0.90
   3   1  -6    1.80    0.90
   3   1  -6    0.70    1.30
   3   1  -6    3.40    1.00
   3   1  -6    2.10    1.30
   3   1  -6   -0.60    1.10
  -3  -1   5    6.80    1.00
  -3  -1   5    6.10    1.00
  -3  -1   5    9.70    1.00
  -3  -1   5    5.80    0.90
  -3  -1   5    8.80    0.90
  -3  -1   5    7.40    0.70
   3   1  -5    6.50    0.70
   3   1  -5    7.20    1.10
   3   1  -5    4.50    1.10
   3   1  -5    7.20    1.10
   3   1  -5    7.00    0.90
   3   1  -5    6.40    1.30
  -3  -1   4  154.38    3.40
  -3  -1   4  148.89    3.20
  -3  -1   4  156.38    3.40
  -3  -1   4  154.68    3.30
  -3  -1   4  155.68    3.40
  -3  -1   4  151.38    3.40
  -3  -1   4  156.18    3.70
   3   1  -4  154.08    3.40
   3   1  -4  156.88    3.50
   3   1  -4  150.38    3.40
   3   1  -4  144.79    3.20
   3   1  -4  148.59    3.40
  -3  -1   3   10.00    0.80
  -3  -1   3    9.40    0.80
  -3  -1   3    8.00    0.90
  -3  -1   3    9.70    0.70
  -3  -1   3    8.20    0.70
  -3  -1   3   10.30    0.90
   3   1  -3    9.10    0.70
   3   1  -3    9.50    0.80
   3   1  -3    9.20    0.60
   3   1  -3    7.60    0.60
   3   1  -3   10.60    0.80
   3   1  -3   10.00    0.80
  -3  -1   2   25.90    1.00
  -3  -1   2   26.10    1.50
  -3  -1   2   25.40    1.00
  -3  -1   2   24.40    1.10
  -3  -1   2   25.60    0.90
  -3  -1   2   25.60    1.00
   3   1  -2   25.00    1.00
   3   1  -2   22.90    1.20
   3   1  -2   25.50    1.10
   3   1  -2   24.40    0.80
   3   1  -2   24.10    1.10
   3   1  -2   24.40    0.80
   3   1  -2   25.70    1.30
  -3  -1   1    0.50    0.60
  -3  -1   1    0.10    0.60
  -3  -1   1    0.00    0.50
  -3  -1   1   -0.70    0.50
  -3  -1   1    0.70    0.60
  -3  -1   1   -1.10    0.80
   3   1  -1    0.30    0.70
   3   1  -1    0.50    0.60
   3   1  -1    0.20    0.50
   3   1  -1    0.10    0.40
   3   1  -1   -0.40    0.70
  -3  -1   0  618.04   12.00
  -3  -1   0  645.44   12.20
  -3  -1   0  629.74   12.00
  -3  -1   0  636.34   11.90
  -3  -1   0  606.44   11.80
  -3  -1   0  618.94   11.80
  -3  -1   0  629.94   11.90
   3   1   0  622.44   11.80
   3   1   0  619.34   11.90
   3   1   0  609.54   11.80
   3   1   0  624.94   11.90
   3   1   0  623.14   11.80
  -3  -1  -1  708.33   13.90
  -3  -1  -1  729.23   13.80
  -3  -1  -1  721.23   13.80
  -3  -1  -1  711.33   13.80
  -3  -1  -1  728.63   13.70
  -3  -1  -1  718.23   13.70
  -3  -1  -1  727.43   13.70
  -3  -1  -1  711.63   13.60
   3   1   1  727.93   13.70
   3   1   1  707.23   13.70
   3   1   1  723.63   13.70
   3   1   1  726.03   13.70
   3   1   1  727.23   13.70
  -3  -1  -2  290.87    5.90
  -3  -1  -2  281.87    5.60
  -3  -1  -2  284.27    5.90
  -3  -1  -2  291.27    5.90
  -3  -1  -2  290.77    5.70
  -3  -1  -2  281.77    5.60
   3   1   2  285.87    5.60
   3   1   2  280.37    5.70
   3   1   2  284.77    5.80
   3   1   2  287.97    5.70
   3   1   2  285.17    5.60
  -3  -1  -3  283.77    5.70
  -3  -1  -3  276.37    5.90
  -3  -1  -3  279.47    6.00
  -3  -1  -3  270.17    5.50
  -3  -1  -3  270.27    5.50
  -3  -1  -3  280.57    6.00
   3   1   3  279.07    5.70
   3   1   3  283.47    5.70
   3   1   3  283.27    5.70
   3   1   3  278.97    5.60
   3   1   3  277.57    5.60
  -3  -1  -4  130.09    3.40
  -3  -1  -4  126.59    3.40
  -3  -1  -4  131.19    3.40
  -3  -1  -4  123.49    2.80
  -3  -1  -4  133.59    3.20
  -3  -1  -4  121.89    2.80
   3   1   4  131.69    3.20
   3   1   4  129.59    3.10
   3   1   4  124.59    2.90
   3   1   4  126.49    2.90
   3   1   4  132.69    3.10
  -3  -1  -5    3.40    1.30
  -3  -1  -5    5.10    1.60
  -3  -1  -5    6.10    0.80
  -3  -1  -5    5.30    1.00
  -3  -1  -5    6.50    1.30
   3   1   5    5.30    0.80
   3   1   5    6.20    0.80
   3   1   5    7.10    1.30
   3   1   5    6.40    1.20
   3   1   5    5.70    0.90
  -3  -1  -6   10.50    1.20
  -3  -1  -6    6.50    1.50
  -3  -1  -6    7.80    1.40
  -3  -1  -6   10.50    1.60
   3   1   6    7.10    1.20
   3   1   6    6.70    1.20
   3   1   6    8.60    1.10
  -3  -1  -7  394.86    9.10
  -3  -1  -7  414.86    8.80
  -3  -1  -7  407.06    9.40
  -3  -1  -7  402.26    9.00
   3   1   7  415.76    8.90
   3   1   7  407.66    8.80
   3   1   7  420.26    8.70
  -3  -1  -8  118.99    3.70
  -3  -1  -8  121.29    4.10
  -3  -1  -8  124.19    4.50
   3   1   8  122.79    3.90
   3   1   8  129.59    3.60
   3   1   8  129.09    3.90
  -4  -1   9    6.00    1.40
  -4  -1   9    7.10    1.20
  -4  -1   9    8.30    1.50
   4   1  -9    6.70    1.30
   4   1  -9    5.70    1.70
   4   1  -9    8.10    1.50
   4   1  -9    7.20    1.40
  -4  -1   8    4.30    1.10
  -4  -1   8    4.40    1.20
  -4  -1   8    3.90    1.30
  -4  -1   8    4.20    0.90
   4   1  -8    5.50    1.30
   4   1  -8    6.90    1.20
   4   1  -8    5.10    1.60
   4   1  -8    2.70    1.30
  -4  -1   7    0.50    0.90
  -4  -1   7   -1.30    1.00
  -4  -1   7   -0.60    0.90
  -4  -1   7    0.40    0.80
  -4  -1   7   -0.20    1.30
  -4  -1   7    2.10    1.30
   4   1  -7   -0.80    1.20
   4   1  -7    1.80    1.00
   4   1  -7    1.10    1.00
   4   1  -7   -0.80    1.40
   4   1  -7    0.20    1.30
  -4  -1   6   -0.30    0.90
  -4  -1   6   -0.50    0.70
  -4  -1   6    0.20    0.80
  -4  -1   6    1.70    1.00
  -4  -1   6   -0.20    0.80
  -4  -1   6    1.80    1.10
   4   1  -6   -0.60    0.90
   4   1  -6   -1.20    1.00
   4   1  -6   -2.90    1.50
   4   1  -6    0.90    1.10
   4   1  -6   -0.90    0.90
  -4  -1   5   32.80    1.40
  -4  -1   5   32.80    1.80
  -4  -1   5   34.40    1.30
  -4  -1   5   33.50    1.50
  -4  -1   5   34.50    1.50
  -4  -1   5   33.80    1.30
  -4  -1   5   34.80    1.50
   4   1  -5   30.90    1.60
   4   1  -5   32.30    1.50
   4   1  -5   34.10    1.50
   4   1  -5   34.70    1.70
   4   1  -5   35.10    2.00
  -4  -1   4   55.89    2.00
  -4  -1   4   55.29    1.80
  -4  -1   4   59.49    1.70
  -4  -1   4   55.89    1.80
  -4  -1   4   55.79    1.70
  -4  -1   4   56.29    1.50
   4   1  -4   56.29    1.70
   4   1  -4   53.49    1.50
   4   1  -4   52.09    1.30
   4   1  -4   55.59    1.60
   4   1  -4   56.79    1.90
   4   1  -4   55.49    1.80
   4   1  -4   55.29    1.60
  -4  -1   3   65.39    1.70
  -4  -1   3   64.79    1.80
  -4  -1   3   65.99    2.10
  -4  -1   3   66.39    1.90
  -4  -1   3   65.89    1.80
  -4  -1   3   64.19    1.70
   4   1  -3   62.19    1.50
   4   1  -3   62.49    1.70
   4   1  -3   65.29    1.80
   4   1  -3   61.19    1.50
   4   1  -3   65.19    1.90
   4   1  -3   65.39    1.90
  -4  -1   2  502.25    9.60
  -4  -1   2  495.35    9.50
  -4  -1   2  475.65    9.50
  -4  -1   2  501.45    9.60
  -4  -1   2  512.55    9.80
  -4  -1   2  504.95    9.60
   4   1  -2  497.05    9.60
   4   1  -2  500.65    9.60
   4   1  -2  492.05    9.60
   4   1  -2  488.65    9.80
   4   1  -2  485.95    9.50
   4   1  -2  494.95    9.60
  -4  -1   1   52.69    1.30
  -4  -1   1   55.49    1.50
  -4  -1   1   55.49    1.60
  -4  -1   1   55.39    1.50
  -4  -1   1   58.19    1.70
  -4  -1   1   58.99    1.60
   4   1  -1   56.79    1.60
   4   1  -1   55.89    1.60
   4   1  -1   57.59    1.50
   4   1  -1   54.59    1.40
   4   1  -1   56.59    1.50
  -4  -1   0    3.80    0.70
  -4  -1   0    4.10    0.50
  -4  -1   0    3.90    0.60
  -4  -1   0    3.40    0.60
  -4  -1   0    3.10    0.90
  -4  -1   0    4.80    0.60
  -4  -1   0    4.70    0.70
   4   1   0    4.00    0.50
   4   1   0    3.70    0.60
   4   1   0    3.40    0.60
   4   1   0    3.60    0.60
   4   1   0    4.40    0.60
  -4  -1  -1 1797.42   47.40
  -4  -1  -1 1838.12   34.30
  -4  -1  -1 1819.32   34.70
  -4  -1  -1 1760.12   34.90
  -4  -1  -1 1752.12   34.30
  -4  -1  -1 1798.92   34.60
  -4  -1  -1 1798.52   34.30
   4   1   1 1795.72   34.40
   4   1   1 1800.72   33.70
   4   1   1 1766.22   34.10
   4   1   1 1792.52   34.00
   4   1   1 1797.02   33.70
  -4  -1  -2  794.32   15.30
  -4  -1  -2  782.02   15.20
  -4  -1  -2  805.22   15.60
  -4  -1  -2  816.22   15.40
  -4  -1  -2  803.72   15.60
  -4  -1  -2  805.62   15.50
  -4  -1  -2  803.72   15.30
   4   1   2  791.12   15.40
   4   1   2  815.72   15.40
   4   1   2  816.82   15.30
   4   1   2  792.72   15.30
   4   1   2  817.92   15.40
  -4  -1  -3   15.30    1.40
  -4  -1  -3   17.10    1.10
  -4  -1  -3   14.30    0.90
  -4  -1  -3   14.50    1.30
  -4  -1  -3   14.50    0.80
  -4  -1  -3   14.00    1.00
  -4  -1  -3   15.50    1.20
   4   1   3   17.20    1.10
   4   1   3   13.00    1.10
   4   1   3   15.20    1.30
   4   1   3   15.10    1.00
   4   1   3   16.00    1.00
  -4  -1  -4   56.99    1.60
  -4  -1  -4   53.49    1.70
  -4  -1  -4   58.29    2.30
  -4  -1  -4   57.19    1.90
  -4  -1  -4   58.99    2.40
  -4  -1  -4   60.69    2.30
   4   1   4   57.39    2.00
   4   1   4   56.99    1.90
   4   1   4   58.59    1.80
   4   1   4   56.79    1.70
   4   1   4   55.89    2.00
  -4  -1  -5   74.59    2.90
  -4  -1  -5   77.39    2.80
  -4  -1  -5   78.29    2.60
  -4  -1  -5   77.39    2.80
   4   1   5   77.09    2.50
   4   1   5   77.19    2.20
   4   1   5   71.99    2.10
   4   1   5   74.89    2.50
   4   1   5   80.29    2.50
  -4  -1  -6   12.50    1.30
  -4  -1  -6   11.90    1.70
  -4  -1  -6   13.50    1.70
  -4  -1  -6   13.30    1.70
   4   1   6   14.70    1.40
   4   1   6   12.00    1.40
   4   1   6   12.40    1.20
  -4  -1  -7    2.00    1.40
  -4  -1  -7    6.20    1.30
  -4  -1  -7    5.60    2.00
  -4  -1  -7    4.30    1.50
   4   1   7    4.20    1.30
   4   1   7    3.50    1.60
   4   1   7    2.60    1.10
  -4  -1  -8    4.10    1.60
  -4  -1  -8    9.20    1.80
  -4  -1  -8    6.20    1.80
   4   1   8    7.10    1.50
   4   1   8    6.30    1.30
   4   1   8    6.70    1.80
  -5  -1   9    1.70    1.30
  -5  -1   9    3.10    1.40
  -5  -1   9    0.80    1.50
   5   1  -9   -0.40    1.40
   5   1  -9    1.20    1.20
   5   1  -9    0.80    1.30
   5   1  -9    1.00    1.90
  -5  -1   8   23.40    1.70
  -5  -1   8   26.20    1.70
  -5  -1   8   27.50    1.80
  -5  -1   8   27.60    2.20
  -5  -1   8   27.50    2.00
   5   1  -8   27.00    1.80
   5   1  -8   25.90    2.30
   5   1  -8   27.40    2.10
   5   1  -8   27.90    1.80
  -5  -1   7   -0.10    0.70
  -5  -1   7    3.70    1.40
  -5  -1   7    1.20    1.10
  -5  -1   7    1.00    1.00
  -5  -1   7    0.30    1.00
  -5  -1   7    2.00    1.00
   5   1  -7    0.20    1.10
   5   1  -7   -0.10    1.20
   5   1  -7    0.30    1.00
   5   1  -7    2.30    1.30
  -5  -1   6    4.30    1.20
  -5  -1   6    4.50    1.10
  -5  -1   6    3.70    1.00
  -5  -1   6    4.00    0.90
  -5  -1   6    4.70    0.80
  -5  -1   6    2.90    1.20
  -5  -1   6    3.70    1.20
   5   1  -6    4.50    1.00
   5   1  -6    3.30    1.00
   5   1  -6    2.30    1.30
   5   1  -6    3.10    1.50
   5   1  -6    3.50    1.00
  -5  -1   5   38.30    1.60
  -5  -1   5   35.80    1.40
  -5  -1   5   36.20    1.40
  -5  -1   5   36.20    1.60
  -5  -1   5   37.90    2.10
  -5  -1   5   37.60    1.50
  -5  -1   5   33.70    1.70
   5   1  -5   36.10    1.60
   5   1  -5   35.80    1.40
   5   1  -5   37.90    1.80
   5   1  -5   35.60    1.60
   5   1  -5   38.80    2.00
   5   1  -5   35.50    1.30
   5   1  -5   35.40    1.50
  -5  -1   4    0.90    0.90
  -5  -1   4   -0.90    0.80
  -5  -1   4   -0.40    0.60
  -5  -1   4    0.50    0.90
  -5  -1   4    1.10    0.80
  -5  -1   4    0.50    0.60
   5   1  -4   -0.90    0.60
   5   1  -4   -0.60    0.80
   5   1  -4    0.00    0.60
   5   1  -4    0.30    0.80
   5   1  -4   -0.90    0.50
   5   1  -4   -1.50    0.90
   5   1  -4   -0.60    0.40
  -5  -1   3    9.40    0.70
  -5  -1   3    9.80    0.80
  -5  -1   3   11.10    1.10
  -5  -1   3   10.30    0.90
  -5  -1   3    9.90    0.90
   5   1  -3    9.30    0.80
   5   1  -3    8.70    0.90
   5   1  -3   10.90    0.80
   5   1  -3    8.50    0.80
   5   1  -3   10.90    0.90
   5   1  -3    8.50    0.60
  -5  -1   2  245.58    5.10
  -5  -1   2  248.28    5.00
  -5  -1   2  252.17    5.30
  -5  -1   2  238.18    4.90
  -5  -1   2  245.98    5.10
  -5  -1   2  239.68    4.90
   5   1  -2  243.28    5.00
   5   1  -2  243.98    5.00
   5   1  -2  248.48    5.00
   5   1  -2  241.58    4.90
   5   1  -2  243.88    5.00
  -5  -1   1  480.15    9.30
  -5  -1   1  469.75    9.10
  -5  -1   1  475.45    9.10
  -5  -1   1  470.55    9.20
  -5  -1   1  468.55    9.20
  -5  -1   1  454.05    8.90
   5   1  -1  464.95    9.30
   5   1  -1  466.75    9.10
   5   1  -1  461.85    9.00
   5   1  -1  468.55    9.10
   5   1  -1  474.55    9.10
   5   1  -1  471.15    9.10
  -5  -1   0  534.95   10.40
  -5  -1   0  522.85   10.30
  -5  -1   0  545.05   10.40
  -5  -1   0  546.75   10.50
  -5  -1   0  550.54   10.50
  -5  -1   0  534.75   10.30
  -5  -1   0  539.85   10.40
   5   1   0  539.75   10.40
   5   1   0  545.35   10.40
   5   1   0  516.65   10.40
   5   1   0  521.45   10.20
   5   1   0  539.45   10.40
  -5  -1  -1  140.69    3.20
  -5  -1  -1  135.99    3.40
  -5  -1  -1  143.99    3.10
  -5  -1  -1  135.69    3.20
  -5  -1  -1  139.39    2.90
  -5  -1  -1  138.99    3.10
  -5  -1  -1  134.39    3.10
   5   1   1  137.59    2.90
   5   1   1  139.79    3.00
   5   1   1  139.99    3.10
   5   1   1  140.49    3.10
   5   1   1  137.99    3.00
  -5  -1  -2   76.19    1.80
  -5  -1  -2   84.39    2.50
  -5  -1  -2   78.69    2.00
  -5  -1  -2   76.79    2.30
  -5  -1  -2   83.99    2.30
  -5  -1  -2   81.29    2.10
  -5  -1  -2   78.29    2.10
   5   1   2   80.49    2.10
   5   1   2   78.29    1.90
   5   1   2   81.19    2.10
   5   1   2   77.79    2.00
   5   1   2   78.99    2.10
  -5  -1  -3    9.20    0.80
  -5  -1  -3   10.20    1.00
  -5  -1  -3    8.10    1.20
  -5  -1  -3    9.60    1.30
  -5  -1  -3    8.50    0.80
  -5  -1  -3   10.00    1.00
  -5  -1  -3   10.50    1.50
   5   1   3   10.10    1.20
   5   1   3    9.90    0.80
   5   1   3    9.70    0.80
   5   1   3    9.70    1.00
   5   1   3   10.10    0.90
  -5  -1  -4    2.20    0.90
  -5  -1  -4    2.80    1.30
  -5  -1  -4    3.20    1.20
  -5  -1  -4    3.20    0.90
  -5  -1  -4    2.70    1.30
   5   1   4    2.70    1.20
   5   1   4    1.50    0.90
   5   1   4    2.10    0.60
   5   1   4    3.70    0.90
   5   1   4    4.00    0.90
  -5  -1  -5   19.30    1.60
  -5  -1  -5   24.40    2.40
  -5  -1  -5   24.00    2.10
  -5  -1  -5   18.20    1.70
   5   1   5   22.40    1.70
   5   1   5   24.80    2.00
   5   1   5   25.00    1.40
   5   1   5   24.20    1.60
  -5  -1  -6   20.10    2.20
  -5  -1  -6   20.30    1.70
  -5  -1  -6   21.40    2.20
  -5  -1  -6   21.60    2.10
   5   1   6   22.20    1.80
   5   1   6   20.10    1.50
   5   1   6   18.40    1.80
  -5  -1  -7   -1.80    1.40
  -5  -1  -7    0.80    1.40
  -5  -1  -7    1.40    1.50
  -5  -1  -7    1.30    1.50
   5   1   7    0.10    1.20
   5   1   7   -1.20    1.00
   5   1   7   -0.60    1.20
  -5  -1  -8    1.60    1.30
  -5  -1  -8    4.00    1.70
  -5  -1  -8    2.70    1.60
   5   1   8    3.10    1.40
   5   1   8   -1.40    1.30
   5   1   8   -1.10    1.10
  -6  -1   9   35.80    2.40
  -6  -1   9   33.50    2.20
  -6  -1   9   33.70    2.60
   6   1  -9   31.00    2.10
   6   1  -9   34.80    2.30
   6   1  -9   35.20    2.40
  -6  -1   8   43.90    2.50
  -6  -1   8   43.80    2.20
  -6  -1   8   43.60    2.20
  -6  -1   8   46.60    2.50
   6   1  -8   45.20    2.40
   6   1  -8   44.40    2.20
   6   1  -8   45.50    2.10
   6   1  -8   46.10    2.80
  -6  -1   7    2.70    1.00
  -6  -1   7    4.30    1.10
  -6  -1   7    1.60    1.30
  -6  -1   7    4.50    1.10
  -6  -1   7    3.00    1.10
   6   1  -7    1.60    1.30
   6   1  -7    4.00    1.10
   6   1  -7    4.00    1.20
   6   1  -7    2.30    1.50
  -6  -1   6  134.09    3.40
  -6  -1   6  130.49    3.40
  -6  -1   6  131.39    3.20
  -6  -1   6  125.89    3.80
  -6  -1   6  128.09    3.50
  -6  -1   6  136.19    3.50
  -6  -1   6  129.09    3.20
   6   1  -6  126.39    3.50
   6   1  -6  132.69    3.50
   6   1  -6  129.79    3.60
   6   1  -6  132.89    3.40
  -6  -1   5   59.59    2.10
  -6  -1   5   60.09    1.90
  -6  -1   5   59.69    2.60
  -6  -1   5   62.39    2.00
  -6  -1   5   61.69    2.00
  -6  -1   5   62.79    2.00
   6   1  -5   56.89    2.20
   6   1  -5   63.79    2.00
   6   1  -5   57.29    1.70
   6   1  -5   54.99    1.70
   6   1  -5   61.99    2.00
   6   1  -5   61.59    2.10
   6   1  -5   59.69    2.20
  -6  -1   4   72.29    2.10
  -6  -1   4   73.79    2.00
  -6  -1   4   74.29    2.20
  -6  -1   4   73.69    2.10
  -6  -1   4   71.49    2.50
  -6  -1   4   71.59    2.00
   6   1  -4   75.19    2.20
   6   1  -4   72.29    2.40
   6   1  -4   74.19    2.10
   6   1  -4   69.79    2.20
   6   1  -4   70.59    1.90
   6   1  -4   66.99    1.70
  -6  -1   3  137.29    3.50
  -6  -1   3  137.79    3.20
  -6  -1   3  140.49    3.30
  -6  -1   3  134.39    3.10
  -6  -1   3  140.49    3.30
   6   1  -3  137.59    3.20
   6   1  -3  133.79    2.80
   6   1  -3  136.79    3.00
   6   1  -3  135.59    3.30
   6   1  -3  141.89    3.20
   6   1  -3  136.49    3.10
  -6  -1   2  403.16    8.20
  -6  -1   2  398.26    7.90
  -6  -1   2  397.66    7.90
  -6  -1   2  385.46    7.80
  -6  -1   2  383.36    7.80
  -6  -1   2  408.46    8.00
   6   1  -2  397.56    7.80
   6   1  -2  397.26    7.90
   6   1  -2  399.96    7.90
   6   1  -2  395.56    7.80
   6   1  -2  395.36    7.90
  -6  -1   1  289.77    6.00
  -6  -1   1  280.77    5.60
  -6  -1   1  288.17    5.80
  -6  -1   1  286.87    5.90
  -6  -1   1  289.67    6.00
  -6  -1   1  291.77    5.90
   6   1  -1  280.57    5.70
   6   1  -1  289.67    5.80
   6   1  -1  293.37    5.80
   6   1  -1  292.67    5.80
   6   1  -1  291.17    5.90
  -6  -1   0  108.39    2.70
  -6  -1   0  104.39    2.40
  -6  -1   0  112.59    2.60
  -6  -1   0  107.99    2.70
  -6  -1   0  105.49    2.80
  -6  -1   0  107.19    2.60
  -6  -1   0  110.79    2.60
   6   1   0  105.79    2.30
   6   1   0  110.09    2.60
   6   1   0  104.89    2.60
   6   1   0  111.49    2.60
   6   1   0  108.29    2.50
  -6  -1  -1   91.09    2.30
  -6  -1  -1   92.09    2.60
  -6  -1  -1   86.89    2.30
  -6  -1  -1   88.29    2.50
  -6  -1  -1   89.69    2.40
  -6  -1  -1   90.29    2.20
   6   1   1   87.29    2.00
   6   1   1   92.09    2.40
   6   1   1   91.59    2.20
   6   1   1   92.49    2.30
   6   1   1   88.09    2.30
  -6  -1  -2    2.20    0.60
  -6  -1  -2    2.10    0.70
  -6  -1  -2    3.30    0.80
  -6  -1  -2    2.40    0.80
  -6  -1  -2    3.80    1.00
  -6  -1  -2    2.80    1.10
  -6  -1  -2    3.70    0.80
   6   1   2    1.90    0.60
   6   1   2    3.80    0.80
   6   1   2    2.10    0.60
   6   1   2    3.30    0.70
   6   1   2    3.60    0.70
   6   1   2    1.10    1.00
  -6  -1  -3  248.98    5.20
  -6  -1  -3  251.27    5.40
  -6  -1  -3  256.77    5.70
  -6  -1  -3  259.17    5.50
  -6  -1  -3  261.27    5.90
  -6  -1  -3  248.18    5.40
  -6  -1  -3  247.68    5.70
   6   1   3  255.47    5.50
   6   1   3  255.27    5.50
   6   1   3  255.67    5.40
   6   1   3  254.57    5.50
   6   1   3  257.37    5.30
  -6  -1  -4   27.40    1.60
  -6  -1  -4   26.50    2.00
  -6  -1  -4   29.40    1.60
  -6  -1  -4   25.50    1.90
  -6  -1  -4   28.10    1.30
  -6  -1  -4   29.00    2.20
   6   1   4   24.50    1.30
   6   1   4   30.70    1.50
   6   1   4   27.70    1.60
   6   1   4   24.00    1.80
   6   1   4   25.70    1.60
  -6  -1  -5    2.00    1.30
  -6  -1  -5    1.30    1.60
  -6  -1  -5    3.50    1.60
  -6  -1  -5   -0.20    1.70
   6   1   5    2.70    1.10
   6   1   5    3.90    1.20
   6   1   5   -0.10    0.90
   6   1   5    1.50    1.00
  -6  -1  -6    1.30    1.40
  -6  -1  -6    0.50    1.40
  -6  -1  -6    0.70    1.40
  -6  -1  -6    0.90    1.50
   6   1   6    0.20    1.10
   6   1   6    1.40    1.10
   6   1   6    4.30    1.50
  -6  -1  -7   25.40    2.50
  -6  -1  -7   29.30    2.90
  -6  -1  -7   19.80    1.70
  -6  -1  -7   25.90    2.50
   6   1   7   24.60    2.00
   6   1   7   25.10    2.20
   6   1   7   22.20    2.00
  -7  -1   9    5.50    1.70
  -7  -1   9    3.70    1.60
  -7  -1   9    5.50    1.30
   7   1  -9    3.80    1.40
   7   1  -9    3.10    1.20
   7   1  -9    4.40    1.30
  -7  -1   8    5.60    1.30
  -7  -1   8    5.40    1.30
  -7  -1   8    4.50    1.60
  -7  -1   8    3.90    1.10
   7   1  -8    2.60    1.10
   7   1  -8    4.70    1.40
   7   1  -8    5.40    1.30
  -7  -1   7   46.40    2.10
  -7  -1   7   46.40    2.10
  -7  -1   7   46.40    1.90
  -7  -1   7   42.70    1.70
  -7  -1   7   45.90    2.10
   7   1  -7   48.30    2.20
   7   1  -7   42.40    2.20
   7   1  -7   44.20    2.20
  -7  -1   6  177.08    4.20
  -7  -1   6  178.88    4.40
  -7  -1   6  171.98    4.10
  -7  -1   6  176.88    4.30
  -7  -1   6  176.08    4.30
  -7  -1   6  177.78    4.70
   7   1  -6  178.98    4.30
   7   1  -6  182.38    4.40
   7   1  -6  175.38    4.20
  -7  -1   5  170.78    4.00
  -7  -1   5  171.78    4.10
  -7  -1   5  177.48    4.10
  -7  -1   5  171.38    4.10
  -7  -1   5  168.58    3.90
  -7  -1   5  167.68    4.40
   7   1  -5  174.78    4.30
   7   1  -5  163.08    3.70
   7   1  -5  171.18    4.00
   7   1  -5  158.18    3.90
   7   1  -5  170.78    4.10
   7   1  -5  174.08    4.00
  -7  -1   4   20.80    1.70
  -7  -1   4   19.80    1.50
  -7  -1   4   23.40    1.30
  -7  -1   4   25.80    1.40
  -7  -1   4   23.30    1.40
  -7  -1   4   25.50    1.40
   7   1  -4   21.70    1.40
   7   1  -4   22.60    1.10
   7   1  -4   21.90    1.40
   7   1  -4   18.60    0.80
   7   1  -4   24.20    1.50
   7   1  -4   22.70    1.50
  -7  -1   3  283.37    5.90
  -7  -1   3  279.07    5.80
  -7  -1   3  276.67    5.70
  -7  -1   3  262.87    5.60
  -7  -1   3  282.17    5.90
  -7  -1   3  270.57    6.10
   7   1  -3  283.37    5.90
   7   1  -3  282.27    5.80
   7   1  -3  279.97    5.80
   7   1  -3  283.07    5.70
   7   1  -3  262.27    5.30
   7   1  -3  277.67    5.70
  -7  -1   2    8.20    1.20
  -7  -1   2   10.20    0.90
  -7  -1   2    9.40    0.80
  -7  -1   2    9.20    1.00
  -7  -1   2    9.50    1.00
   7   1  -2    9.70    0.80
   7   1  -2    9.10    0.90
   7   1  -2    9.60    0.90
   7   1  -2   11.00    0.90
   7   1  -2    9.60    0.90
  -7  -1   1  208.18    4.50
  -7  -1   1  212.88    4.60
  -7  -1   1  198.28    4.10
  -7  -1   1  210.08    4.60
  -7  -1   1  206.58    4.60
  -7  -1   1  210.18    4.50
   7   1  -1  209.78    4.40
   7   1  -1  207.48    4.30
   7   1  -1  206.88    4.40
   7   1  -1  205.08    4.30
   7   1  -1  209.48    4.40
  -7  -1   0   59.69    1.80
  -7  -1   0   59.79    1.80
  -7  -1   0   59.49    1.90
  -7  -1   0   59.79    2.00
  -7  -1   0   61.89    2.00
  -7  -1   0   64.29    2.00
  -7  -1   0   55.69    1.60
   7   1   0   58.89    1.80
   7   1   0   58.69    1.50
   7   1   0   62.09    1.80
   7   1   0   61.99    1.90
  -7  -1  -1  356.06    7.00
  -7  -1  -1  355.46    7.20
  -7  -1  -1  341.97    7.20
  -7  -1  -1  355.56    7.40
  -7  -1  -1  349.27    7.20
  -7  -1  -1  356.66    7.20
  -7  -1  -1  343.97    7.10
   7   1   1  353.26    7.10
   7   1   1  358.96    7.20
   7   1   1  352.56    7.10
   7   1   1  329.57    6.80
  -7  -1  -2   33.30    1.60
  -7  -1  -2   36.70    1.50
  -7  -1  -2   34.20    2.30
  -7  -1  -2   37.60    2.00
  -7  -1  -2   36.20    1.60
  -7  -1  -2   36.40    1.70
  -7  -1  -2   36.50    1.40
   7   1   2   35.70    1.50
   7   1   2   37.60    1.60
   7   1   2   33.90    1.20
   7   1   2   34.20    1.50
   7   1   2   37.80    1.60
  -7  -1  -3   41.30    1.70
  -7  -1  -3   43.50    1.80
  -7  -1  -3   42.40    2.30
  -7  -1  -3   39.90    2.30
  -7  -1  -3   41.50    1.90
  -7  -1  -3   42.60    2.00
  -7  -1  -3   41.80    1.50
   7   1   3   43.00    2.10
   7   1   3   41.00    1.60
   7   1   3   43.60    1.90
   7   1   3   43.80    1.80
   7   1   3   41.60    1.50
  -7  -1  -4    6.20    1.30
  -7  -1  -4    5.70    1.80
  -7  -1  -4    9.70    1.20
  -7  -1  -4    5.60    1.60
  -7  -1  -4    5.30    1.20
   7   1   4    6.80    1.00
   7   1   4    6.30    1.10
   7   1   4    6.10    1.10
   7   1   4    6.30    1.40
   7   1   4    8.10    1.10
  -7  -1  -5   79.69    3.10
  -7  -1  -5   83.39    2.80
  -7  -1  -5   85.59    3.60
  -7  -1  -5   87.69    3.20
   7   1   5   86.99    2.90
   7   1   5   84.79    2.80
   7   1   5   84.59    2.80
  -7  -1  -6    1.80    1.60
  -7  -1  -6    2.30    1.50
  -7  -1  -6    4.40    1.30
  -7  -1  -6    4.60    1.60
   7   1   6    2.30    1.30
   7   1   6    4.60    1.30
   7   1   6    4.80    1.30
  -7  -1  -7    6.10    2.00
  -7  -1  -7    3.30    1.70
  -7  -1  -7    7.10    1.80
  -7  -1  -7    2.30    1.30
   7   1   7    4.10    1.30
   7   1   7    6.00    1.70
   7   1   7    4.10    1.50
  -8  -1   9    3.80    1.50
  -8  -1   9    0.70    1.30
  -8  -1   9    1.00    1.50
   8   1  -9    0.70    1.30
   8   1  -9   -0.10    1.10
   8   1  -9    1.00    1.40
  -8  -1   8   -1.40    1.20
  -8  -1   8    1.80    1.20
  -8  -1   8   -0.30    1.00
  -8  -1   8    2.90    1.20
   8   1  -8   -2.00    1.10
   8   1  -8    0.80    1.60
   8   1  -8   -0.10    1.00
  -8  -1   7   20.30    1.40
  -8  -1   7   21.40    1.60
  -8  -1   7   19.40    1.80
  -8  -1   7   20.30    1.70
  -8  -1   7   23.80    2.10
   8   1  -7   22.30    1.90
   8   1  -7   23.80    1.90
   8   1  -7   21.30    1.80
  -8  -1   6    0.50    0.80
  -8  -1   6    1.50    1.20
  -8  -1   6    0.20    1.10
  -8  -1   6   -0.20    1.00
  -8  -1   6   -1.30    0.90
  -8  -1   6    0.60    1.20
   8   1  -6   -0.70    1.00
   8   1  -6    0.00    1.10
   8   1  -6   -1.80    1.10
   8   1  -6    0.70    1.10
  -8  -1   5   55.39    2.20
  -8  -1   5   52.89    1.90
  -8  -1   5   57.49    2.20
  -8  -1   5   55.39    2.00
  -8  -1   5   52.19    2.70
  -8  -1   5   52.49    2.00
   8   1  -5   52.79    2.10
   8   1  -5   53.49    2.20
   8   1  -5   53.19    2.00
   8   1  -5   53.49    2.00
   8   1  -5   52.69    1.70
  -8  -1   4    1.30    1.30
  -8  -1   4    0.80    0.90
  -8  -1   4    1.90    0.90
  -8  -1   4    1.70    1.00
  -8  -1   4    0.60    0.70
   8   1  -4    1.30    0.90
   8   1  -4    2.10    0.80
   8   1  -4    2.10    0.80
   8   1  -4    1.70    0.90
   8   1  -4   -0.80    1.10
  -8  -1   3   81.49    2.50
  -8  -1   3   87.29    2.40
  -8  -1   3   79.79    2.70
  -8  -1   3   77.79    2.10
  -8  -1   3   80.09    2.20
  -8  -1   3   79.89    2.50
   8   1  -3   82.79    2.40
   8   1  -3   79.89    2.10
   8   1  -3   81.39    2.30
   8   1  -3   81.19    2.50
   8   1  -3   82.59    2.30
  -8  -1   2    2.90    0.90
  -8  -1   2    3.50    0.80
  -8  -1   2    1.90    0.90
  -8  -1   2    2.60    0.80
  -8  -1   2    4.00    1.00
   8   1  -2    2.60    0.90
   8   1  -2    1.70    0.80
   8   1  -2    2.50    0.80
   8   1  -2    4.90    0.90
   8   1  -2    3.40    0.80
  -8  -1   1   36.20    1.10
  -8  -1   1   39.60    1.80
  -8  -1   1   42.00    1.80
  -8  -1   1   37.20    1.70
  -8  -1   1   40.50    1.70
  -8  -1   1   41.40    1.70
   8   1  -1   40.40    1.70
   8   1  -1   38.40    1.30
   8   1  -1   40.60    1.40
   8   1  -1   37.80    1.50
   8   1  -1   38.10    1.50
  -8  -1   0  278.87    6.00
  -8  -1   0  274.47    5.80
  -8  -1   0  275.77    5.90
  -8  -1   0  277.77    5.80
  -8  -1   0  276.17    6.00
  -8  -1   0  264.57    5.60
  -8  -1   0  270.57    5.70
   8   1   0  257.47    5.40
   8   1   0  281.87    5.80
   8   1   0  280.97    5.80
   8   1   0  285.77    5.80
  -8  -1  -1   17.10    1.30
  -8  -1  -1   14.70    1.30
  -8  -1  -1   13.60    1.30
  -8  -1  -1   14.60    1.30
  -8  -1  -1   15.50    1.40
  -8  -1  -1   15.00    1.20
  -8  -1  -1   14.40    1.10
   8   1   1   14.70    1.30
   8   1   1   14.60    1.10
   8   1   1   12.90    1.10
  -8  -1  -2    4.00    1.10
  -8  -1  -2    3.40    1.30
  -8  -1  -2    2.60    1.30
  -8  -1  -2    4.40    0.90
  -8  -1  -2    4.60    0.80
  -8  -1  -2    2.30    1.00
   8   1   2    6.30    1.00
   8   1   2    4.80    0.80
   8   1   2    4.20    1.00
   8   1   2    3.80    0.90
  -8  -1  -3   78.79    2.50
  -8  -1  -3   79.39    2.80
  -8  -1  -3   80.09    2.80
  -8  -1  -3   85.49    3.30
  -8  -1  -3   80.79    2.50
  -8  -1  -3   76.89    2.20
   8   1   3   76.99    2.50
   8   1   3   77.59    2.30
   8   1   3   80.89    2.50
   8   1   3   73.99    2.60
  -8  -1  -4   76.99    2.70
  -8  -1  -4   82.79    3.20
  -8  -1  -4   80.19    3.00
  -8  -1  -4   79.19    3.00
  -8  -1  -4   79.09    2.70
   8   1   4   78.99    2.60
   8   1   4   79.59    2.40
   8   1   4   82.59    2.70
   8   1   4   75.69    2.70
  -8  -1  -5   31.60    2.70
  -8  -1  -5   30.50    2.00
  -8  -1  -5   28.10    2.50
  -8  -1  -5   32.80    2.60
   8   1   5   32.30    2.00
   8   1   5   31.30    2.00
   8   1   5   28.30    2.30
  -8  -1  -6   -1.50    1.60
  -8  -1  -6    2.30    1.30
  -8  -1  -6    2.90    1.50
  -8  -1  -6    0.50    1.80
   8   1   6    3.10    1.60
   8   1   6    0.80    1.20
   8   1   6    0.90    1.20
  -8  -1  -7    1.40    1.30
  -8  -1  -7    1.60    1.60
  -8  -1  -7    2.70    1.70
   8   1   7    0.60    1.70
   8   1   7    3.30    1.60
   8   1   7    0.60    1.30
  -9  -1   9    3.00    1.30
  -9  -1   9    3.30    1.70
  -9  -1   9    3.40    1.30
   9   1  -9    5.00    1.40
   9   1  -9    1.50    1.40
   9   1  -9    2.70    1.80
  -9  -1   8    2.00    1.30
  -9  -1   8   -0.40    1.20
  -9  -1   8    1.30    1.50
  -9  -1   8    1.70    1.40
   9   1  -8    2.30    1.60
   9   1  -8    1.40    1.30
   9   1  -8    2.30    1.40
  -9  -1   7   -0.50    1.00
  -9  -1   7    1.40    1.20
  -9  -1   7    0.50    0.80
  -9  -1   7    0.60    1.10
  -9  -1   7    1.00    1.20
   9   1  -7    1.10    1.20
   9   1  -7    0.80    1.10
   9   1  -7    0.80    1.00
  -9  -1   6    5.20    1.10
  -9  -1   6    5.80    1.30
  -9  -1   6    5.50    1.10
  -9  -1   6    5.90    1.20
  -9  -1   6    5.30    1.20
   9   1  -6    3.90    1.10
   9   1  -6    7.20    1.30
   9   1  -6    6.20    1.30
   9   1  -6    7.20    1.30
  -9  -1   5   18.50    1.40
  -9  -1   5   18.00    1.50
  -9  -1   5   20.70    1.50
  -9  -1   5   19.90    1.70
  -9  -1   5   19.90    1.60
  -9  -1   5   21.10    1.50
   9   1  -5   20.00    1.60
   9   1  -5   20.00    1.60
   9   1  -5   18.30    1.40
   9   1  -5   21.80    1.60
  -9  -1   4   65.49    2.40
  -9  -1   4   65.19    2.30
  -9  -1   4   66.19    2.20
  -9  -1   4   60.79    2.00
  -9  -1   4   62.49    2.60
   9   1  -4   64.59    2.30
   9   1  -4   63.59    2.20
   9   1  -4   64.89    2.20
   9   1  -4   64.69    2.00
   9   1  -4   63.99    2.20
  -9  -1   3   11.50    1.30
  -9  -1   3    9.60    1.30
  -9  -1   3   10.30    0.90
  -9  -1   3   10.90    1.10
  -9  -1   3   10.20    0.90
  -9  -1   3   11.10    1.30
   9   1  -3   11.20    1.20
   9   1  -3   10.80    1.00
   9   1  -3   13.30    1.20
   9   1  -3   10.70    1.10
   9   1  -3   12.00    1.20
  -9  -1   2  364.56    7.50
  -9  -1   2  364.16    7.40
  -9  -1   2  353.46    7.70
  -9  -1   2  350.36    7.40
  -9  -1   2  360.36    7.60
   9   1  -2  357.26    7.30
   9   1  -2  361.86    7.40
   9   1  -2  353.96    7.40
   9   1  -2  361.86    7.30
   9   1  -2  368.76    7.50
  -9  -1   1  587.34   11.90
  -9  -1   1  572.84   11.70
  -9  -1   1  589.94   11.70
  -9  -1   1  590.74   11.60
  -9  -1   1  594.54   11.80
   9   1  -1  583.34   11.60
   9   1  -1  591.74   11.60
   9   1  -1  571.54   11.30
   9   1  -1  588.44   11.60
   9   1  -1  589.54   11.50
  -9  -1   0   92.29    2.90
  -9  -1   0   89.59    2.50
  -9  -1   0   93.89    2.70
  -9  -1   0   92.79    2.80
  -9  -1   0   95.39    2.60
  -9  -1   0   96.89    2.90
   9   1   0   89.89    2.40
   9   1   0   94.59    2.60
   9   1   0   95.99    2.70
   9   1   0   96.39    2.60
  -9  -1  -1    1.50    0.80
  -9  -1  -1    1.30    1.10
  -9  -1  -1    0.20    1.40
  -9  -1  -1   -0.20    0.90
  -9  -1  -1   -0.10    0.90
  -9  -1  -1    1.10    1.40
  -9  -1  -1    0.20    0.90
   9   1   1    1.30    1.10
   9   1   1   -0.40    0.90
   9   1   1    0.60    0.90
  -9  -1  -2    2.80    1.10
  -9  -1  -2    3.40    1.50
  -9  -1  -2    1.80    1.30
  -9  -1  -2    2.90    1.20
  -9  -1  -2    3.80    1.10
  -9  -1  -2    3.80    1.00
  -9  -1  -2    3.00    0.90
   9   1   2    3.50    1.30
   9   1   2    2.30    1.00
   9   1   2    3.80    1.00
  -9  -1  -3  108.99    3.20
  -9  -1  -3  110.79    3.40
  -9  -1  -3  109.89    3.20
  -9  -1  -3  108.49    3.70
   9   1   3  109.99    3.30
   9   1   3  109.99    3.10
   9   1   3  103.99    2.80
   9   1   3  110.99    3.20
  -9  -1  -4   25.70    2.10
  -9  -1  -4   28.10    2.20
  -9  -1  -4   25.60    2.80
  -9  -1  -4   25.40    2.20
  -9  -1  -4   26.50    2.40
   9   1   4   24.90    1.80
   9   1   4   29.40    2.20
   9   1   4   21.30    1.80
  -9  -1  -5    3.40    1.70
  -9  -1  -5    3.90    1.50
  -9  -1  -5    1.00    1.60
  -9  -1  -5    2.30    1.50
   9   1   5    3.40    1.30
   9   1   5    3.40    1.20
   9   1   5    2.10    1.40
  -9  -1  -6    5.30    1.60
  -9  -1  -6    6.40    1.60
  -9  -1  -6    6.10    2.10
  -9  -1  -6    6.60    1.70
   9   1   6    4.30    1.40
   9   1   6    6.40    1.40
   9   1   6    2.60    1.30
 -10  -1   9   12.70    2.00
 -10  -1   9   13.30    1.60
  10   1  -9   10.50    1.70
  10   1  -9    8.00    1.50
  10   1  -9   13.80    1.90
 -10  -1   8    6.30    1.30
 -10  -1   8    6.70    1.40
 -10  -1   8    7.90    1.50
 -10  -1   8    7.00    1.30
  10   1  -8    8.10    1.50
  10   1  -8    6.30    1.50
  10   1  -8    4.90    1.20
 -10  -1   7    3.60    1.30
 -10  -1   7    0.80    1.20
 -10  -1   7    1.60    1.30
 -10  -1   7    3.10    1.10
  10   1  -7    3.00    1.50
  10   1  -7    0.50    1.30
  10   1  -7    1.90    1.30
 -10  -1   6    7.40    1.20
 -10  -1   6    6.90    1.50
 -10  -1   6    8.20    1.30
 -10  -1   6    8.00    1.30
 -10  -1   6    6.50    1.30
  10   1  -6    6.30    1.30
  10   1  -6    6.70    1.30
  10   1  -6    9.10    1.30
  10   1  -6    7.70    1.30
 -10  -1   5    4.20    1.10
 -10  -1   5    5.40    1.30
 -10  -1   5    2.90    0.90
 -10  -1   5    4.30    1.10
 -10  -1   5    5.00    1.10
  10   1  -5    3.50    1.20
  10   1  -5    4.20    1.20
  10   1  -5    5.80    1.30
  10   1  -5    4.10    1.10
 -10  -1   4  208.28    5.10
 -10  -1   4  208.98    4.80
 -10  -1   4  207.68    5.50
 -10  -1   4  211.58    4.90
 -10  -1   4  205.08    5.10
  10   1  -4  218.38    5.00
  10   1  -4  210.48    4.90
  10   1  -4  208.38    4.70
  10   1  -4  216.68    4.90
  10   1  -4  212.78    5.00
 -10  -1   3 1238.48   24.50
 -10  -1   3 1234.38   23.90
 -10  -1   3 1265.17   24.10
 -10  -1   3 1264.57   24.20
 -10  -1   3 1257.07   24.20
 -10  -1   3 1201.38   23.90
  10   1  -3 1265.87   24.10
  10   1  -3 1253.17   24.00
  10   1  -3 1269.77   24.00
  10   1  -3 1236.78   23.90
  10   1  -3 1256.47   24.00
 -10  -1   2  152.78    3.90
 -10  -1   2  163.98    3.90
 -10  -1   2  159.18    4.10
 -10  -1   2  160.68    4.00
 -10  -1   2  154.78    4.10
  10   1  -2  152.18    3.80
  10   1  -2  156.18    3.80
  10   1  -2  160.68    3.80
  10   1  -2  161.28    3.90
  10   1  -2  156.98    3.70
 -10  -1   1    1.40    1.20
 -10  -1   1    0.00    1.20
 -10  -1   1    1.10    0.90
 -10  -1   1    0.60    0.90
 -10  -1   1    0.10    1.00
  10   1  -1    0.00    0.90
  10   1  -1    0.50    0.90
  10   1  -1    2.70    1.00
  10   1  -1    0.50    1.10
 -10  -1   0   15.10    1.20
 -10  -1   0   16.30    1.50
 -10  -1   0   14.30    1.40
 -10  -1   0   15.10    1.80
 -10  -1   0   14.20    1.40
 -10  -1   0   18.30    1.50
  10   1   0   15.50    1.20
  10   1   0   15.50    1.30
  10   1   0   13.90    1.30
  10   1   0   16.20    1.40
 -10  -1  -1   29.40    2.10
 -10  -1  -1   29.50    1.70
 -10  -1  -1   29.20    2.10
 -10  -1  -1   28.20    1.80
 -10  -1  -1   28.50    1.70
 -10  -1  -1   28.20    1.70
  10   1   1   28.10    1.70
  10   1   1   31.10    1.80
  10   1   1   27.60    1.50
 -10  -1  -2   35.40    2.10
 -10  -1  -2   31.50    2.30
 -10  -1  -2   33.00    1.60
 -10  -1  -2   35.20    2.00
 -10  -1  -2   37.80    1.90
  10   1   2   34.60    1.90
  10   1   2   35.00    1.90
  10   1   2   33.60    1.80
 -10  -1  -3   15.40    1.60
 -10  -1  -3   13.40    2.10
 -10  -1  -3   15.10    1.60
 -10  -1  -3   13.00    1.50
  10   1   3   12.80    1.60
  10   1   3   12.70    1.40
 -10  -1  -4    7.20    1.80
 -10  -1  -4    6.00    1.70
 -10  -1  -4    6.50    1.40
  10   1   4    3.90    1.40
  10   1   4    5.20    1.30
  10   1   4    5.40    1.30
 -10  -1  -5   11.40    2.00
 -10  -1  -5   12.70    1.80
 -10  -1  -5   15.00    1.80
  10   1   5   12.20    1.50
  10   1   5   12.40    1.50
  10   1   5   12.80    1.60
  10   1   6    0.80    1.40
 -11  -1   8   21.60    2.00
 -11  -1   8   15.30    1.80
 -11  -1   8   14.70    1.70
 -11  -1   8   16.30    1.60
  11   1  -8   16.30    1.50
  11   1  -8   18.70    2.00
  11   1  -8   18.60    1.80
 -11  -1   7    1.50    1.20
 -11  -1   7   -1.00    1.30
 -11  -1   7   -0.50    1.10
 -11  -1   7    0.20    1.30
  11   1  -7    0.20    1.10
  11   1  -7    0.60    1.50
  11   1  -7    0.40    1.50
 -11  -1   6   95.99    3.00
 -11  -1   6   98.99    3.30
 -11  -1   6  100.09    3.20
 -11  -1   6   96.39    3.30
 -11  -1   6   98.69    3.00
  11   1  -6   98.79    3.20
  11   1  -6   97.19    3.30
  11   1  -6   96.09    2.90
  11   1  -6   98.39    3.30
 -11  -1   5  292.97    6.70
 -11  -1   5  284.77    6.60
 -11  -1   5  301.77    6.70
 -11  -1   5  289.07    6.40
  11   1  -5  292.77    6.60
  11   1  -5  288.27    6.50
  11   1  -5  302.17    6.60
  11   1  -5  299.67    6.60
 -11  -1   4  339.07    7.50
 -11  -1   4  342.07    7.50
 -11  -1   4  332.97    7.20
 -11  -1   4  330.77    7.90
 -11  -1   4  354.06    7.40
  11   1  -4  335.47    7.20
  11   1  -4  339.27    7.30
  11   1  -4  330.17    7.30
  11   1  -4  349.17    7.40
  11   1  -4  339.67    7.30
 -11  -1   3    8.00    1.40
 -11  -1   3   10.20    1.40
 -11  -1   3    7.10    1.10
 -11  -1   3    8.10    1.60
 -11  -1   3    9.60    1.40
  11   1  -3    6.50    1.20
  11   1  -3   10.00    1.20
  11   1  -3    8.80    1.40
  11   1  -3    6.50    1.10
  11   1  -3    8.20    1.30
 -11  -1   2   52.19    2.70
 -11  -1   2   53.19    2.10
 -11  -1   2   48.40    2.30
 -11  -1   2   50.19    2.10
 -11  -1   2   51.89    2.30
  11   1  -2   49.20    2.00
  11   1  -2   50.19    1.90
  11   1  -2   54.09    2.30
  11   1  -2   50.99    2.00
 -11  -1   1   16.90    1.60
 -11  -1   1   18.40    1.90
 -11  -1   1   17.90    1.40
 -11  -1   1   16.00    1.70
 -11  -1   1   15.50    1.60
  11   1  -1   15.20    1.40
  11   1  -1   18.50    1.50
  11   1  -1   17.40    1.50
  11   1  -1   17.10    1.30
  11   1  -1   17.10    1.30
 -11  -1   0    4.10    1.10
 -11  -1   0    4.60    1.10
 -11  -1   0    4.60    1.20
 -11  -1   0    4.80    1.10
 -11  -1   0    1.40    1.70
 -11  -1   0    5.60    1.50
  11   1   0    4.90    1.10
  11   1   0    5.30    1.10
  11   1   0    4.70    1.20
 -11  -1  -1    6.70    1.50
 -11  -1  -1    8.70    1.50
 -11  -1  -1    7.50    1.10
 -11  -1  -1    8.50    1.30
 -11  -1  -1    7.30    1.40
  11   1   1   10.00    1.30
  11   1   1    8.40    1.40
  11   1   1    9.20    1.20
 -11  -1  -2    8.80    1.30
 -11  -1  -2    7.80    1.60
 -11  -1  -2   10.40    1.80
 -11  -1  -2   12.10    1.40
 -11  -1  -2   10.50    1.40
  11   1   2    9.30    1.20
  11   1   2   11.50    1.40
  11   1   2   10.60    1.30
 -11  -1  -3    6.60    1.80
 -11  -1  -3    6.50    1.30
 -11  -1  -3    9.30    1.80
 -11  -1  -3   10.10    1.50
  11   1   3    6.90    1.30
  11   1   3    7.20    1.60
 -11  -1  -4   -1.10    1.20
 -11  -1  -4   -0.30    1.40
 -11  -1  -4    0.20    1.60
  11   1   4    2.70    1.30
  11   1   4   -0.20    1.20
 -11  -1  -5   37.00    3.00
  11   1   5   30.50    2.20
  11   1   5   30.90    2.30
 -12  -1   8    4.50    1.30
 -12  -1   8    3.70    1.50
 -12  -1   8    3.20    1.40
 -12  -1   8    1.90    1.70
  12   1  -8    2.60    1.40
  12   1  -8    3.00    1.40
  12   1  -8    1.50    1.10
 -12  -1   7    3.30    1.40
 -12  -1   7    1.60    1.30
 -12  -1   7    3.20    1.40
 -12  -1   7    4.80    1.50
  12   1  -7    1.30    1.30
  12   1  -7    3.30    1.30
  12   1  -7    1.70    1.50
  12   1  -7    2.50    1.30
 -12  -1   6   29.20    1.90
 -12  -1   6   32.20    2.60
 -12  -1   6   31.00    2.00
 -12  -1   6   31.70    2.10
 -12  -1   6   30.20    2.30
  12   1  -6   26.30    2.00
  12   1  -6   32.80    2.10
  12   1  -6   32.40    2.30
  12   1  -6   31.40    2.10
 -12  -1   5   12.50    1.20
 -12  -1   5   12.90    1.40
 -12  -1   5   11.40    1.60
 -12  -1   5   11.10    1.60
  12   1  -5   12.30    1.40
  12   1  -5   11.20    1.40
  12   1  -5   11.60    1.50
  12   1  -5   11.80    1.30
 -12  -1   4   -0.30    0.90
 -12  -1   4    0.20    1.20
 -12  -1   4   -0.20    1.10
 -12  -1   4    2.00    1.30
  12   1  -4    0.30    1.20
  12   1  -4    1.40    1.10
  12   1  -4   -0.50    1.00
  12   1  -4    0.90    1.10
 -12  -1   3   24.40    1.80
 -12  -1   3   26.90    2.10
 -12  -1   3   25.50    1.70
 -12  -1   3   27.60    1.60
  12   1  -3   28.40    1.90
  12   1  -3   27.40    1.80
  12   1  -3   25.50    1.80
  12   1  -3   24.60    1.90
 -12  -1   2   38.50    1.90
 -12  -1   2   39.20    2.40
 -12  -1   2   33.80    2.20
 -12  -1   2   38.30    2.10
 -12  -1   2   39.80    1.90
  12   1  -2   37.30    1.90
  12   1  -2   34.50    1.80
  12   1  -2   36.80    1.80
  12   1  -2   39.00    2.20
 -12  -1   1   46.10    2.40
 -12  -1   1   46.20    2.50
 -12  -1   1   45.30    2.40
 -12  -1   1   41.90    2.20
 -12  -1   1   46.60    2.10
  12   1  -1   44.40    2.20
  12   1  -1   47.10    2.10
  12   1  -1   47.80    2.30
  12   1  -1   44.10    2.10
 -12  -1   0    0.00    1.10
 -12  -1   0    0.50    1.00
 -12  -1   0    1.30    1.40
 -12  -1   0    0.40    1.00
 -12  -1   0    2.00    1.20
  12   1   0   -2.60    1.10
  12   1   0   -0.70    1.00
  12   1   0   -0.10    1.30
 -12  -1  -1    6.00    1.10
 -12  -1  -1    7.30    1.80
 -12  -1  -1    6.60    1.30
 -12  -1  -1    5.50    1.50
 -12  -1  -1    4.30    1.30
  12   1   1    2.90    1.20
  12   1   1    5.30    1.10
  12   1   1    3.20    1.40
 -12  -1  -2    2.10    1.20
 -12  -1  -2    5.10    1.20
 -12  -1  -2    4.30    1.60
 -12  -1  -2    1.60    1.50
  12   1   2    5.50    1.50
  12   1   2    2.20    1.20
 -12  -1  -3   70.79    3.00
 -12  -1  -3   73.99    3.80
 -12  -1  -3   71.89    3.20
 -12  -1  -3   74.29    2.90
  12   1   3   73.79    2.90
 -12  -1  -4    5.60    1.70
 -12  -1  -4    3.80    1.50
 -12  -1  -4    5.30    1.80
  12   1   4    2.10    1.30
  12   1   4    1.80    1.30
 -13  -1   7   15.40    1.80
 -13  -1   7   18.80    1.90
 -13  -1   7   17.20    1.70
  13   1  -7   16.10    1.60
  13   1  -7   14.60    1.60
  13   1  -7   17.50    1.70
  13   1  -7   15.80    1.70
 -13  -1   6    6.40    1.50
 -13  -1   6    7.10    1.60
 -13  -1   6    5.10    1.50
 -13  -1   6    5.20    1.60
  13   1  -6    4.50    1.40
  13   1  -6    5.90    1.40
  13   1  -6    5.40    1.30
 -13  -1   5    3.90    1.30
 -13  -1   5    4.90    1.80
 -13  -1   5    5.70    1.40
  13   1  -5    4.10    1.30
  13   1  -5    3.70    1.20
  13   1  -5    4.70    1.50
 -13  -1   4   37.10    1.80
 -13  -1   4   38.20    2.40
 -13  -1   4   36.30    2.00
 -13  -1   4   37.60    2.30
  13   1  -4   36.70    2.40
  13   1  -4   38.00    2.00
  13   1  -4   38.60    2.10
 -13  -1   3   26.50    1.80
 -13  -1   3   19.40    1.50
 -13  -1   3   24.30    2.10
 -13  -1   3   20.10    1.80
  13   1  -3   22.10    1.60
  13   1  -3   22.70    1.80
  13   1  -3   17.00    1.60
  13   1  -3   23.40    1.70
 -13  -1   2   14.40    1.50
 -13  -1   2   17.10    1.80
 -13  -1   2   15.00    1.60
 -13  -1   2   14.40    1.80
  13   1  -2   14.90    1.40
  13   1  -2   15.90    1.40
  13   1  -2   16.90    1.60
 -13  -1   1   54.79    2.50
 -13  -1   1   60.69    2.40
 -13  -1   1   61.39    2.60
 -13  -1   1   58.99    2.90
  13   1  -1   54.99    2.40
  13   1  -1   54.39    2.30
  13   1  -1   61.59    2.40
 -13  -1   0  146.89    4.10
 -13  -1   0  150.78    4.10
 -13  -1   0  138.19    4.30
 -13  -1   0  141.59    4.30
  13   1   0  144.89    4.00
  13   1   0  146.49    4.00
  13   1   0  146.99    4.00
 -13  -1  -1  139.39    3.90
 -13  -1  -1  131.99    4.40
 -13  -1  -1  133.09    4.10
 -13  -1  -1  127.29    3.90
  13   1   1  132.69    3.70
  13   1   1  133.49    3.70
  13   1   1  130.39    3.80
 -13  -1  -2    0.10    1.50
 -13  -1  -2    2.20    1.30
 -13  -1  -2    1.90    1.90
 -13  -1  -2    1.50    1.10
  13   1   2   -1.80    1.20
  13   1   2   -0.20    1.20
 -13  -1  -3    0.10    1.50
 -13  -1  -3    3.60    1.70
 -13  -1  -3    1.50    1.30
 -13  -1  -3    2.10    1.60
  13   1   3   -1.50    1.30
  13   1   3    0.20    1.30
 -14  -1   7    2.30    1.30
 -14  -1   7    4.30    1.80
 -14  -1   7    2.50    1.40
  14   1  -7    3.60    1.60
  14   1  -7    3.80    1.40
 -14  -1   6    1.80    1.30
 -14  -1   6    2.10    1.30
 -14  -1   6    3.20    1.30
 -14  -1   6    3.10    1.50
  14   1  -6    1.10    1.30
  14   1  -6    1.90    1.30
  14   1  -6    4.20    1.40
 -14  -1   5   13.70    1.60
 -14  -1   5   12.50    2.00
 -14  -1   5   16.40    1.70
  14   1  -5   11.40    1.50
  14   1  -5   17.20    1.90
  14   1  -5   16.80    1.80
 -14  -1   4   43.20    2.60
 -14  -1   4   46.80    2.60
 -14  -1   4   43.60    2.30
  14   1  -4   44.30    2.40
  14   1  -4   48.50    2.40
  14   1  -4   43.20    2.30
 -14  -1   3   34.10    2.40
 -14  -1   3   37.50    2.40
 -14  -1   3   36.60    2.60
  14   1  -3   34.10    2.00
  14   1  -3   37.20    2.20
  14   1  -3   35.90    2.20
 -14  -1   2    1.90    1.50
 -14  -1   2   -0.30    1.50
 -14  -1   2    1.80    1.70
  14   1  -2   -0.80    1.30
  14   1  -2   -0.30    1.10
  14   1  -2   -0.60    1.10
 -14  -1   1   23.60    1.90
 -14  -1   1   20.10    2.00
 -14  -1   1   19.20    1.70
  14   1  -1   25.30    2.20
  14   1  -1   19.60    1.80
  14   1  -1   18.90    1.80
 -14  -1   0   39.50    2.30
 -14  -1   0   45.60    2.30
 -14  -1   0   47.20    3.20
 -14  -1   0   47.70    2.90
  14   1   0   44.50    2.40
  14   1   0   41.50    2.40
  14   1   0   41.70    2.40
  14   1   0   48.20    2.40
 -14  -1  -1    3.60    1.40
 -14  -1  -1    8.00    2.10
 -14  -1  -1    4.30    1.50
  14   1   1    4.90    1.30
  14   1   1    4.40    1.30
 -14  -1  -2   39.90    2.80
 -14  -1  -2   39.20    2.80
  14   1   2   39.50    2.50
  14   1   2   37.80    2.70
 -15  -1   6    1.60    1.30
 -15  -1   6   -0.60    1.30
 -15  -1   6    2.70    1.50
 -15  -1   6   -1.40    1.20
  15   1  -6    1.20    1.30
  15   1  -6    0.30    1.60
 -15  -1   5   -0.10    1.30
 -15  -1   5    1.60    1.50
 -15  -1   5    2.00    1.30
  15   1  -5    0.50    1.30
  15   1  -5    1.00    1.20
  15   1  -5    2.20    1.30
 -15  -1   4   42.90    2.70
 -15  -1   4   43.80    2.70
 -15  -1   4   41.40    2.30
  15   1  -4   42.20    2.10
  15   1  -4   42.50    2.40
 -15  -1   3   10.90    1.80
 -15  -1   3   10.00    1.70
 -15  -1   3   14.40    1.60
  15   1  -3   11.60    1.50
  15   1  -3   11.50    1.50
  15   1  -3   12.10    1.40
 -15  -1   2   26.50    2.20
 -15  -1   2   26.40    2.10
 -15  -1   2   21.70    2.10
  15   1  -2   24.10    1.90
  15   1  -2   23.30    2.00
  15   1  -2   27.40    1.90
 -15  -1   1   39.70    2.30
 -15  -1   1   39.00    2.80
 -15  -1   1   34.40    2.80
 -15  -1   1   38.80    3.30
  15   1  -1   43.00    2.20
  15   1  -1   42.80    2.40
  15   1  -1   41.20    2.20
 -15  -1   0    4.90    1.80
 -15  -1   0    5.50    1.50
 -15  -1   0    5.50    1.70
  15   1   0    3.20    1.40
  15   1   0    5.70    1.60
  15   1   0    4.20    1.50
 -15  -1  -1    1.80    1.70
 -15  -1  -1    0.30    1.80
 -15  -1  -1    2.60    1.60
  15   1   1    3.70    1.60
  15   1   1    2.10    1.40
 -16  -1   4   10.70    2.10
 -16  -1   4    8.50    2.10
 -16  -1   4   12.30    1.60
  16   1  -4   11.80    1.60
 -16  -1   3   10.60    1.80
 -16  -1   3   15.40    2.00
 -16  -1   3    8.40    1.70
  16   1  -3   11.20    1.50
  16   1  -3   11.10    1.60
 -16  -1   2   -0.40    1.30
 -16  -1   2    2.20    1.70
 -16  -1   2    2.10    1.50
  16   1  -2    4.20    1.40
  16   1  -2    0.10    1.20
  16   1  -2    0.90    1.30
 -16  -1   1    0.50    1.50
 -16  -1   1    0.60    1.70
 -16  -1   1    3.80    1.70
  16   1  -1    0.70    1.20
  16   1  -1    3.00    1.60
  16   1  -1    3.20    1.50
 -16   2   1    1.90    1.30
 -16   2   1    4.00    1.60
  16  -2  -2    0.40    1.30
  16  -2  -2    0.70    1.40
 -16   2   2    1.40    1.20
 -16   2   2   -1.20    1.70
 -16   2   2   -2.40    1.50
  16  -2  -3    6.90    1.50
  16  -2  -3   10.00    1.50
 -16   2   3    8.90    1.90
 -16   2   3   13.00    1.50
 -16   2   3   12.60    2.00
 -16   2   3   15.90    1.60
  16  -2  -4    1.90    1.30
  16  -2  -4    1.80    1.50
 -16   2   4    0.30    1.10
 -16   2   4    1.80    1.20
 -16   2   4    1.20    1.60
 -16   2   4    1.30    1.70
  15  -2   1    4.50    1.50
 -15   2  -1    4.80    1.70
 -15   2  -1    4.00    1.70
 -15   2  -1    6.10    1.80
 -15   2  -1    3.20    1.90
  15  -2   0    4.30    1.70
 -15   2   0    0.80    1.20
 -15   2   0    0.70    1.40
 -15   2   0    3.00    1.80
 -15   2   0    5.70    1.60
  15  -2  -1    0.60    1.30
 -15   2   1    2.40    1.50
 -15   2   1    3.60    1.50
 -15   2   1    0.70    1.80
  15  -2  -2   11.20    1.40
  15  -2  -2    9.60    1.70
 -15   2   2   11.40    1.50
 -15   2   2    9.30    1.70
 -15   2   2    7.70    1.90
  15  -2  -3   65.79    2.90
  15  -2  -3   69.69    2.90
 -15   2   3   60.99    3.10
 -15   2   3   72.19    3.30
 -15   2   3   64.79    2.60
 -15   2   3   64.59    2.70
  15  -2  -4   62.79    2.90
  15  -2  -4   56.29    2.60
 -15   2   4   63.69    2.80
 -15   2   4   57.59    3.00
 -15   2   4   56.59    3.10
  15  -2  -5   22.60    2.00
 -15   2   5   28.40    2.40
 -15   2   5   23.80    2.00
 -15   2   5   19.30    2.10
 -15   2   5   28.20    2.40
  15  -2  -6   64.69    2.60
 -15   2   6   61.29    3.50
 -15   2   6   57.09    2.70
 -15   2   6   57.69    2.70
 -15   2   6   57.99    3.10
  14  -2   2   86.49    3.60
  14  -2   2   77.99    3.10
 -14   2  -2   76.99    3.60
 -14   2  -2   73.59    3.00
  14  -2   1   59.69    3.10
 -14   2  -1   57.69    3.10
 -14   2  -1   58.99    3.20
 -14   2  -1   52.59    2.80
  14  -2   0    4.80    1.40
 -14   2   0    7.50    1.80
 -14   2   0    6.90    1.40
 -14   2   0    8.60    1.40
 -14   2   0    8.90    1.60
  14  -2  -1  164.98    4.70
  14  -2  -1  165.68    4.20
 -14   2   1  158.58    4.30
 -14   2   1  156.08    4.70
 -14   2   1  163.88    4.80
  14  -2  -2    1.00    1.00
  14  -2  -2    0.30    1.50
 -14   2   2   -0.60    1.40
 -14   2   2   -2.30    1.60
 -14   2   2    1.20    1.10
  14  -2  -3   20.10    1.70
  14  -2  -3   21.20    1.80
 -14   2   3   20.90    2.20
 -14   2   3   22.90    1.80
 -14   2   3   21.70    2.30
 -14   2   3   22.00    1.80
  14  -2  -4   -0.60    1.40
  14  -2  -4    1.80    1.20
 -14   2   4   -2.60    1.50
 -14   2   4   -1.50    1.40
 -14   2   4   -1.40    1.10
 -14   2   4    0.10    1.10
  14  -2  -5    9.40    1.50
  14  -2  -5    8.00    1.60
  14  -2  -5   11.90    1.60
 -14   2   5   12.80    1.90
 -14   2   5   10.30    1.60
 -14   2   5   10.30    1.40
 -14   2   5    8.40    1.70
  14  -2  -6    0.00    1.20
 -14   2   6   -0.20    1.90
 -14   2   6    0.40    1.40
 -14   2   6    0.90    1.20
 -14   2   6    1.60    1.20
  14  -2  -7   -0.50    1.20
 -14   2   7   -0.10    1.20
 -14   2   7    1.10    1.30
 -14   2   7   -0.30    1.20
 -14   2   7   -0.10    1.80
  13  -2   3   10.40    1.50
  13  -2   3    8.70    1.30
 -13   2  -3   10.60    1.80
 -13   2  -3   13.90    1.90
 -13   2  -3   12.50    2.10
 -13   2  -3    7.10    1.90
  13  -2   2    9.30    1.50
  13  -2   2   10.70    1.50
 -13   2  -2   12.40    1.80
 -13   2  -2    8.30    1.90
 -13   2  -2   10.80    1.90
 -13   2  -2    9.70    1.40
  13  -2   1    5.90    1.30
  13  -2   1    7.40    1.50
  13  -2   1    7.40    1.40
 -13   2  -1    8.70    2.00
 -13   2  -1    7.90    1.80
 -13   2  -1    6.90    1.30
 -13   2  -1    7.20    1.30
  13  -2   0    8.00    1.40
  13  -2   0    8.70    1.30
 -13   2   0    8.40    1.30
 -13   2   0    7.60    1.40
 -13   2   0    6.00    1.70
 -13   2   0    8.90    1.60
  13  -2  -1    6.00    1.30
  13  -2  -1   11.60    1.20
  13  -2  -1    9.30    1.20
 -13   2   1   11.20    1.40
 -13   2   1   13.40    1.80
 -13   2   1   14.00    1.50
 -13   2   1    9.20    1.50
  13  -2  -2   11.00    1.40
  13  -2  -2   11.90    1.40
 -13   2   2   11.80    1.60
 -13   2   2   12.10    1.30
 -13   2   2   10.10    1.70
  13  -2  -3   -0.30    1.10
  13  -2  -3    2.40    1.10
 -13   2   3    1.60    1.70
 -13   2   3    3.20    1.50
 -13   2   3    3.90    1.10
 -13   2   3   -0.40    1.00
  13  -2  -4    3.40    1.20
  13  -2  -4    3.90    1.20
  13  -2  -4    4.00    1.20
 -13   2   4    3.80    1.20
 -13   2   4    1.80    1.50
 -13   2   4    4.00    1.10
 -13   2   4    3.80    1.50
  13  -2  -5    1.70    1.10
  13  -2  -5    0.20    1.10
  13  -2  -5    1.40    1.30
 -13   2   5    1.50    1.30
 -13   2   5   -1.90    1.40
 -13   2   5    0.80    1.10
 -13   2   5    1.40    1.30
  13  -2  -6    7.20    1.50
 -13   2   6    4.40    1.60
 -13   2   6    6.10    1.30
 -13   2   6    5.00    1.60
 -13   2   6    5.40    1.50
  13  -2  -7    0.30    1.50
 -13   2   7    1.60    1.30
 -13   2   7    0.50    1.10
 -13   2   7    1.40    1.30
 -13   2   7    2.30    1.40
  12  -2   4    0.80    1.20
  12  -2   4    1.10    1.30
 -12   2  -4    0.50    1.90
 -12   2  -4    2.80    1.90
 -12   2  -4    3.00    1.60
  12  -2   3   19.20    1.70
  12  -2   3   20.00    1.70
 -12   2  -3   17.20    1.80
 -12   2  -3   18.10    2.20
 -12   2  -3   21.20    2.00
  12  -2   2    1.40    1.20
  12  -2   2    1.50    1.20
 -12   2  -2    2.50    1.20
 -12   2  -2    2.00    1.70
 -12   2  -2    0.10    1.10
 -12   2  -2    1.50    1.50
 -12   2  -2    2.00    1.30
  12  -2   1   36.80    2.10
  12  -2   1   38.30    1.90
  12  -2   1   33.00    2.10
 -12   2  -1   38.30    2.10
 -12   2  -1   34.90    2.90
 -12   2  -1   38.00    2.30
 -12   2  -1   32.40    2.50
 -12   2  -1   35.00    2.00
  12  -2   0   25.70    1.70
  12  -2   0   27.00    1.90
  12  -2   0   26.90    1.70
 -12   2   0   26.70    1.80
 -12   2   0   27.20    2.30
 -12   2   0   25.50    1.90
 -12   2   0   24.10    2.10
  12  -2  -1   -0.40    0.80
  12  -2  -1    0.10    0.90
  12  -2  -1   -0.20    1.10
 -12   2   1    0.40    1.40
 -12   2   1    0.90    1.00
 -12   2   1   -1.20    1.10
 -12   2   1   -0.70    1.10
  12  -2  -2   13.00    1.20
  12  -2  -2   14.00    1.40
  12  -2  -2   13.90    1.60
 -12   2   2   14.20    1.70
 -12   2   2   15.40    1.30
 -12   2   2   14.40    1.50
  12  -2  -3    0.20    1.10
  12  -2  -3   -0.60    1.00
  12  -2  -3    1.20    1.00
  12  -2  -3   -0.70    0.80
 -12   2   3    1.50    1.20
 -12   2   3    1.70    1.30
 -12   2   3   -1.60    1.40
 -12   2   3    0.00    1.00
  12  -2  -4    7.40    1.40
  12  -2  -4    6.10    1.20
  12  -2  -4    6.70    1.30
 -12   2   4    7.90    1.40
 -12   2   4    5.60    1.40
 -12   2   4    5.50    1.20
 -12   2   4    6.30    1.50
  12  -2  -5    2.70    1.20
  12  -2  -5    3.10    1.10
  12  -2  -5    3.50    1.10
 -12   2   5    2.70    1.20
 -12   2   5    2.90    1.30
 -12   2   5    1.50    1.10
 -12   2   5    2.80    1.40
  12  -2  -6    1.80    1.60
  12  -2  -6    1.90    1.20
 -12   2   6   -0.90    1.10
 -12   2   6   -1.40    1.10
 -12   2   6    1.50    1.70
 -12   2   6    0.80    1.70
  12  -2  -7   77.19    2.90
  12  -2  -7   76.19    2.80
 -12   2   7   80.19    3.20
 -12   2   7   74.89    3.20
 -12   2   7   75.09    3.10
 -12   2   7   72.09    2.70
  12  -2  -8    8.90    1.50
  12  -2  -8    8.60    1.40
 -12   2   8    9.60    1.50
 -12   2   8   11.60    1.90
 -12   2   8    8.20    1.30
 -12   2   8   10.70    1.60
  11  -2   5   -0.80    1.20
  11  -2   5   -0.70    1.20
 -11   2  -5    0.70    1.90
 -11   2  -5   -0.50    1.60
 -11   2  -5    3.40    1.70
  11  -2   4   69.29    2.60
  11  -2   4   67.19    2.70
 -11   2  -4   67.09    2.80
 -11   2  -4   66.49    2.90
 -11   2  -4   73.09    3.10
 -11   2  -4   74.29    3.70
  11  -2   3   17.70    1.50
  11  -2   3   17.00    1.40
 -11   2  -3   14.30    1.70
 -11   2  -3   14.70    2.00
 -11   2  -3   21.90    2.10
 -11   2  -3   14.00    2.10
 -11   2  -3   14.60    1.40
  11  -2   2   34.40    1.80
  11  -2   2   36.00    2.00
 -11   2  -2   35.20    2.30
 -11   2  -2   39.50    2.70
 -11   2  -2   35.00    2.70
 -11   2  -2   30.30    2.00
 -11   2  -2   33.00    1.90
  11  -2   1   53.09    2.20
  11  -2   1   50.09    1.90
 -11   2  -1   53.29    2.70
 -11   2  -1   52.09    2.30
 -11   2  -1   47.90    2.30
 -11   2  -1   49.20    2.50
 -11   2  -1   50.79    2.20
 -11   2  -1   49.00    2.10
  11  -2   0  101.19    2.80
  11  -2   0  108.59    3.10
  11  -2   0   98.79    2.80
 -11   2   0  103.99    2.90
 -11   2   0  104.39    3.60
 -11   2   0   98.19    2.80
 -11   2   0  100.79    3.00
 -11   2   0   99.99    3.20
 -11   2   0  103.79    3.60
  11  -2  -1    0.90    1.00
  11  -2  -1    1.80    0.90
  11  -2  -1    2.60    0.80
 -11   2   1    2.00    1.40
 -11   2   1    0.10    1.10
 -11   2   1    0.80    1.10
 -11   2   1    2.90    1.40
 -11   2   1    1.80    1.10
  11  -2  -2   25.90    2.00
  11  -2  -2   26.10    1.40
  11  -2  -2   27.20    1.50
  11  -2  -2   26.70    1.60
 -11   2   2   22.90    1.90
 -11   2   2   23.50    2.00
 -11   2   2   26.50    2.10
 -11   2   2   25.80    1.70
 -11   2   2   24.60    1.50
  11  -2  -3   10.50    1.00
  11  -2  -3   14.30    1.20
  11  -2  -3    9.30    1.30
  11  -2  -3   12.50    1.50
 -11   2   3   10.80    1.20
 -11   2   3   10.20    1.50
 -11   2   3   10.50    1.50
 -11   2   3   11.30    1.40
 -11   2   3   11.50    1.30
  11  -2  -4    0.10    0.90
  11  -2  -4    1.80    0.90
  11  -2  -4    0.50    1.00
  11  -2  -4   -0.10    1.00
 -11   2   4   -0.20    0.90
 -11   2   4   -0.80    1.20
 -11   2   4    0.00    1.20
 -11   2   4   -1.60    1.20
  11  -2  -5  355.56    7.80
  11  -2  -5  371.86    7.70
  11  -2  -5  363.86    7.80
  11  -2  -5  354.26    7.80
 -11   2   5  354.26    7.80
 -11   2   5  356.06    7.80
 -11   2   5  360.06    8.00
 -11   2   5  363.26    7.80
  11  -2  -6   29.70    1.80
  11  -2  -6   26.40    1.90
  11  -2  -6   27.40    2.00
 -11   2   6   30.40    1.80
 -11   2   6   27.80    2.10
 -11   2   6   28.20    2.20
 -11   2   6   29.30    2.00
  11  -2  -7   15.60    1.70
  11  -2  -7   14.50    1.60
 -11   2   7   16.50    1.60
 -11   2   7   16.90    1.70
 -11   2   7   15.40    1.60
 -11   2   7   15.30    1.40
  11  -2  -8    0.90    1.30
  11  -2  -8    1.50    1.50
 -11   2   8    1.00    1.30
 -11   2   8    1.30    1.10
 -11   2   8    0.50    1.30
 -11   2   8    1.50    1.60
  10  -2   5   -0.70    1.10
  10  -2   5   -0.70    1.30
  10  -2   5   -0.30    1.10
  10  -2   5   -1.40    1.40
 -10   2  -5    0.10    1.30
 -10   2  -5   -1.10    1.90
 -10   2  -5   -0.70    1.90
  10  -2   4   -0.60    1.30
  10  -2   4    0.40    1.10
  10  -2   4    0.20    1.10
 -10   2  -4    0.80    1.80
 -10   2  -4    1.30    1.20
 -10   2  -4   -0.70    1.50
 -10   2  -4    4.30    1.90
  10  -2   3   14.50    1.40
  10  -2   3   15.70    1.40
  10  -2   3   14.10    1.50
 -10   2  -3   12.70    1.20
 -10   2  -3   14.60    1.60
 -10   2  -3   12.90    1.60
 -10   2  -3   13.20    2.00
 -10   2  -3   12.90    1.60
  10  -2   2    4.80    1.00
  10  -2   2    3.00    1.10
 -10   2  -2    4.40    1.10
 -10   2  -2    4.60    1.00
 -10   2  -2    4.20    1.40
 -10   2  -2    5.30    1.20
 -10   2  -2    3.90    1.10
 -10   2  -2    5.60    1.70
  10  -2   1   43.70    1.70
  10  -2   1   44.30    2.00
  10  -2   1   41.60    1.90
 -10   2  -1   41.80    2.30
 -10   2  -1   42.00    2.30
 -10   2  -1   42.90    1.90
 -10   2  -1   41.90    2.10
 -10   2  -1   42.90    2.50
  10  -2   0   21.50    1.50
  10  -2   0   23.40    1.60
  10  -2   0   22.70    1.40
  10  -2   0   23.30    1.60
 -10   2   0   22.60    1.60
 -10   2   0   20.80    2.00
 -10   2   0   21.00    1.90
 -10   2   0   19.10    1.40
 -10   2   0   19.90    1.40
 -10   2   0   20.10    1.70
  10  -2  -1   32.20    1.70
  10  -2  -1   34.40    1.80
  10  -2  -1   34.50    1.60
 -10   2   1   30.70    2.20
 -10   2   1   34.20    2.00
 -10   2   1   36.80    2.10
 -10   2   1   33.40    1.80
 -10   2   1   35.90    1.40
 -10   2   1   37.40    1.80
  10  -2  -2  283.07    5.90
  10  -2  -2  288.17    6.30
  10  -2  -2  292.67    6.10
  10  -2  -2  286.77    6.00
 -10   2   2  286.77    6.10
 -10   2   2  287.47    6.40
 -10   2   2  277.97    6.10
 -10   2   2  291.67    6.40
 -10   2   2  277.87    6.60
  10  -2  -3    2.10    1.00
  10  -2  -3    1.10    0.80
  10  -2  -3    2.90    0.80
  10  -2  -3    3.00    1.00
 -10   2   3    2.40    0.90
 -10   2   3    1.30    0.90
 -10   2   3    1.60    1.20
 -10   2   3    0.80    1.50
 -10   2   3    0.40    1.20
  10  -2  -4  405.16    8.30
  10  -2  -4  398.26    8.20
  10  -2  -4  406.46    8.40
  10  -2  -4  396.46    8.00
  10  -2  -4  405.46    8.40
 -10   2   4  399.76    8.20
 -10   2   4  390.46    8.50
 -10   2   4  399.66    8.50
 -10   2   4  384.66    8.30
 -10   2   4  388.96    8.80
  10  -2  -5   10.20    1.20
  10  -2  -5   12.50    1.20
  10  -2  -5    9.10    1.20
  10  -2  -5    9.50    1.20
  10  -2  -5   11.30    1.10
 -10   2   5   10.40    1.40
 -10   2   5    9.60    1.40
 -10   2   5    9.80    1.20
 -10   2   5    7.90    1.20
  10  -2  -6    6.30    1.40
  10  -2  -6    4.40    1.20
  10  -2  -6    5.60    1.30
 -10   2   6    6.30    1.10
 -10   2   6    5.40    1.10
 -10   2   6    5.80    1.20
 -10   2   6    5.10    1.60
  10  -2  -7   72.89    2.90
  10  -2  -7   75.39    3.00
 -10   2   7   72.09    2.60
 -10   2   7   70.59    3.10
 -10   2   7   72.89    2.80
 -10   2   7   72.89    2.50
  10  -2  -8    7.80    1.40
  10  -2  -8    7.10    1.40
 -10   2   8    6.50    1.40
 -10   2   8    8.70    1.50
 -10   2   8    8.00    1.40
 -10   2   8   10.40    1.50
  10  -2  -9    4.20    1.70
  10  -2  -9    6.40    1.50
 -10   2   9    3.00    1.70
 -10   2   9    2.50    1.40
 -10   2   9    5.10    1.30
   9  -2   6    8.50    1.60
   9  -2   6    9.50    1.80
   9  -2   6    8.10    1.40
  -9   2  -6   11.90    2.20
  -9   2  -6    8.30    1.90
  -9   2  -6    7.40    1.50
  -9   2  -6   15.40    2.10
   9  -2   5   11.30    1.50
   9  -2   5    9.10    1.40
   9  -2   5   11.40    1.40
   9  -2   5   12.20    1.40
  -9   2  -5    7.10    2.40
  -9   2  -5   13.70    1.90
  -9   2  -5    8.00    1.40
  -9   2  -5   12.40    2.20
   9  -2   4    0.00    1.10
   9  -2   4    0.00    1.10
   9  -2   4    0.30    1.20
   9  -2   4    0.60    1.00
  -9   2  -4    1.30    1.80
  -9   2  -4   -0.90    1.10
  -9   2  -4    0.00    1.10
  -9   2  -4    0.50    1.50
  -9   2  -4    5.70    1.50
  -9   2  -4   -0.70    0.90
   9  -2   3    6.50    1.10
   9  -2   3    5.10    1.30
   9  -2   3    4.70    1.20
   9  -2   3    4.60    1.40
  -9   2  -3    4.80    1.40
  -9   2  -3    4.00    1.70
  -9   2  -3    5.60    1.30
  -9   2  -3    8.20    1.20
  -9   2  -3    4.90    1.30
  -9   2  -3    5.30    1.40
  -9   2  -3    5.20    1.20
   9  -2   2    0.70    0.90
   9  -2   2    1.10    1.00
   9  -2   2    2.30    1.00
  -9   2  -2   -0.10    0.90
  -9   2  -2    2.30    1.00
  -9   2  -2    2.30    1.60
  -9   2  -2    2.30    1.00
  -9   2  -2    2.20    1.20
  -9   2  -2    2.30    0.90
  -9   2  -2    1.60    1.40
   9  -2   1   45.50    1.90
   9  -2   1   50.79    1.60
   9  -2   1   47.80    1.90
  -9   2  -1   52.19    2.00
  -9   2  -1   50.79    2.50
  -9   2  -1   48.40    2.10
  -9   2  -1   55.29    2.90
  -9   2  -1   46.80    1.90
   9  -2   0   40.10    1.60
   9  -2   0   34.90    1.70
   9  -2   0   42.20    1.80
   9  -2   0   38.90    1.60
  -9   2   0   38.10    1.90
  -9   2   0   39.80    1.80
  -9   2   0   39.20    1.60
  -9   2   0   40.50    2.30
  -9   2   0   41.70    1.60
  -9   2   0   41.00    2.10
   9  -2  -1 1183.58   22.50
   9  -2  -1 1198.98   22.90
   9  -2  -1 1208.68   22.60
   9  -2  -1 1189.18   22.70
  -9   2   1 1173.18   23.10
  -9   2   1 1208.08   23.00
  -9   2   1 1171.38   22.90
  -9   2   1 1151.08   22.50
  -9   2   1 1202.08   22.90
  -9   2   1 1185.78   22.70
   9  -2  -2   14.90    1.10
   9  -2  -2   13.50    1.00
   9  -2  -2   14.90    1.10
   9  -2  -2   14.00    1.20
   9  -2  -2   12.80    1.10
  -9   2   2   15.20    1.30
  -9   2   2   14.80    1.40
  -9   2   2   17.10    1.40
  -9   2   2   14.60    1.30
  -9   2   2   15.30    1.20
   9  -2  -3    1.40    0.70
   9  -2  -3    0.90    0.90
   9  -2  -3    1.20    0.80
   9  -2  -3   -1.80    0.80
   9  -2  -3    0.00    0.70
  -9   2   3   -1.20    0.90
  -9   2   3    1.20    0.80
  -9   2   3    0.20    1.10
  -9   2   3    0.60    1.10
  -9   2   3    0.70    1.00
   9  -2  -4  209.28    4.80
   9  -2  -4  216.18    4.70
   9  -2  -4  208.18    4.50
   9  -2  -4  211.08    4.80
   9  -2  -4  210.18    4.70
  -9   2   4  214.88    5.00
  -9   2   4  209.78    4.80
  -9   2   4  210.18    5.10
  -9   2   4  214.28    4.90
  -9   2   4  204.18    5.30
   9  -2  -5   23.70    1.40
   9  -2  -5   20.90    1.70
   9  -2  -5   23.00    1.60
   9  -2  -5   22.70    1.80
  -9   2   5   22.60    1.90
  -9   2   5   23.90    2.10
  -9   2   5   24.80    1.90
  -9   2   5   20.50    1.50
  -9   2   5   23.70    1.50
   9  -2  -6    1.60    1.10
   9  -2  -6    1.90    0.90
   9  -2  -6    1.70    1.30
   9  -2  -6    3.80    1.30
  -9   2   6    1.70    1.20
  -9   2   6    1.40    1.50
  -9   2   6    1.10    1.10
  -9   2   6    1.00    0.90
   9  -2  -7   33.60    2.00
   9  -2  -7   29.30    1.90
  -9   2   7   34.30    2.30
  -9   2   7   30.50    1.80
  -9   2   7   30.30    1.60
  -9   2   7   34.00    1.90
  -9   2   7   29.90    2.10
   9  -2  -8    9.00    1.70
   9  -2  -8    9.40    1.50
  -9   2   8    8.90    1.40
  -9   2   8    8.50    1.30
  -9   2   8    9.30    1.40
  -9   2   8    6.40    1.40
   9  -2  -9    0.70    1.60
   9  -2  -9    2.20    1.60
  -9   2   9    1.20    1.60
  -9   2   9    0.30    1.40
  -9   2   9    1.30    1.40
  -9   2   9    1.10    1.30
   8  -2   7    1.70    1.20
   8  -2   7    1.50    1.70
   8  -2   7    0.50    1.60
  -8   2  -7    3.20    2.00
  -8   2  -7    1.50    1.40
  -8   2  -7   -1.80    1.80
   8  -2   6   -0.60    1.10
   8  -2   6    0.50    1.10
   8  -2   6    1.40    1.50
   8  -2   6   -0.10    1.30
  -8   2  -6   -1.10    1.70
  -8   2  -6    1.90    1.60
  -8   2  -6   -0.80    2.30
  -8   2  -6   -0.10    1.30
   8  -2   5   67.09    2.50
   8  -2   5   62.69    2.70
   8  -2   5   62.79    2.60
   8  -2   5   64.29    2.90
  -8   2  -5   65.29    3.20
  -8   2  -5   56.99    3.00
  -8   2  -5   61.19    3.80
  -8   2  -5   66.39    2.60
   8  -2   4    1.30    1.00
   8  -2   4    0.30    1.10
   8  -2   4    0.80    1.00
   8  -2   4    0.00    1.20
  -8   2  -4   -1.20    1.10
  -8   2  -4   -0.40    0.80
  -8   2  -4   -0.30    1.70
  -8   2  -4   -0.30    1.50
  -8   2  -4    0.40    1.10
  -8   2  -4   -0.20    1.10
  -8   2  -4    2.10    1.50
   8  -2   3   74.69    2.40
   8  -2   3   73.69    2.30
   8  -2   3   74.89    2.50
   8  -2   3   73.09    2.40
  -8   2  -3   71.09    2.50
  -8   2  -3   75.39    2.70
  -8   2  -3   78.29    2.60
  -8   2  -3   74.49    2.70
  -8   2  -3   71.99    2.30
  -8   2  -3   72.79    3.50
  -8   2  -3   76.69    2.90
   8  -2   2  135.79    3.40
   8  -2   2  130.39    3.10
   8  -2   2  133.99    3.20
   8  -2   2  128.49    3.30
  -8   2  -2  129.19    3.60
  -8   2  -2  129.89    3.40
  -8   2  -2  131.99    3.40
  -8   2  -2  132.49    3.30
  -8   2  -2  131.09    3.60
  -8   2  -2  136.89    3.90
  -8   2  -2  132.09    3.50
   8  -2   1  605.54   11.90
   8  -2   1  624.64   12.00
   8  -2   1  625.14   12.10
   8  -2   1  613.84   12.20
  -8   2  -1  619.94   12.10
  -8   2  -1  605.34   12.20
  -8   2  -1  621.14   12.40
  -8   2  -1  609.44   12.20
  -8   2  -1  590.44   12.00
  -8   2  -1  613.24   12.10
  -8   2  -1  607.74   12.30
   8  -2   0   16.50    1.30
   8  -2   0   20.10    0.80
   8  -2   0   20.30    1.20
   8  -2   0   19.50    1.20
  -8   2   0   22.40    1.40
  -8   2   0   18.70    1.50
  -8   2   0   22.00    1.40
  -8   2   0   19.80    1.50
  -8   2   0   21.00    1.20
  -8   2   0   21.10    1.70
   8  -2  -1   73.99    1.90
   8  -2  -1   76.79    2.00
   8  -2  -1   79.19    2.10
   8  -2  -1   77.79    1.90
   8  -2  -1   73.59    2.20
  -8   2   1   75.79    1.90
  -8   2   1   79.59    2.30
  -8   2   1   78.79    2.60
  -8   2   1   77.39    2.30
  -8   2   1   74.79    2.10
  -8   2   1   78.09    2.50
   8  -2  -2  128.89    2.90
   8  -2  -2  131.89    3.10
   8  -2  -2  123.59    3.10
   8  -2  -2  125.19    2.80
   8  -2  -2  125.79    2.90
  -8   2   2  123.69    3.40
  -8   2   2  133.79    3.30
  -8   2   2  116.69    2.50
  -8   2   2  128.89    3.20
  -8   2   2  124.29    3.00
  -8   2   2  124.89    3.00
   8  -2  -3   26.40    1.30
   8  -2  -3   24.00    1.00
   8  -2  -3   26.70    1.40
   8  -2  -3   24.30    1.40
   8  -2  -3   23.80    1.10
  -8   2   3   26.40    1.60
  -8   2   3   26.10    1.40
  -8   2   3   23.70    1.20
  -8   2   3   24.60    1.80
  -8   2   3   23.60    1.60
   8  -2  -4   70.19    2.10
   8  -2  -4   69.09    2.30
   8  -2  -4   65.89    2.10
   8  -2  -4   69.39    1.90
   8  -2  -4   69.69    2.30
  -8   2   4   68.09    2.40
  -8   2   4   65.49    2.20
  -8   2   4   67.69    2.00
  -8   2   4   66.69    2.60
  -8   2   4   65.29    2.20
   8  -2  -5   38.90    1.70
   8  -2  -5   43.50    2.00
   8  -2  -5   40.40    2.00
   8  -2  -5   40.80    1.60
  -8   2   5   39.80    1.90
  -8   2   5   43.10    1.80
  -8   2   5   38.70    2.30
  -8   2   5   38.60    1.90
  -8   2   5   45.00    2.10
   8  -2  -6   21.60    1.60
   8  -2  -6   18.40    1.40
   8  -2  -6   20.90    1.90
   8  -2  -6   20.50    1.70
  -8   2   6   20.70    1.60
  -8   2   6   18.00    1.70
  -8   2   6   19.10    1.50
  -8   2   6   20.80    1.50
  -8   2   6   20.20    1.80
   8  -2  -7    7.80    1.50
   8  -2  -7    9.90    1.40
   8  -2  -7   10.00    1.10
  -8   2   7    9.10    1.30
  -8   2   7    9.80    1.30
  -8   2   7    8.90    1.50
  -8   2   7    7.80    1.30
   8  -2  -8   43.50    2.60
   8  -2  -8   43.30    2.50
  -8   2   8   40.20    2.30
  -8   2   8   41.20    2.30
  -8   2   8   43.20    2.20
  -8   2   8   42.60    2.50
   8  -2  -9    8.10    1.50
   8  -2  -9   13.10    1.80
  -8   2   9    8.50    1.60
  -8   2   9    9.00    1.30
  -8   2   9    9.80    1.50
  -8   2   9    8.10    1.50
   7  -2   7   58.19    2.60
   7  -2   7   57.09    2.40
   7  -2   7   61.59    2.90
  -7   2  -7   60.09    3.20
  -7   2  -7   53.79    3.50
  -7   2  -7   56.49    3.70
  -7   2  -7   55.99    2.70
   7  -2   6   36.50    2.30
   7  -2   6   37.70    2.20
   7  -2   6   37.70    2.00
   7  -2   6   42.30    2.20
  -7   2  -6   43.50    2.70
  -7   2  -6   38.20    2.30
  -7   2  -6   37.30    3.10
  -7   2  -6   39.70    2.80
   7  -2   5    2.60    1.10
   7  -2   5    4.40    1.10
   7  -2   5    4.50    1.50
   7  -2   5    6.70    1.20
  -7   2  -5    3.40    2.10
  -7   2  -5    3.90    1.20
  -7   2  -5    6.20    1.70
  -7   2  -5    7.80    1.60
  -7   2  -5    4.60    1.30
   7  -2   4   23.90    1.80
   7  -2   4   24.10    1.60
   7  -2   4   26.30    1.60
   7  -2   4   24.50    1.80
  -7   2  -4   22.30    1.70
  -7   2  -4   23.60    1.60
  -7   2  -4   26.20    2.50
  -7   2  -4   24.40    1.70
  -7   2  -4   26.70    2.30
  -7   2  -4   30.00    2.30
   7  -2   3   -0.20    0.90
   7  -2   3    0.20    0.90
   7  -2   3    0.40    0.90
   7  -2   3    0.10    0.80
  -7   2  -3    1.60    1.30
  -7   2  -3    2.00    1.50
  -7   2  -3    1.80    1.40
  -7   2  -3    1.20    0.90
  -7   2  -3    1.50    1.20
  -7   2  -3    0.80    0.90
   7  -2   2  180.68    4.10
   7  -2   2  177.68    4.10
   7  -2   2  173.88    4.00
   7  -2   2  177.48    4.00
   7  -2   2  171.68    3.70
  -7   2  -2  178.88    4.10
  -7   2  -2  174.08    4.40
  -7   2  -2  180.28    4.10
  -7   2  -2  179.78    4.60
  -7   2  -2  179.38    4.30
  -7   2  -2  174.08    4.20
  -7   2  -2  171.48    4.00
   7  -2   1   86.89    2.20
   7  -2   1   82.79    2.10
   7  -2   1   85.29    2.30
   7  -2   1   84.79    2.30
  -7   2  -1   86.29    2.30
  -7   2  -1   82.59    2.20
  -7   2  -1   84.89    2.20
  -7   2  -1   75.49    2.40
  -7   2  -1   84.79    2.50
  -7   2  -1   86.29    2.80
  -7   2  -1   84.29    2.40
   7  -2   0   30.50    1.40
   7  -2   0   29.30    1.20
   7  -2   0   30.00    1.20
   7  -2   0   28.80    0.90
   7  -2   0   29.90    1.60
  -7   2   0   28.10    1.70
  -7   2   0   27.30    1.40
  -7   2   0   28.90    1.00
  -7   2   0   31.60    1.40
  -7   2   0   30.00    1.50
  -7   2   0   29.30    1.60
   7  -2  -1    2.20    0.70
   7  -2  -1    2.20    0.60
   7  -2  -1    1.70    0.70
   7  -2  -1    2.10    0.40
   7  -2  -1    3.00    0.60
  -7   2   1    2.10    0.80
  -7   2   1    1.80    0.80
  -7   2   1    2.00    0.70
  -7   2   1    1.80    0.80
  -7   2   1    1.60    0.50
  -7   2   1    1.00    0.90
   7  -2  -2    4.90    0.60
   7  -2  -2    4.00    0.70
   7  -2  -2    4.30    0.60
   7  -2  -2    3.90    0.80
   7  -2  -2    4.50    0.70
  -7   2   2    3.80    0.90
  -7   2   2    3.80    1.10
  -7   2   2    5.30    0.90
  -7   2   2    3.30    0.60
  -7   2   2    5.30    0.30
  -7   2   2    4.30    0.70
   7  -2  -3    0.10    0.90
   7  -2  -3    1.20    0.60
   7  -2  -3    0.10    0.60
   7  -2  -3    1.80    0.90
   7  -2  -3    0.30    0.80
  -7   2   3    0.70    0.70
  -7   2   3   -0.30    0.90
  -7   2   3    1.00    0.80
  -7   2   3   -0.20    0.60
  -7   2   3    0.10    0.90
  -7   2   3    1.00    0.40
   7  -2  -4    3.20    0.70
   7  -2  -4    2.40    0.80
   7  -2  -4    1.20    0.80
   7  -2  -4    2.90    0.90
   7  -2  -4    2.30    0.80
  -7   2   4    1.40    0.80
  -7   2   4    1.00    0.80
  -7   2   4    1.10    1.10
  -7   2   4    2.30    1.00
  -7   2   4    3.50    0.90
   7  -2  -5    2.00    0.80
   7  -2  -5    0.80    0.90
   7  -2  -5    0.10    1.00
   7  -2  -5    0.70    0.90
  -7   2   5    0.10    1.20
  -7   2   5   -0.30    0.80
  -7   2   5    0.00    0.80
  -7   2   5    0.40    0.80
  -7   2   5   -0.10    1.10
  -7   2   5    0.90    0.90
   7  -2  -6    6.10    1.10
   7  -2  -6    5.50    1.00
   7  -2  -6    4.90    1.10
   7  -2  -6    3.90    1.10
  -7   2   6    5.50    1.00
  -7   2   6    4.60    1.10
  -7   2   6    5.00    1.10
  -7   2   6    4.60    1.30
  -7   2   6    3.00    1.20
   7  -2  -7    2.40    1.10
   7  -2  -7    2.50    1.00
   7  -2  -7    2.70    1.10
   7  -2  -7    1.70    1.00
  -7   2   7    0.70    1.10
  -7   2   7    4.30    1.10
  -7   2   7    1.80    1.40
  -7   2   7    1.80    1.20
   7  -2  -8   72.99    2.90
   7  -2  -8   70.79    2.90
   7  -2  -8   68.39    2.50
  -7   2   8   72.69    2.90
  -7   2   8   72.59    2.50
  -7   2   8   73.59    2.90
  -7   2   8   73.99    2.80
   7  -2  -9   16.90    1.90
   7  -2  -9   17.50    2.00
  -7   2   9   16.90    1.70
  -7   2   9   16.20    1.80
  -7   2   9   14.60    1.90
   6  -2   7    1.40    1.30
   6  -2   7    1.10    1.30
   6  -2   7    3.40    1.10
  -6   2  -7    0.60    1.30
  -6   2  -7    1.10    1.80
  -6   2  -7    1.00    2.30
  -6   2  -7    1.50    1.70
   6  -2   6   15.60    1.50
   6  -2   6   18.60    1.40
   6  -2   6   19.50    1.70
   6  -2   6   15.30    1.50
  -6   2  -6   18.60    2.40
  -6   2  -6   16.30    2.10
  -6   2  -6   18.20    1.60
  -6   2  -6   19.80    2.00
   6  -2   5   -1.00    0.90
   6  -2   5    3.00    1.40
   6  -2   5   -1.10    1.10
   6  -2   5    2.10    1.10
  -6   2  -5    1.60    1.30
  -6   2  -5   -0.30    0.90
  -6   2  -5   -1.30    2.00
  -6   2  -5    1.80    1.50
  -6   2  -5   -0.50    1.50
   6  -2   4   20.40    1.60
   6  -2   4   21.30    1.50
   6  -2   4   22.80    1.50
   6  -2   4   21.10    1.50
  -6   2  -4   25.50    2.30
  -6   2  -4   24.50    1.70
  -6   2  -4   21.80    2.00
  -6   2  -4   22.90    1.90
  -6   2  -4   21.40    1.80
   6  -2   3   24.80    1.40
   6  -2   3   28.00    1.60
   6  -2   3   26.00    1.40
   6  -2   3   26.70    1.60
  -6   2  -3   27.70    2.20
  -6   2  -3   27.30    2.00
  -6   2  -3   27.50    1.80
  -6   2  -3   27.80    1.50
  -6   2  -3   27.30    1.50
   6  -2   2  260.17    5.50
   6  -2   2  258.67    5.50
   6  -2   2  247.38    5.10
   6  -2   2  253.97    5.40
   6  -2   2  251.87    5.40
  -6   2  -2  255.57    5.60
  -6   2  -2  255.57    5.50
  -6   2  -2  255.87    5.70
  -6   2  -2  257.27    5.50
  -6   2  -2  260.87    5.50
  -6   2  -2  271.67    6.00
   6  -2   1   21.10    1.40
   6  -2   1   20.50    0.50
   6  -2   1   20.20    1.00
   6  -2   1   20.60    0.90
   6  -2   1   20.90    1.20
  -6   2  -1   22.60    1.60
  -6   2  -1   20.50    1.30
  -6   2  -1   21.20    1.50
  -6   2  -1   23.70    1.60
  -6   2  -1   21.70    1.30
  -6   2  -1   19.60    1.20
  -6   2  -1   20.40    1.10
   6  -2   0   14.50    1.10
   6  -2   0   14.60    1.00
   6  -2   0   13.30    0.90
   6  -2   0   11.20    0.90
   6  -2   0   13.40    0.60
  -6   2   0   14.00    1.20
  -6   2   0   16.30    1.30
  -6   2   0   14.40    1.20
  -6   2   0   14.30    1.00
  -6   2   0   15.00    1.20
  -6   2   0   12.40    0.80
  -6   2   0   13.50    1.10
   6  -2  -1   60.89    1.40
   6  -2  -1   58.69    1.80
   6  -2  -1   63.19    1.60
   6  -2  -1   61.39    1.70
   6  -2  -1   59.29    1.50
  -6   2   1   61.99    2.00
  -6   2   1   62.49    1.90
  -6   2   1   60.79    1.50
  -6   2   1   63.49    2.00
  -6   2   1   59.99    1.70
  -6   2   1   62.49    1.80
   6  -2  -2   28.70    1.30
   6  -2  -2   27.10    1.40
   6  -2  -2   26.40    1.00
   6  -2  -2   26.50    1.00
   6  -2  -2   29.80    1.20
  -6   2   2   29.20    1.40
  -6   2   2   30.40    1.70
  -6   2   2   29.00    1.30
  -6   2   2   27.30    1.10
  -6   2   2   28.20    1.10
   6  -2  -3  646.04   12.30
   6  -2  -3  655.03   12.50
   6  -2  -3  600.74   12.10
   6  -2  -3  647.04   12.40
   6  -2  -3  652.03   12.50
   6  -2  -3  642.74   12.40
  -6   2   3  606.14   12.10
  -6   2   3  638.24   12.40
  -6   2   3  655.43   12.50
  -6   2   3  638.54   12.40
  -6   2   3  655.53   12.80
  -6   2   3  647.24   12.50
   6  -2  -4    1.10    0.70
   6  -2  -4    1.90    0.80
   6  -2  -4    3.10    0.70
   6  -2  -4    2.50    0.50
   6  -2  -4    1.90    0.90
  -6   2   4    1.80    1.10
  -6   2   4    0.80    1.20
  -6   2   4    1.70    0.80
  -6   2   4    3.00    0.80
  -6   2   4    2.40    0.80
   6  -2  -5  101.69    2.90
   6  -2  -5  103.69    2.60
   6  -2  -5  101.89    2.80
   6  -2  -5  102.79    2.60
   6  -2  -5  103.89    3.00
  -6   2   5  104.99    2.80
  -6   2   5  103.79    2.60
  -6   2   5  101.79    3.10
  -6   2   5   99.89    3.00
  -6   2   5  103.49    2.90
  -6   2   5   99.49    2.50
   6  -2  -6   87.99    2.50
   6  -2  -6   91.29    2.70
   6  -2  -6   93.49    2.90
   6  -2  -6   88.49    2.70
   6  -2  -6   89.79    2.70
  -6   2   6   89.59    2.60
  -6   2   6   90.59    3.10
  -6   2   6   86.89    2.60
  -6   2   6   86.59    2.50
  -6   2   6   88.39    2.50
  -6   2   6   94.69    3.00
   6  -2  -7    3.00    1.40
   6  -2  -7    2.20    1.00
   6  -2  -7    2.20    1.10
  -6   2   7    3.80    1.00
  -6   2   7    5.00    1.20
  -6   2   7    4.30    1.20
  -6   2   7    3.60    1.20
  -6   2   7    3.70    1.10
   6  -2  -8  121.29    3.30
   6  -2  -8  119.19    3.70
   6  -2  -8  119.99    3.60
  -6   2   8  125.09    4.00
  -6   2   8  132.09    3.80
  -6   2   8  122.59    3.40
   6  -2  -9    3.30    1.30
   6  -2  -9    4.30    1.30
  -6   2   9    2.50    1.40
  -6   2   9    4.30    1.40
  -6   2   9    1.50    1.30
   5  -2   8    3.20    1.70
   5  -2   8    1.40    1.40
  -5   2  -8    2.90    1.80
  -5   2  -8    4.10    1.50
  -5   2  -8    6.40    1.90
  -5   2  -8    2.90    1.80
   5  -2   7   -0.90    1.00
   5  -2   7    0.20    1.50
   5  -2   7    1.20    1.30
  -5   2  -7    0.20    1.20
  -5   2  -7    3.00    1.80
  -5   2  -7    0.10    1.80
  -5   2  -7   -2.30    1.70
   5  -2   6   21.40    1.60
   5  -2   6   18.00    1.70
   5  -2   6   19.50    1.70
   5  -2   6   19.40    1.50
  -5   2  -6   22.50    1.90
  -5   2  -6   19.50    2.00
  -5   2  -6   17.70    2.00
  -5   2  -6   23.70    2.40
   5  -2   5   49.60    1.90
   5  -2   5   52.09    2.10
   5  -2   5   47.80    2.20
   5  -2   5   49.20    2.00
  -5   2  -5   47.30    3.10
  -5   2  -5   49.70    2.80
  -5   2  -5   46.30    1.80
  -5   2  -5   51.19    2.10
  -5   2  -5   49.00    3.00
   5  -2   4   13.00    1.30
   5  -2   4    8.70    1.10
   5  -2   4   10.30    1.00
   5  -2   4    8.80    1.20
  -5   2  -4   10.10    1.60
  -5   2  -4   10.00    1.10
  -5   2  -4   10.60    1.30
  -5   2  -4   12.60    1.60
  -5   2  -4    9.70    1.60
   5  -2   3   47.00    1.70
   5  -2   3   45.10    1.20
   5  -2   3   49.30    1.60
   5  -2   3   45.20    1.80
   5  -2   3   46.30    1.80
  -5   2  -3   48.10    2.20
  -5   2  -3   48.40    2.30
  -5   2  -3   47.30    2.10
  -5   2  -3   49.60    1.70
  -5   2  -3   46.70    1.70
   5  -2   2   85.59    2.20
   5  -2   2   85.69    2.20
   5  -2   2   86.39    1.90
   5  -2   2   87.19    2.30
   5  -2   2   90.39    2.30
  -5   2  -2   87.19    2.40
  -5   2  -2   88.49    2.80
  -5   2  -2   87.59    2.20
  -5   2  -2   87.39    2.50
  -5   2  -2   84.59    2.40
   5  -2   1   97.69    2.40
   5  -2   1   95.79    2.10
   5  -2   1   97.79    2.30
   5  -2   1   95.49    2.30
   5  -2   1   96.99    2.40
  -5   2  -1   95.79    2.40
  -5   2  -1   99.09    2.40
  -5   2  -1   95.79    2.40
  -5   2  -1   98.39    2.60
  -5   2  -1  100.79    2.70
  -5   2  -1   98.59    2.60
   5  -2   0 1116.39   21.20
   5  -2   0 1117.59   21.20
   5  -2   0 1122.99   21.10
   5  -2   0 1124.79   21.20
   5  -2   0 1059.29   21.00
  -5   2   0 1133.09   21.30
  -5   2   0 1154.68   21.40
  -5   2   0 1145.69   21.20
  -5   2   0 1109.09   21.10
  -5   2   0 1120.39   21.20
  -5   2   0 1107.49   21.10
  -5   2   0 1086.29   21.50
   5  -2  -1 1324.57   24.60
   5  -2  -1 1300.37   28.20
   5  -2  -1 1328.97   24.70
   5  -2  -1 1318.87   24.80
   5  -2  -1 1272.47   24.90
  -5   2   1 1337.77   24.90
  -5   2   1 1277.37   24.60
  -5   2   1 1286.47   25.10
  -5   2   1 1285.37   24.90
  -5   2   1 1341.87   24.80
  -5   2   1 1302.97   27.40
   5  -2  -2  603.74   11.30
   5  -2  -2  588.14   11.30
   5  -2  -2  578.24   11.20
   5  -2  -2  584.24   11.20
   5  -2  -2  532.25   11.00
   5  -2  -2  588.54   11.10
  -5   2   2  594.44   11.30
  -5   2   2  604.14   11.60
  -5   2   2  592.44   11.40
  -5   2   2  582.44   11.10
  -5   2   2  586.24   11.20
   5  -2  -3   99.49    2.40
   5  -2  -3   97.99    2.20
   5  -2  -3  100.39    2.50
   5  -2  -3   91.89    2.10
   5  -2  -3   96.39    2.40
   5  -2  -3   95.69    2.40
  -5   2   3   96.69    2.50
  -5   2   3   98.39    2.80
  -5   2   3   96.09    2.40
  -5   2   3   96.39    2.30
  -5   2   3   94.39    2.40
   5  -2  -4   23.00    1.30
   5  -2  -4   21.40    1.30
   5  -2  -4   22.10    1.10
   5  -2  -4   22.60    1.10
   5  -2  -4   21.60    1.40
  -5   2   4   24.80    1.60
  -5   2   4   24.40    1.30
  -5   2   4   24.60    1.30
  -5   2   4   24.30    1.30
  -5   2   4   24.20    1.10
   5  -2  -5    4.90    0.60
   5  -2  -5    4.00    0.80
   5  -2  -5    5.20    1.00
   5  -2  -5    3.70    1.10
   5  -2  -5    4.30    0.90
   5  -2  -5    4.70    0.80
  -5   2   5    4.70    0.90
  -5   2   5    5.50    0.60
  -5   2   5    5.70    1.10
  -5   2   5    4.30    0.80
  -5   2   5    3.30    0.80
  -5   2   5    3.00    0.80
  -5   2   5    4.00    1.10
   5  -2  -6   47.00    1.80
   5  -2  -6   47.70    2.00
   5  -2  -6   48.20    1.90
   5  -2  -6   50.99    2.00
  -5   2   6   50.89    2.30
  -5   2   6   45.60    1.90
  -5   2   6   50.49    1.70
  -5   2   6   50.29    1.80
  -5   2   6   50.19    1.80
  -5   2   6   48.00    2.10
   5  -2  -7   22.20    2.00
   5  -2  -7   28.10    2.10
   5  -2  -7   25.60    1.90
   5  -2  -7   23.40    1.60
  -5   2   7   26.80    1.60
  -5   2   7   26.80    1.80
  -5   2   7   24.50    1.70
  -5   2   7   25.80    1.90
  -5   2   7   25.80    2.20
   5  -2  -8   38.60    2.30
   5  -2  -8   40.00    2.30
   5  -2  -8   42.00    2.00
   5  -2  -8   44.20    2.30
  -5   2   8   42.70    2.20
  -5   2   8   42.40    2.10
  -5   2   8   40.10    2.20
  -5   2   8   41.50    2.30
   5  -2  -9    7.20    2.00
   5  -2  -9    1.10    1.50
   5  -2  -9    1.70    1.30
  -5   2   9   -1.20    1.20
  -5   2   9    1.30    1.30
  -5   2   9    2.50    1.40
   4  -2   8    7.30    1.50
   4  -2   8    4.50    1.40
  -4   2  -8    8.10    2.30
  -4   2  -8   10.40    2.10
  -4   2  -8    2.20    2.20
  -4   2  -8    3.00    1.40
   4  -2   7    5.40    1.40
   4  -2   7    6.30    1.10
   4  -2   7    4.30    1.30
   4  -2   7    4.20    1.40
  -4   2  -7    2.10    2.10
  -4   2  -7    3.10    1.80
  -4   2  -7    6.40    1.30
  -4   2  -7    6.60    2.20
   4  -2   6    1.60    1.10
   4  -2   6    2.80    1.20
   4  -2   6    2.90    1.00
   4  -2   6    2.20    1.10
  -4   2  -6    0.60    1.50
  -4   2  -6    0.70    1.60
  -4   2  -6    2.90    1.40
  -4   2  -6    1.70    1.70
   4  -2   5  441.46    9.00
   4  -2   5  442.96    9.10
   4  -2   5  447.36    9.20
   4  -2   5  451.35    9.30
  -4   2  -5  437.66    8.90
  -4   2  -5  439.56    9.50
  -4   2  -5  444.56    9.70
  -4   2  -5  437.26    9.50
  -4   2  -5  452.15    9.20
   4  -2   4   19.70    1.50
   4  -2   4   20.40    1.50
   4  -2   4   20.30    1.30
   4  -2   4   21.20    1.30
  -4   2  -4   22.10    1.60
  -4   2  -4   22.10    1.20
  -4   2  -4   22.50    1.00
  -4   2  -4   20.60    2.00
  -4   2  -4   22.80    2.30
  -4   2  -4   24.90    2.00
   4  -2   3  241.68    4.90
   4  -2   3  245.28    5.10
   4  -2   3  231.08    4.60
   4  -2   3  241.78    5.10
   4  -2   3  240.38    5.00
  -4   2  -3  240.08    5.10
  -4   2  -3  227.98    4.70
  -4   2  -3  236.98    5.00
  -4   2  -3  243.58    5.30
  -4   2  -3  237.48    5.30
  -4   2  -3  223.18    4.60
  -4   2  -3  241.78    5.40
   4  -2   2   79.29    2.00
   4  -2   2   78.69    2.00
   4  -2   2   77.69    2.10
   4  -2   2   76.39    2.10
   4  -2   2   74.59    1.70
  -4   2  -2   83.39    2.30
  -4   2  -2   79.29    2.30
  -4   2  -2   78.09    2.00
  -4   2  -2   80.09    2.10
  -4   2  -2   78.99    2.40
   4  -2   1    0.60    0.60
   4  -2   1    1.10    0.40
   4  -2   1    1.20    0.60
   4  -2   1    0.80    0.60
   4  -2   1    0.60    0.60
  -4   2  -1    1.80    0.70
  -4   2  -1    3.20    0.60
  -4   2  -1    1.70    0.80
  -4   2  -1    3.60    1.10
  -4   2  -1    1.60    0.70
   4  -2   0  809.72   15.70
   4  -2   0  819.22   15.50
   4  -2   0  823.82   15.60
   4  -2   0  796.82   15.50
   4  -2   0  822.52   15.40
   4  -2   0  822.42   15.60
   4  -2   0  808.82   15.40
  -4   2   0  803.32   15.50
  -4   2   0  848.22   15.70
  -4   2   0  798.22   15.60
  -4   2   0  822.82   15.60
  -4   2   0  814.62   15.60
  -4   2   0  832.92   15.60
   4  -2  -1  167.08    3.40
   4  -2  -1  166.18    3.30
   4  -2  -1  168.18    3.60
   4  -2  -1  168.88    3.50
   4  -2  -1  170.08    3.40
  -4   2   1  165.28    3.40
  -4   2   1  165.98    3.30
  -4   2   1  168.78    3.50
  -4   2   1  171.78    3.60
  -4   2   1  171.98    3.70
  -4   2   1  168.38    3.60
   4  -2  -2  953.40   17.90
   4  -2  -2  941.51   17.90
   4  -2  -2  962.10   18.00
   4  -2  -2  911.21   17.80
   4  -2  -2  930.51   18.10
   4  -2  -2  950.10   17.90
   4  -2  -2  959.50   18.00
  -4   2   2  939.71   17.90
  -4   2   2  965.60   18.00
  -4   2   2  911.81   18.00
  -4   2   2  962.70   18.00
  -4   2   2  943.91   17.90
  -4   2   2  957.70   18.20
   4  -2  -3   54.59    1.60
   4  -2  -3   50.29    1.40
   4  -2  -3   52.39    1.40
   4  -2  -3   50.59    1.60
   4  -2  -3   51.49    1.60
  -4   2   3   55.09    1.60
  -4   2   3   53.19    1.50
  -4   2   3   53.69    1.90
  -4   2   3   50.89    1.40
  -4   2   3   51.29    1.60
   4  -2  -4   14.80    0.70
   4  -2  -4   13.70    0.90
   4  -2  -4   14.90    1.10
   4  -2  -4   16.30    1.10
   4  -2  -4   13.60    1.10
   4  -2  -4   15.90    1.00
  -4   2   4   14.80    1.40
  -4   2   4   16.50    1.10
  -4   2   4   16.10    1.10
  -4   2   4   16.60    1.20
  -4   2   4   15.60    0.80
  -4   2   4   14.00    0.90
   4  -2  -5   59.69    2.00
   4  -2  -5   56.49    1.80
   4  -2  -5   56.79    1.70
   4  -2  -5   59.39    1.90
   4  -2  -5   58.09    1.80
   4  -2  -5   58.69    2.10
  -4   2   5   57.29    1.70
  -4   2   5   59.29    1.80
  -4   2   5   59.39    2.00
  -4   2   5   57.99    2.20
  -4   2   5   61.29    2.00
  -4   2   5   58.59    1.80
   4  -2  -6    0.90    0.70
   4  -2  -6    1.70    0.90
   4  -2  -6    0.90    0.90
   4  -2  -6   -0.40    1.10
   4  -2  -6    1.00    1.00
  -4   2   6   -1.00    1.10
  -4   2   6   -0.20    1.10
  -4   2   6   -0.70    0.70
  -4   2   6   -0.70    1.00
  -4   2   6    1.50    0.80
  -4   2   6    1.00    0.80
   4  -2  -7    2.90    1.20
   4  -2  -7   -0.80    0.80
   4  -2  -7    2.10    1.20
   4  -2  -7   -1.00    1.00
  -4   2   7    1.00    1.00
  -4   2   7   -0.20    1.00
  -4   2   7    0.90    1.10
  -4   2   7    0.40    0.90
  -4   2   7    0.10    1.20
   4  -2  -8    9.90    1.80
   4  -2  -8    5.90    1.40
   4  -2  -8    5.20    1.30
   4  -2  -8    7.40    1.20
  -4   2   8    6.70    1.10
  -4   2   8    8.10    1.30
  -4   2   8    7.30    1.60
   4  -2  -9    8.30    1.50
   4  -2  -9    7.90    1.60
   4  -2  -9    5.90    1.60
   4  -2  -9    3.90    1.30
  -4   2   9    7.20    1.50
  -4   2   9    5.40    1.40
  -4   2   9    6.10    1.40
   3  -2   8    6.20    1.70
   3  -2   8    6.70    1.50
  -3   2  -8    7.00    2.00
  -3   2  -8    8.50    1.70
  -3   2  -8    9.10    2.00
   3  -2   7  106.19    2.90
   3  -2   7  103.09    3.40
   3  -2   7  101.49    3.10
   3  -2   7  101.29    3.20
  -3   2  -7   97.89    3.80
  -3   2  -7  105.69    3.30
  -3   2  -7   93.29    3.60
  -3   2  -7   99.19    3.90
   3  -2   6  135.49    3.40
   3  -2   6  131.49    3.90
   3  -2   6  136.49    3.60
   3  -2   6  138.09    3.60
  -3   2  -6  134.99    3.40
  -3   2  -6  136.09    4.30
  -3   2  -6  137.29    4.30
  -3   2  -6  140.19    3.70
  -3   2  -6  140.89    4.20
   3  -2   5    8.80    1.10
   3  -2   5    7.70    1.10
   3  -2   5    9.30    1.00
   3  -2   5    7.20    0.90
  -3   2  -5    6.50    1.70
  -3   2  -5    7.50    1.40
  -3   2  -5    8.10    1.30
  -3   2  -5    9.10    1.00
  -3   2  -5    7.10    0.80
  -3   2  -5    6.90    1.60
   3  -2   4   18.20    1.20
   3  -2   4   18.60    1.40
   3  -2   4   15.50    1.30
   3  -2   4   15.00    0.70
   3  -2   4   15.70    1.10
  -3   2  -4   15.50    0.70
  -3   2  -4   15.60    1.30
  -3   2  -4   18.40    1.60
  -3   2  -4   14.80    1.00
  -3   2  -4   17.20    1.70
  -3   2  -4   14.60    1.00
  -3   2  -4   16.90    1.60
   3  -2   3  543.85   10.70
   3  -2   3  568.64   11.00
   3  -2   3  583.14   11.20
   3  -2   3  572.74   11.00
   3  -2   3  578.64   10.90
   3  -2   3  550.74   10.70
  -3   2  -3  562.54   11.00
  -3   2  -3  535.45   10.70
  -3   2  -3  562.24   11.30
  -3   2  -3  564.14   10.80
  -3   2  -3  574.64   11.20
  -3   2  -3  569.94   11.00
  -3   2  -3  585.74   11.30
   3  -2   2  345.57    6.70
   3  -2   2  348.77    6.80
   3  -2   2  334.97    6.50
   3  -2   2  330.57    6.40
   3  -2   2  340.87    6.80
   3  -2   2  336.47    6.60
  -3   2  -2  345.87    7.00
  -3   2  -2  344.67    6.70
  -3   2  -2  340.37    6.90
  -3   2  -2  333.37    6.50
  -3   2  -2  332.97    6.70
   3  -2   1  144.99    3.00
   3  -2   1  142.59    2.90
   3  -2   1  146.09    3.00
   3  -2   1  140.09    2.80
   3  -2   1  142.09    3.10
   3  -2   1  143.99    3.10
  -3   2  -1  141.99    3.20
  -3   2  -1  148.59    3.20
  -3   2  -1  144.19    3.10
  -3   2  -1  142.19    3.00
  -3   2  -1  139.39    2.70
   3  -2   0 1345.27   24.90
   3  -2   0 1339.47   25.10
   3  -2   0 1338.77   25.40
   3  -2   0 1317.87   25.10
   3  -2   0 1281.47   25.10
   3  -2   0 1303.67   25.40
   3  -2   0 1308.67   25.20
  -3   2   0 1318.17   25.00
  -3   2   0 1323.57   25.50
  -3   2   0 1306.47   25.20
  -3   2   0 1367.66   25.00
  -3   2   0 1322.67   25.70
   3  -2  -1   50.69    1.10
   3  -2  -1   48.00    1.10
   3  -2  -1   48.10    1.20
   3  -2  -1   50.19    1.20
   3  -2  -1   49.99    1.30
   3  -2  -1   48.70    1.40
  -3   2   1   48.90    1.40
  -3   2   1   50.09    1.30
  -3   2   1   48.90    1.20
  -3   2   1   51.79    1.60
  -3   2   1   48.50    1.20
  -3   2   1   49.10    1.10
   3  -2  -2  116.79    2.60
   3  -2  -2  117.29    2.40
   3  -2  -2  117.39    2.50
   3  -2  -2  114.29    2.50
   3  -2  -2  114.49    2.50
  -3   2   2  115.79    2.40
  -3   2   2  114.69    2.40
  -3   2   2  109.29    2.20
  -3   2   2  120.29    2.60
  -3   2   2  122.29    2.80
  -3   2   2  116.69    2.60
   3  -2  -3   81.29    1.90
   3  -2  -3   80.59    1.80
   3  -2  -3   81.79    2.10
   3  -2  -3   82.09    2.10
   3  -2  -3   83.29    2.10
   3  -2  -3   80.49    2.20
   3  -2  -3   83.59    2.10
  -3   2   3   84.09    1.90
  -3   2   3   80.79    2.20
  -3   2   3   80.29    1.90
  -3   2   3   87.49    2.10
  -3   2   3   88.99    2.30
   3  -2  -4  717.23   14.00
   3  -2  -4  731.03   13.90
   3  -2  -4  714.63   13.80
   3  -2  -4  723.03   13.90
   3  -2  -4  718.13   13.70
   3  -2  -4  719.63   13.70
  -3   2   4  723.93   14.00
  -3   2   4  717.93   13.80
  -3   2   4  719.63   13.80
  -3   2   4  682.93   13.50
  -3   2   4  730.73   13.90
  -3   2   4  711.03   13.80
  -3   2   4  709.53   13.70
   3  -2  -5   42.30    1.90
   3  -2  -5   40.70    1.50
   3  -2  -5   43.90    1.50
   3  -2  -5   39.30    1.60
   3  -2  -5   43.30    1.70
  -3   2   5   41.60    1.30
  -3   2   5   40.40    1.40
  -3   2   5   39.90    1.50
  -3   2   5   42.40    1.90
  -3   2   5   40.40    1.60
  -3   2   5   44.40    1.70
   3  -2  -6   27.80    1.50
   3  -2  -6   27.90    1.50
   3  -2  -6   29.50    1.70
   3  -2  -6   25.90    1.80
   3  -2  -6   29.00    1.50
  -3   2   6   25.10    1.80
  -3   2   6   26.40    1.50
  -3   2   6   27.50    1.30
  -3   2   6   24.50    1.20
  -3   2   6   28.00    1.70
  -3   2   6   25.00    1.50
   3  -2  -7   22.50    1.50
   3  -2  -7   21.10    1.70
   3  -2  -7   20.20    1.60
   3  -2  -7   21.90    2.20
   3  -2  -7   17.60    1.40
  -3   2   7   23.30    1.70
  -3   2   7   19.30    1.50
  -3   2   7   20.60    1.90
  -3   2   7   20.20    1.40
  -3   2   7   21.10    1.80
   3  -2  -8   18.50    1.60
   3  -2  -8   22.40    1.80
   3  -2  -8   23.90    2.10
   3  -2  -8   21.00    1.90
  -3   2   8   22.30    1.80
  -3   2   8   19.30    1.70
  -3   2   8   22.90    1.70
   3  -2  -9    2.20    1.30
   3  -2  -9    6.60    1.50
   3  -2  -9    5.70    1.60
  -3   2   9    3.20    1.40
  -3   2   9    4.10    1.20
  -3   2   9    4.30    1.70
   2  -2   9   87.09    3.30
  -2   2  -9   84.59    4.00
  -2   2  -9   83.89    3.50
  -2   2  -9   83.19    3.70
   2  -2   8  107.59    3.50
   2  -2   8  108.99    3.80
  -2   2  -8  106.39    4.00
  -2   2  -8  108.89    3.70
  -2   2  -8  116.29    4.60
   2  -2   7   16.90    1.60
   2  -2   7   17.30    1.30
   2  -2   7   19.90    1.60
   2  -2   7   17.30    1.30
  -2   2  -7   16.70    1.90
  -2   2  -7   15.30    2.00
  -2   2  -7   16.60    1.50
  -2   2  -7   16.90    1.40
  -2   2  -7   16.90    2.50
   2  -2   6  106.69    2.70
   2  -2   6  104.49    3.00
   2  -2   6  104.49    3.10
   2  -2   6  104.29    2.90
  -2   2  -6  106.59    4.00
  -2   2  -6  103.99    3.60
  -2   2  -6  108.79    3.10
  -2   2  -6  104.49    2.90
  -2   2  -6  110.69    3.50
   2  -2   5  143.99    3.30
   2  -2   5  144.19    3.40
   2  -2   5  141.69    3.50
   2  -2   5  140.59    3.60
  -2   2  -5  140.59    3.30
  -2   2  -5  141.19    4.10
  -2   2  -5  147.69    3.60
  -2   2  -5  144.69    4.10
  -2   2  -5  140.29    3.30
  -2   2  -5  139.69    3.10
  -2   2  -5  139.59    3.80
   2  -2   4    4.90    0.60
   2  -2   4    6.80    1.00
   2  -2   4    3.60    0.70
   2  -2   4    4.50    0.90
   2  -2   4    3.90    0.40
   2  -2   4    4.30    0.40
  -2   2  -4    5.20    0.60
  -2   2  -4    4.40    1.40
  -2   2  -4    4.00    0.70
  -2   2  -4    3.90    1.20
  -2   2  -4    3.40    1.00
  -2   2  -4    3.20    0.80
  -2   2  -4    5.10    0.80
   2  -2   3  246.58    5.10
   2  -2   3  237.48    4.70
   2  -2   3  248.98    5.00
   2  -2   3  245.18    4.90
   2  -2   3  234.28    4.70
   2  -2   3  243.78    5.00
  -2   2  -3  239.48    4.90
  -2   2  -3  246.28    5.20
  -2   2  -3  234.98    4.70
  -2   2  -3  241.18    5.20
  -2   2  -3  244.18    5.10
   2  -2   2   13.00    1.00
   2  -2   2   12.10    0.40
   2  -2   2   12.70    0.80
   2  -2   2   13.60    1.00
   2  -2   2   14.00    0.90
   2  -2   2   12.90    0.70
  -2   2  -2   13.30    0.70
  -2   2  -2   12.80    1.20
  -2   2  -2   14.30    1.10
  -2   2  -2   12.30    0.50
  -2   2  -2   12.10    0.90
   2  -2   1  223.98    4.40
   2  -2   1  225.78    4.50
   2  -2   1  225.28    4.50
   2  -2   1  226.58    4.40
   2  -2   1  216.18    4.20
   2  -2   1  219.28    4.40
  -2   2  -1  222.78    4.50
  -2   2  -1  221.58    4.30
  -2   2  -1  225.48    4.60
  -2   2  -1  222.28    4.50
  -2   2  -1  227.18    4.40
   2  -2   0  178.78    3.60
   2  -2   0  177.08    3.50
   2  -2   0  182.08    3.60
   2  -2   0  178.38    3.40
   2  -2   0  172.38    3.40
   2  -2   0  178.78    3.60
  -2   2   0  180.88    3.70
  -2   2   0  176.78    3.40
  -2   2   0  177.48    3.60
  -2   2   0  182.68    3.70
  -2   2   0  177.08    3.60
   2  -2  -1  227.78    4.30
   2  -2  -1  230.68    4.60
   2  -2  -1  233.28    4.60
   2  -2  -1  226.18    4.50
   2  -2  -1  227.08    4.50
  -2   2   1  226.08    4.40
  -2   2   1  225.98    4.50
  -2   2   1  230.98    4.50
  -2   2   1  230.68    4.50
  -2   2   1  243.48    4.70
   2  -2  -2  307.17    6.10
   2  -2  -2  311.27    6.10
   2  -2  -2  304.37    5.90
   2  -2  -2  311.27    5.90
   2  -2  -2  307.27    6.10
   2  -2  -2  301.87    6.10
   2  -2  -2  308.67    6.10
  -2   2   2  312.77    6.10
  -2   2   2  323.17    6.20
  -2   2   2  306.27    6.00
  -2   2   2  310.57    6.00
  -2   2   2  302.37    5.90
   2  -2  -3   56.79    1.70
   2  -2  -3   55.29    1.50
   2  -2  -3   57.29    1.60
   2  -2  -3   57.69    1.80
   2  -2  -3   56.99    1.60
   2  -2  -3   52.79    1.20
   2  -2  -3   57.09    1.80
   2  -2  -3   54.49    1.50
  -2   2   3   55.29    1.60
  -2   2   3   59.59    1.90
  -2   2   3   59.69    1.70
  -2   2   3   56.19    1.60
  -2   2   3   54.99    1.30
  -2   2   3   56.39    1.50
  -2   2   3   54.09    1.20
   2  -2  -4  746.23   14.30
   2  -2  -4  751.82   14.60
   2  -2  -4  755.22   14.50
   2  -2  -4  746.43   14.30
   2  -2  -4  753.12   14.40
   2  -2  -4  721.33   14.10
  -2   2   4  744.93   14.30
  -2   2   4  750.12   14.50
  -2   2   4  729.93   14.20
  -2   2   4  753.62   14.40
  -2   2   4  757.62   14.60
  -2   2   4  749.53   14.40
   2  -2  -5  130.49    3.00
   2  -2  -5  131.59    3.10
   2  -2  -5  121.19    2.80
   2  -2  -5  128.19    3.10
   2  -2  -5  130.79    3.20
   2  -2  -5  129.19    3.40
  -2   2   5  128.79    2.90
  -2   2   5  128.69    3.30
  -2   2   5  128.59    3.10
  -2   2   5  129.09    2.80
  -2   2   5  130.59    3.20
  -2   2   5  130.19    3.10
   2  -2  -6   19.60    1.80
   2  -2  -6   18.90    1.30
   2  -2  -6   18.90    1.50
   2  -2  -6   19.00    1.60
   2  -2  -6   15.40    1.40
  -2   2   6   20.80    1.80
  -2   2   6   18.30    1.20
  -2   2   6   18.50    1.40
  -2   2   6   20.10    1.40
  -2   2   6   19.80    1.40
   2  -2  -7  213.78    4.90
   2  -2  -7  211.58    5.10
   2  -2  -7  210.68    4.90
   2  -2  -7  207.18    4.90
   2  -2  -7  205.98    5.30
  -2   2   7  206.28    4.60
  -2   2   7  215.88    4.80
  -2   2   7  202.88    5.00
  -2   2   7  210.58    5.00
  -2   2   7  209.88    5.10
   2  -2  -8   -0.20    1.40
   2  -2  -8   -1.10    1.20
   2  -2  -8    4.00    1.10
   2  -2  -8    1.30    1.00
  -2   2   8    0.50    1.00
  -2   2   8    1.10    1.40
  -2   2   8    0.20    1.20
   2  -2  -9   13.00    1.90
   2  -2  -9    8.60    1.30
   2  -2  -9    8.40    1.40
  -2   2   9    9.80    1.50
  -2   2   9    8.40    1.60
  -2   2   9   10.50    1.30
   1  -2   9   15.30    1.80
   1  -2   9   16.80    2.00
  -1   2  -9   13.10    1.70
  -1   2  -9   10.00    2.30
  -1   2  -9   14.60    2.30
   1  -2   8   13.40    1.50
   1  -2   8   10.60    1.50
  -1   2  -8   12.00    1.50
  -1   2  -8   10.10    1.90
  -1   2  -8   12.20    2.10
  -1   2  -8   10.00    1.50
   1  -2   7    2.50    1.20
   1  -2   7    1.00    1.10
   1  -2   7    1.10    1.00
   1  -2   7    0.10    1.10
  -1   2  -7   -1.30    1.70
  -1   2  -7    1.60    1.10
  -1   2  -7    0.30    1.60
  -1   2  -7   -1.70    1.50
  -1   2  -7   -0.60    1.00
   1  -2   6   60.89    2.30
   1  -2   6   58.19    2.20
   1  -2   6   59.29    1.80
   1  -2   6   58.89    2.10
  -1   2  -6   60.29    2.90
  -1   2  -6   59.99    2.70
  -1   2  -6   55.79    1.80
  -1   2  -6   52.19    2.60
  -1   2  -6   59.79    2.00
  -1   2  -6   58.49    2.20
   1  -2   5   30.70    1.10
   1  -2   5   32.80    1.60
   1  -2   5   31.10    1.80
   1  -2   5   35.20    1.40
   1  -2   5   31.90    1.60
  -1   2  -5   31.30    1.20
  -1   2  -5   36.40    2.60
  -1   2  -5   34.30    1.50
  -1   2  -5   31.80    1.60
  -1   2  -5   32.10    1.80
  -1   2  -5   36.30    2.40
   1  -2   4   60.29    1.60
   1  -2   4   55.69    1.40
   1  -2   4   59.59    1.90
   1  -2   4   61.19    1.90
   1  -2   4   61.29    1.80
  -1   2  -4   58.29    1.70
  -1   2  -4   63.69    2.30
  -1   2  -4   59.99    1.80
  -1   2  -4   58.79    2.00
  -1   2  -4   58.79    2.40
  -1   2  -4   57.39    1.50
   1  -2   3   11.90    0.90
   1  -2   3   11.80    0.70
   1  -2   3   10.10    0.60
   1  -2   3   11.10    0.80
   1  -2   3   10.60    0.90
  -1   2  -3   12.10    0.90
  -1   2  -3   11.00    0.80
  -1   2  -3   10.80    0.60
  -1   2  -3   10.90    1.10
  -1   2  -3   11.10    1.10
   1  -2   2    5.90    0.40
   1  -2   2    5.60    0.70
   1  -2   2    7.60    0.70
   1  -2   2    6.00    0.70
   1  -2   2    6.10    0.40
  -1   2  -2    6.70    0.80
  -1   2  -2    7.00    0.70
  -1   2  -2    8.00    0.80
  -1   2  -2    6.20    0.50
  -1   2  -2    7.00    0.60
   1  -2   1  261.17    5.00
   1  -2   1  263.37    5.10
   1  -2   1  254.37    5.00
   1  -2   1  260.87    5.10
   1  -2   1  259.77    5.00
  -1   2  -1  263.17    5.20
  -1   2  -1  262.87    5.20
  -1   2  -1  255.97    5.00
  -1   2  -1  261.47    5.00
   1  -2   0  180.98    3.50
   1  -2   0  182.98    3.60
   1  -2   0  180.28    3.60
   1  -2   0  182.68    3.60
   1  -2   0  183.48    3.60
  -1   2   0  183.98    3.60
  -1   2   0  181.38    3.60
   1  -2  -1 2711.83   50.69
   1  -2  -1 2654.63   50.79
   1  -2  -1 2596.84   50.49
   1  -2  -1 2601.64   50.19
   1  -2  -1 2738.53   50.79
  -1   2   1 2761.02   50.79
  -1   2   1 2612.34   50.09
  -1   2   1 2645.44   50.29
  -1   2   1 2572.64   49.90
  -1   2   1 2705.13   50.39
   1  -2  -2 4914.01  105.99
   1  -2  -2 5252.97   97.29
   1  -2  -2 5330.97   97.69
   1  -2  -2 5088.29   96.69
   1  -2  -2 5216.28   97.39
   1  -2  -2 5274.57   97.79
   1  -2  -2 5142.79   97.19
   1  -2  -2 5190.28   97.19
  -1   2   2 4894.81  107.09
  -1   2   2 5307.67   97.59
  -1   2   2 4944.61  101.99
  -1   2   2 4799.42   98.79
  -1   2   2 5289.57  115.89
  -1   2   2 5197.38   97.09
  -1   2   2 5252.97   96.89
   1  -2  -3   -0.90    0.40
   1  -2  -3    0.30    0.60
   1  -2  -3    0.20    0.50
   1  -2  -3    0.10    0.70
   1  -2  -3    0.10    0.40
   1  -2  -3    1.10    0.60
   1  -2  -3    0.90    0.80
  -1   2   3    0.20    0.50
  -1   2   3    0.70    0.30
  -1   2   3    1.10    0.70
  -1   2   3    0.80    0.50
  -1   2   3    0.30    0.40
  -1   2   3    1.30    0.80
   1  -2  -4   87.59    2.30
   1  -2  -4   87.99    2.30
   1  -2  -4   87.29    2.20
   1  -2  -4   86.79    2.10
   1  -2  -4   86.69    2.30
   1  -2  -4   90.49    2.20
   1  -2  -4   88.49    2.50
  -1   2   4   84.39    2.20
  -1   2   4   87.19    2.00
  -1   2   4   87.49    2.30
  -1   2   4   86.49    1.90
  -1   2   4   89.79    2.20
  -1   2   4   88.89    2.30
   1  -2  -5  104.59    2.70
   1  -2  -5  106.49    2.70
   1  -2  -5  104.09    2.50
   1  -2  -5  105.89    2.60
   1  -2  -5  102.09    2.70
   1  -2  -5  101.69    3.00
  -1   2   5   98.19    2.40
  -1   2   5  101.99    2.30
  -1   2   5  100.19    2.60
  -1   2   5  102.69    2.80
  -1   2   5  102.39    2.80
  -1   2   5  103.39    2.80
   1  -2  -6   84.79    2.50
   1  -2  -6   91.39    3.00
   1  -2  -6   87.39    2.70
   1  -2  -6   86.99    2.60
   1  -2  -6   87.29    2.40
  -1   2   6   86.19    2.70
  -1   2   6   89.49    2.70
  -1   2   6   86.89    2.60
  -1   2   6   88.69    2.60
  -1   2   6   85.79    2.30
   1  -2  -7    5.60    1.70
   1  -2  -7    3.70    1.20
   1  -2  -7    5.20    1.40
   1  -2  -7    4.20    1.20
  -1   2   7    5.40    1.20
  -1   2   7    3.10    1.00
  -1   2   7    4.20    1.20
   1  -2  -8    4.80    1.30
   1  -2  -8    6.20    1.10
   1  -2  -8    8.30    1.70
   1  -2  -8    8.80    1.60
  -1   2   8    6.80    1.40
  -1   2   8    5.90    1.30
  -1   2   8    6.50    1.20
   1  -2  -9    8.80    1.80
   1  -2  -9    2.50    1.40
  -1   2   9    3.40    1.20
  -1   2   9    1.60    1.40
  -1   2   9    3.70    1.40
   0  -2   9    1.40    1.30
   0  -2   9    0.10    1.30
   0   2  -9    0.50    1.80
   0   2  -9    1.70    1.40
   0   2  -9    0.00    1.30
   0   2  -9   -2.70    2.00
   0  -2   8    9.80    1.50
   0  -2   8    6.70    1.60
   0   2  -8    8.60    1.30
   0   2  -8    8.10    1.30
   0   2  -8    7.10    2.00
   0   2  -8    7.10    1.70
   0  -2   7    4.70    1.10
   0  -2   7    1.00    0.90
   0  -2   7    3.40    1.20
   0  -2   7    3.30    1.20
   0   2  -7    5.30    1.30
   0   2  -7    6.40    1.80
   0   2  -7    4.30    1.90
   0   2  -7    4.00    1.10
   0  -2   6   11.10    1.40
   0  -2   6   12.70    1.10
   0  -2   6   11.00    1.20
   0  -2   6   15.00    1.20
   0   2  -6   13.30    1.60
   0   2  -6   13.00    1.40
   0   2  -6   12.80    1.20
   0   2  -6   13.60    1.50
   0   2  -6   14.70    1.20
   0   2  -6   10.00    1.80
   0  -2   5    0.60    0.80
   0  -2   5   -1.00    0.90
   0  -2   5    2.90    0.90
   0  -2   5    1.30    0.60
   0  -2   5   -0.40    0.80
   0   2  -5    1.00    1.00
   0   2  -5    0.10    0.80
   0   2  -5    1.60    1.20
   0   2  -5    0.90    0.60
   0   2  -5    3.60    1.50
   0   2  -5    0.60    0.90
   0  -2   4  120.49    2.80
   0  -2   4  117.19    2.60
   0  -2   4  117.29    2.80
   0  -2   4  121.79    2.90
   0  -2   4  121.39    2.90
   0  -2   4  121.09    3.20
   0   2  -4  117.59    2.90
   0   2  -4  120.79    2.80
   0   2  -4  120.79    2.90
   0   2  -4  114.69    2.60
   0   2  -4  117.19    3.00
   0  -2   3  278.77    5.70
   0  -2   3  279.17    5.50
   0  -2   3  288.07    5.70
   0  -2   3  290.17    5.80
   0  -2   3  286.27    6.00
   0  -2   3  286.27    5.70
   0   2  -3  287.87    5.70
   0   2  -3  285.77    5.80
   0   2  -3  274.57    5.90
   0   2  -3  276.37    5.60
   0   2  -3  285.27    5.80
   0   2  -3  286.57    5.70
   0  -2   2 1194.88   22.10
   0  -2   2 1150.38   21.90
   0  -2   2 1175.08   21.80
   0  -2   2 1144.29   21.80
   0  -2   2 1127.39   22.10
   0  -2   2 1158.98   22.00
   0   2  -2 1118.49   22.00
   0   2  -2 1130.79   22.20
   0   2  -2 1141.99   21.80
   0   2  -2 1181.08   22.00
   0   2  -2 1150.38   22.00
   0  -2   1 4996.30   98.29
   0  -2   1 5198.68  104.69
   0  -2   1 5010.30  104.09
   0  -2   1 5222.68   96.39
   0  -2   1 5284.07   96.19
   0  -2   1 5344.97   96.49
   0   2  -1 5100.79  105.89
   0   2  -1 5162.28  111.09
   0   2  -1 4981.40   97.39
   0   2  -1 5018.20   99.99
   0   2  -1 5036.40  106.89
   0   2  -1 4973.70   96.89
   0  -2   0  121.69    2.40
   0  -2   0  123.99    2.40
   0  -2   0  123.39    2.50
   0  -2   0  123.59    2.60
   0  -2   0  121.79    2.40
   0   2   0  120.99    2.50
   0   2   0  119.89    2.40
   0   2   0  118.79    2.40
   0  -2  -1 5207.98  104.89
   0  -2  -1 5152.78   97.19
   0  -2  -1 5352.46   97.69
   0  -2  -1 5453.15   97.79
   0  -2  -1 5376.86   97.59
   0  -2  -1 4990.00  109.49
   0  -2  -1 5254.47   98.19
   0  -2  -1 4933.91  101.69
   0   2   1 5300.27  103.69
   0   2   1 5196.08   97.59
   0   2   1 4924.31  100.79
   0   2   1 5225.58   97.39
   0   2   1 4969.80  103.19
   0  -2  -2 1166.18   21.60
   0  -2  -2 1134.79   21.40
   0  -2  -2 1138.89   21.80
   0  -2  -2 1105.39   21.60
   0  -2  -2 1115.49   21.80
   0  -2  -2 1135.69   21.40
   0   2   2 1119.59   21.50
   0   2   2 1149.89   21.60
   0   2   2 1097.19   21.40
   0   2   2 1166.88   21.80
   0   2   2 1149.29   21.40
   0   2   2 1147.89   21.60
   0  -2  -3  279.97    5.60
   0  -2  -3  276.27    5.80
   0  -2  -3  278.17    5.60
   0  -2  -3  283.97    5.60
   0  -2  -3  278.07    5.70
   0  -2  -3  276.07    5.60
   0   2   3  272.07    5.40
   0   2   3  285.07    5.60
   0   2   3  285.17    5.60
   0   2   3  284.67    5.70
   0   2   3  274.17    5.40
   0   2   3  280.67    5.60
   0  -2  -4  119.19    2.80
   0  -2  -4  121.59    2.90
   0  -2  -4  117.49    3.10
   0  -2  -4  119.89    2.90
   0  -2  -4  119.29    2.80
   0  -2  -4  119.59    2.70
   0  -2  -4  116.19    2.80
   0   2   4  120.29    2.80
   0   2   4  119.99    2.80
   0   2   4  121.99    2.90
   0   2   4  117.89    2.80
   0   2   4  117.19    2.50
   0   2   4  114.69    2.50
   0  -2  -5    0.60    0.90
   0  -2  -5    0.40    1.10
   0  -2  -5    2.80    0.90
   0  -2  -5   -0.10    0.90
   0  -2  -5    1.10    0.80
   0  -2  -5    0.30    0.70
   0   2   5    0.70    0.50
   0   2   5    1.90    0.80
   0   2   5    2.00    0.80
   0   2   5    0.00    0.80
   0   2   5    1.80    0.80
   0   2   5    0.10    0.50
   0  -2  -6   15.60    1.80
   0  -2  -6   14.20    1.30
   0  -2  -6   15.30    1.40
   0  -2  -6   12.30    1.10
   0  -2  -6   12.90    1.10
   0   2   6   12.40    1.20
   0   2   6   12.80    1.20
   0   2   6   14.10    1.20
   0   2   6   13.80    1.30
   0  -2  -7    4.30    1.00
   0  -2  -7    5.60    1.20
   0  -2  -7    6.00    1.50
   0  -2  -7    3.50    1.00
   0   2   7    1.90    1.10
   0   2   7    3.80    1.00
   0   2   7    2.40    1.00
   0   2   7    2.20    1.20
   0  -2  -8   11.50    2.10
   0  -2  -8    9.40    1.40
   0  -2  -8   10.10    1.50
   0  -2  -8    9.60    1.20
   0   2   8    8.00    1.40
   0   2   8    9.40    1.50
   0   2   8    8.20    1.20
   0  -2  -9    3.60    1.60
   0  -2  -9    5.80    2.10
   0  -2  -9   -0.30    1.30
   0   2   9   -0.80    1.30
   0   2   9    1.50    1.40
   0   2   9   -0.10    1.30
  -1  -2   9    4.60    1.40
  -1  -2   9    5.60    1.40
   1   2  -9    2.70    1.30
   1   2  -9    2.40    1.60
   1   2  -9    2.80    1.20
   1   2  -9    4.80    2.30
  -1  -2   8    5.90    1.30
  -1  -2   8    6.50    1.30
   1   2  -8    7.00    1.90
   1   2  -8    6.70    1.30
   1   2  -8    8.30    1.50
   1   2  -8    7.40    1.90
  -1  -2   7    4.30    1.00
  -1  -2   7    5.90    1.20
  -1  -2   7    5.60    0.80
  -1  -2   7    4.80    1.20
   1   2  -7    5.50    1.10
   1   2  -7    3.70    1.80
   1   2  -7    2.90    1.30
   1   2  -7    4.60    1.10
   1   2  -7    2.40    1.70
  -1  -2   6   90.09    2.60
  -1  -2   6   90.39    3.10
  -1  -2   6   88.69    2.50
  -1  -2   6   88.29    2.70
  -1  -2   6   88.39    2.30
  -1  -2   6   87.29    2.50
   1   2  -6   88.99    2.70
   1   2  -6   86.39    3.20
   1   2  -6   89.39    3.60
   1   2  -6   88.69    2.70
   1   2  -6   90.49    2.50
   1   2  -6   90.89    2.70
  -1  -2   5  100.49    2.60
  -1  -2   5   99.89    2.60
  -1  -2   5  104.69    2.80
  -1  -2   5  103.79    3.00
  -1  -2   5  101.59    2.70
  -1  -2   5  102.69    2.40
   1   2  -5  100.19    2.70
   1   2  -5  106.49    2.90
   1   2  -5  103.29    2.70
   1   2  -5  105.49    2.70
   1   2  -5  101.59    3.40
   1   2  -5  100.79    2.60
  -1  -2   4   86.89    2.20
  -1  -2   4   84.79    2.00
  -1  -2   4   88.49    2.60
  -1  -2   4   88.19    2.20
  -1  -2   4   88.19    2.30
  -1  -2   4   90.39    2.30
   1   2  -4   84.49    2.20
   1   2  -4   86.09    2.30
   1   2  -4   87.09    2.30
   1   2  -4   87.89    2.50
   1   2  -4   88.49    2.30
  -1  -2   3    1.60    0.60
  -1  -2   3   -0.20    0.40
  -1  -2   3    1.20    0.60
  -1  -2   3    0.70    0.70
  -1  -2   3   -0.50    0.60
  -1  -2   3    4.40    0.80
   1   2  -3    1.10    0.70
   1   2  -3    0.50    0.60
   1   2  -3    0.40    0.70
   1   2  -3    0.90    0.70
   1   2  -3   -0.20    0.60
   1   2  -3   -0.60    0.70
  -1  -2   2 5110.49   99.49
  -1  -2   2 5266.67   99.09
  -1  -2   2 5239.48   99.19
  -1  -2   2 5290.17   99.29
  -1  -2   2 4941.51  102.79
  -1  -2   2 5463.75  100.49
  -1  -2   2 5275.57   99.19
   1   2  -2 5157.48   99.49
   1   2  -2 5360.76   99.39
   1   2  -2 5265.17   99.09
   1   2  -2 5151.78   98.69
   1   2  -2 5305.47   99.49
   1   2  -2 5374.86   99.49
  -1  -2   1 2632.94   50.79
  -1  -2   1 2666.93   50.59
  -1  -2   1 2687.93   51.09
  -1  -2   1 2744.93   51.29
  -1  -2   1 2691.63   50.49
  -1  -2   1 2721.03   50.99
  -1  -2   1 2672.53   50.99
  -1  -2   1 2482.75   50.79
   1   2  -1 2743.13   51.29
   1   2  -1 2676.93   50.59
   1   2  -1 2689.93   50.79
   1   2  -1 2698.23   50.89
  -1  -2   0  181.68    3.50
  -1  -2   0  180.08    3.60
  -1  -2   0  182.08    3.50
  -1  -2   0  178.58    3.70
  -1  -2   0  184.68    3.50
  -1  -2   0  179.48    3.60
  -1  -2   0  177.18    3.60
  -1  -2   0  186.48    3.50
   1   2   0  182.68    3.50
   1   2   0  179.88    3.50
   1   2   0  180.98    3.60
   1   2   0  184.58    3.60
   1   2   0  185.78    3.50
  -1  -2  -1  260.87    5.10
  -1  -2  -1  260.97    5.10
  -1  -2  -1  254.37    5.00
  -1  -2  -1  251.17    4.90
  -1  -2  -1  255.87    5.20
  -1  -2  -1  259.57    5.00
  -1  -2  -1  261.37    4.90
   1   2   1  255.77    5.00
   1   2   1  262.57    5.00
   1   2   1  261.47    5.10
   1   2   1  258.57    5.00
  -1  -2  -2    5.90    0.40
  -1  -2  -2    5.90    0.80
  -1  -2  -2    6.90    0.60
  -1  -2  -2    5.60    0.40
  -1  -2  -2    4.80    0.70
  -1  -2  -2    6.00    0.70
  -1  -2  -2    5.90    0.40
  -1  -2  -2    7.00    0.60
  -1  -2  -2    6.50    0.60
   1   2   2    6.60    0.60
   1   2   2    7.10    0.70
   1   2   2    6.30    0.70
   1   2   2    7.10    0.60
   1   2   2    5.60    0.40
   1   2   2    5.70    0.60
  -1  -2  -3   12.00    0.90
  -1  -2  -3   11.50    1.10
  -1  -2  -3   11.90    0.80
  -1  -2  -3   11.40    0.80
  -1  -2  -3   11.70    0.50
  -1  -2  -3   11.80    1.00
  -1  -2  -3   11.40    1.20
   1   2   3   11.70    1.00
   1   2   3   13.00    0.90
   1   2   3   11.60    0.60
   1   2   3    9.50    0.80
   1   2   3   12.40    0.90
   1   2   3   11.70    1.00
  -1  -2  -4   56.69    1.70
  -1  -2  -4   60.69    2.00
  -1  -2  -4   60.99    1.70
  -1  -2  -4   53.99    1.30
  -1  -2  -4   63.79    1.80
  -1  -2  -4   57.09    2.00
  -1  -2  -4   58.19    2.10
   1   2   4   59.39    1.70
   1   2   4   60.59    1.80
   1   2   4   59.49    1.80
   1   2   4   58.89    2.00
   1   2   4   59.59    1.50
   1   2   4   59.59    1.70
  -1  -2  -5   30.70    1.50
  -1  -2  -5   32.80    1.30
  -1  -2  -5   30.00    1.70
  -1  -2  -5   34.00    1.60
  -1  -2  -5   33.20    1.90
   1   2   5   29.80    1.10
   1   2   5   31.40    1.50
   1   2   5   30.00    1.60
   1   2   5   31.70    1.50
   1   2   5   32.40    1.60
  -1  -2  -6   58.49    2.00
  -1  -2  -6   56.29    2.30
  -1  -2  -6   55.09    2.60
  -1  -2  -6   59.19    2.30
  -1  -2  -6   58.89    2.00
   1   2   6   60.59    2.30
   1   2   6   55.99    2.40
   1   2   6   54.59    2.20
   1   2   6   54.49    1.90
  -1  -2  -7    1.70    1.50
  -1  -2  -7    2.20    1.80
  -1  -2  -7    1.20    1.00
  -1  -2  -7    0.90    0.80
   1   2   7    0.90    1.00
   1   2   7   -1.50    0.90
   1   2   7    0.40    1.30
   1   2   7    0.70    1.10
  -1  -2  -8   13.50    1.60
  -1  -2  -8   13.50    2.00
  -1  -2  -8    9.90    1.50
   1   2   8   11.60    1.30
   1   2   8   11.80    1.50
   1   2   8   11.00    1.60
  -1  -2  -9   18.60    2.20
  -1  -2  -9   15.40    2.00
  -1  -2  -9   13.80    1.50
   1   2   9   13.30    2.00
   1   2   9   15.10    2.00
   1   2   9   18.30    1.80
  -2  -2   9    8.40    1.50
  -2  -2   9   12.00    1.80
   2   2  -9    9.40    1.40
   2   2  -9   10.80    2.10
   2   2  -9    5.10    1.60
   2   2  -9    6.20    2.00
  -2  -2   8   -1.50    1.10
  -2  -2   8    1.10    1.00
  -2  -2   8   -0.90    1.10
  -2  -2   8    0.40    1.20
   2   2  -8    0.40    1.70
   2   2  -8   -1.20    1.40
   2   2  -8    0.50    1.40
   2   2  -8    2.40    1.40
   2   2  -8   -0.60    1.10
  -2  -2   7  214.78    5.10
  -2  -2   7  207.78    4.60
  -2  -2   7  204.28    4.80
  -2  -2   7  203.68    5.30
  -2  -2   7  210.78    5.00
  -2  -2   7  215.48    5.00
   2   2  -7  213.88    4.80
   2   2  -7  211.48    5.30
   2   2  -7  212.28    5.10
   2   2  -7  213.58    5.10
   2   2  -7  211.28    5.60
  -2  -2   6   17.50    1.70
  -2  -2   6   18.90    1.30
  -2  -2   6   21.50    1.20
  -2  -2   6   15.30    1.40
  -2  -2   6   21.30    1.50
  -2  -2   6   19.60    1.50
   2   2  -6   18.70    1.50
   2   2  -6   20.40    2.20
   2   2  -6   19.00    1.60
   2   2  -6   15.00    1.50
   2   2  -6   19.40    1.30
   2   2  -6   20.10    1.50
  -2  -2   5  130.19    3.20
  -2  -2   5  127.99    3.10
  -2  -2   5  132.89    3.20
  -2  -2   5  130.69    3.50
  -2  -2   5  129.29    3.10
  -2  -2   5  128.69    2.90
   2   2  -5  132.79    3.40
   2   2  -5  131.09    3.10
   2   2  -5  128.29    3.30
   2   2  -5  130.89    3.30
   2   2  -5  124.39    3.10
  -2  -2   4  749.13   14.50
  -2  -2   4  744.23   14.20
  -2  -2   4  756.02   14.50
  -2  -2   4  755.52   14.50
  -2  -2   4  744.63   14.70
  -2  -2   4  757.62   14.40
   2   2  -4  761.22   14.50
   2   2  -4  757.62   14.50
   2   2  -4  735.53   14.40
   2   2  -4  730.63   14.40
   2   2  -4  749.53   14.40
  -2  -2   3   53.29    1.50
  -2  -2   3   58.79    2.00
  -2  -2   3   55.89    1.30
  -2  -2   3   54.59    1.60
  -2  -2   3   55.99    1.70
  -2  -2   3   56.09    1.70
  -2  -2   3   58.99    1.60
   2   2  -3   57.29    1.60
   2   2  -3   56.49    1.50
   2   2  -3   57.09    1.60
   2   2  -3   58.29    2.00
   2   2  -3   55.39    1.50
   2   2  -3   57.59    1.60
  -2  -2   2  307.47    6.00
  -2  -2   2  308.57    6.00
  -2  -2   2  303.17    6.00
  -2  -2   2  308.97    6.10
  -2  -2   2  321.97    6.20
  -2  -2   2  310.67    6.10
   2   2  -2  306.87    6.00
   2   2  -2  299.17    6.20
   2   2  -2  306.17    6.00
   2   2  -2  310.37    6.00
   2   2  -2  305.97    6.10
   2   2  -2  308.97    6.00
   2   2  -2  296.77    5.80
  -2  -2   1  227.08    4.40
  -2  -2   1  234.68    4.60
  -2  -2   1  231.68    4.60
  -2  -2   1  238.98    4.70
  -2  -2   1  235.58    4.60
  -2  -2   1  234.18    4.60
  -2  -2   1  229.68    4.60
   2   2  -1  230.18    4.50
   2   2  -1  233.18    4.70
   2   2  -1  230.28    4.40
   2   2  -1  231.38    4.60
   2   2  -1  230.28    4.60
  -2  -2   0  179.28    3.60
  -2  -2   0  175.68    3.70
  -2  -2   0  180.58    3.70
  -2  -2   0  180.98    3.50
  -2  -2   0  188.48    3.50
  -2  -2   0  178.48    3.60
   2   2   0  186.28    3.50
   2   2   0  179.48    3.50
   2   2   0  180.18    3.60
   2   2   0  178.48    3.60
   2   2   0  175.68    3.60
   2   2   0  174.08    3.40
  -2  -2  -1  224.68    4.50
  -2  -2  -1  218.58    4.40
  -2  -2  -1  222.18    4.40
  -2  -2  -1  223.58    4.20
  -2  -2  -1  222.68    4.20
  -2  -2  -1  222.58    4.40
  -2  -2  -1  218.18    4.50
  -2  -2  -1  225.88    4.60
   2   2   1  219.88    4.30
   2   2   1  224.98    4.50
   2   2   1  225.28    4.40
   2   2   1  221.58    4.40
  -2  -2  -2   11.90    0.40
  -2  -2  -2   13.90    1.10
  -2  -2  -2   15.60    0.70
  -2  -2  -2   14.10    0.80
  -2  -2  -2   13.00    0.90
  -2  -2  -2   12.90    0.60
  -2  -2  -2   14.10    1.30
  -2  -2  -2   12.70    1.30
   2   2   2   12.50    0.90
   2   2   2   13.00    1.00
   2   2   2   13.20    0.70
   2   2   2   12.00    0.90
   2   2   2   12.80    0.80
  -2  -2  -3  231.48    4.70
  -2  -2  -3  240.98    5.10
  -2  -2  -3  240.28    5.20
  -2  -2  -3  241.08    4.90
  -2  -2  -3  233.78    4.80
  -2  -2  -3  238.08    4.80
  -2  -2  -3  243.48    5.10
   2   2   3  238.48    4.90
   2   2   3  236.28    4.70
   2   2   3  245.88    5.00
   2   2   3  243.88    4.90
   2   2   3  241.88    5.00
  -2  -2  -4    4.70    1.10
  -2  -2  -4    3.90    1.00
  -2  -2  -4    4.00    0.90
  -2  -2  -4    4.40    0.80
  -2  -2  -4    5.10    0.70
  -2  -2  -4    2.90    0.40
  -2  -2  -4    5.20    0.80
   2   2   4    3.20    0.60
   2   2   4    4.10    0.50
   2   2   4    4.40    0.80
   2   2   4    4.40    0.90
   2   2   4    3.90    0.80
  -2  -2  -5  142.19    3.60
  -2  -2  -5  141.09    3.90
  -2  -2  -5  143.39    3.40
  -2  -2  -5  144.19    3.70
  -2  -2  -5  141.09    3.30
   2   2   5  146.69    3.60
   2   2   5  139.39    3.10
   2   2   5  141.19    3.40
   2   2   5  143.59    3.60
   2   2   5  146.69    3.50
  -2  -2  -6  104.89    3.50
  -2  -2  -6  108.29    2.80
  -2  -2  -6  103.89    3.20
  -2  -2  -6  105.99    3.00
  -2  -2  -6  103.59    3.30
   2   2   6  109.29    3.10
   2   2   6  103.49    3.10
   2   2   6  105.69    3.00
   2   2   6  108.79    2.80
  -2  -2  -7   22.50    2.20
  -2  -2  -7   18.30    1.70
  -2  -2  -7   15.10    1.60
   2   2   7   19.10    1.60
   2   2   7   19.10    1.60
   2   2   7   17.60    1.40
  -2  -2  -8  108.79    3.40
  -2  -2  -8  117.89    4.20
  -2  -2  -8  112.59    4.00
   2   2   8  108.69    3.30
   2   2   8  110.79    3.60
   2   2   8  108.89    3.60
  -2  -2  -9   78.19    3.00
  -2  -2  -9   95.19    3.90
  -2  -2  -9   87.89    3.50
   2   2   9   85.99    3.00
   2   2   9   86.89    3.30
   2   2   9   87.09    3.40
  -3  -2   9    3.40    1.40
  -3  -2   9    2.30    1.40
  -3  -2   9    3.80    1.30
   3   2  -9    2.20    1.30
   3   2  -9    1.60    2.20
   3   2  -9    5.50    1.60
   3   2  -9    3.30    1.10
  -3  -2   8   22.30    1.70
  -3  -2   8   21.20    1.70
  -3  -2   8   20.40    1.80
  -3  -2   8   18.80    1.50
   3   2  -8   19.50    2.20
   3   2  -8   19.20    1.70
   3   2  -8   21.50    2.00
   3   2  -8   16.10    1.50
   3   2  -8   20.90    1.80
  -3  -2   7   19.90    1.40
  -3  -2   7   21.00    1.60
  -3  -2   7   22.90    1.90
  -3  -2   7   21.70    1.70
  -3  -2   7   18.80    1.70
  -3  -2   7   19.10    1.70
   3   2  -7   22.00    1.50
   3   2  -7   19.40    1.90
   3   2  -7   18.50    1.60
   3   2  -7   17.90    1.50
   3   2  -7   20.10    2.30
  -3  -2   6   28.50    1.80
  -3  -2   6   25.50    1.90
  -3  -2   6   32.30    1.30
  -3  -2   6   29.50    1.60
  -3  -2   6   25.80    1.80
  -3  -2   6   27.90    1.50
   3   2  -6   27.50    1.60
   3   2  -6   26.60    2.10
   3   2  -6   27.00    1.70
   3   2  -6   28.90    2.20
   3   2  -6   27.50    1.60
  -3  -2   5   45.10    1.80
  -3  -2   5   39.50    1.70
  -3  -2   5   42.00    1.30
  -3  -2   5   41.70    1.70
  -3  -2   5   40.90    1.90
  -3  -2   5   41.00    1.70
   3   2  -5   41.40    2.00
   3   2  -5   42.20    1.50
   3   2  -5   42.20    1.80
   3   2  -5   40.90    1.60
   3   2  -5   45.10    1.90
  -3  -2   4  722.33   13.80
  -3  -2   4  717.03   13.80
  -3  -2   4  722.63   13.80
  -3  -2   4  719.23   13.80
  -3  -2   4  692.43   13.50
  -3  -2   4  716.13   13.70
  -3  -2   4  716.03   14.10
   3   2  -4  724.13   13.80
   3   2  -4  699.93   13.60
   3   2  -4  724.23   13.90
   3   2  -4  703.33   13.80
   3   2  -4  708.83   13.70
   3   2  -4  699.53   13.70
  -3  -2   3   83.89    2.10
  -3  -2   3   82.69    2.10
  -3  -2   3   81.59    2.10
  -3  -2   3   84.89    2.10
  -3  -2   3   81.79    2.50
  -3  -2   3   81.59    2.00
   3   2  -3   81.39    1.90
   3   2  -3   83.69    2.10
   3   2  -3   85.69    2.40
   3   2  -3   83.69    2.00
   3   2  -3   83.39    2.10
   3   2  -3   78.79    1.70
  -3  -2   2  117.09    2.60
  -3  -2   2  118.39    2.50
  -3  -2   2  120.39    2.70
  -3  -2   2  120.99    2.90
  -3  -2   2  117.59    2.60
  -3  -2   2  119.69    2.60
   3   2  -2  115.99    2.50
   3   2  -2  115.19    2.80
   3   2  -2  119.79    2.70
   3   2  -2  115.89    2.50
   3   2  -2  117.09    2.60
   3   2  -2  112.79    2.60
   3   2  -2  111.89    2.30
  -3  -2   1   51.79    1.50
  -3  -2   1   48.90    1.30
  -3  -2   1   51.29    1.60
  -3  -2   1   50.49    1.40
  -3  -2   1   49.30    1.20
  -3  -2   1   51.19    1.50
  -3  -2   1   50.39    1.40
   3   2  -1   51.19    1.50
   3   2  -1   49.70    1.20
   3   2  -1   52.89    1.50
   3   2  -1   49.30    1.50
   3   2  -1   50.69    1.40
  -3  -2   0 1364.66   25.90
  -3  -2   0 1333.67   25.50
  -3  -2   0 1279.47   25.40
  -3  -2   0 1315.57   25.50
  -3  -2   0 1330.57   25.80
  -3  -2   0 1299.57   25.80
  -3  -2   0 1347.77   33.10
   3   2   0 1344.47   25.50
   3   2   0 1278.87   25.40
   3   2   0 1325.07   25.20
   3   2   0 1343.57   25.30
   3   2   0 1323.37   25.30
  -3  -2  -1  140.59    3.20
  -3  -2  -1  144.99    3.00
  -3  -2  -1  144.29    3.20
  -3  -2  -1  142.19    3.00
  -3  -2  -1  142.79    2.90
  -3  -2  -1  147.19    3.30
  -3  -2  -1  145.59    2.90
   3   2   1  144.29    3.10
   3   2   1  143.79    3.00
   3   2   1  149.69    3.10
   3   2   1  142.59    3.00
  -3  -2  -2  336.47    6.70
  -3  -2  -2  330.97    6.50
  -3  -2  -2  341.07    6.90
  -3  -2  -2  322.97    6.40
  -3  -2  -2  341.07    6.60
  -3  -2  -2  336.67    6.60
  -3  -2  -2  343.67    6.90
  -3  -2  -2  336.27    6.90
   3   2   2  345.17    6.70
   3   2   2  332.87    6.60
   3   2   2  338.27    6.70
   3   2   2  341.97    6.70
   3   2   2  326.17    6.50
  -3  -2  -3  556.44   10.80
  -3  -2  -3  585.14   11.30
  -3  -2  -3  543.75   10.90
  -3  -2  -3  571.34   11.10
  -3  -2  -3  573.34   11.30
  -3  -2  -3  552.34   10.90
  -3  -2  -3  571.14   11.20
   3   2   3  573.14   11.10
   3   2   3  570.84   11.10
   3   2   3  569.04   11.10
   3   2   3  561.44   10.90
   3   2   3  574.94   11.00
  -3  -2  -4   15.60    0.90
  -3  -2  -4   15.90    1.30
  -3  -2  -4   14.30    0.90
  -3  -2  -4   17.50    1.50
  -3  -2  -4   14.10    1.20
  -3  -2  -4   16.40    1.40
  -3  -2  -4   14.20    0.90
   3   2   4   16.40    1.30
   3   2   4   16.50    0.90
   3   2   4   14.20    1.20
   3   2   4   15.50    1.20
   3   2   4   16.00    1.00
  -3  -2  -5    4.70    1.30
  -3  -2  -5    8.80    1.00
  -3  -2  -5    6.60    1.40
  -3  -2  -5    7.70    0.90
  -3  -2  -5    6.10    1.20
   3   2   5    7.40    1.00
   3   2   5    8.10    1.00
   3   2   5    7.80    1.00
   3   2   5    7.90    0.90
   3   2   5    6.80    1.10
  -3  -2  -6  140.79    3.90
  -3  -2  -6  141.09    3.60
  -3  -2  -6  136.19    4.10
  -3  -2  -6  133.49    3.90
  -3  -2  -6  129.49    3.50
   3   2   6  138.39    3.70
   3   2   6  138.29    3.70
   3   2   6  131.99    3.40
   3   2   6  138.49    3.60
  -3  -2  -7   91.79    3.40
  -3  -2  -7  102.19    3.70
  -3  -2  -7   99.79    3.50
  -3  -2  -7  100.79    3.10
   3   2   7   98.49    3.10
   3   2   7  106.99    3.30
   3   2   7   94.39    3.40
  -3  -2  -8    8.50    1.90
  -3  -2  -8    9.80    1.70
  -3  -2  -8    7.90    1.60
   3   2   8    6.20    1.30
   3   2   8    7.70    1.80
   3   2   8    7.40    1.50
  -4  -2   9    6.70    1.30
  -4  -2   9    2.60    1.60
  -4  -2   9    7.90    1.50
   4   2  -9    6.60    1.50
   4   2  -9    5.70    1.60
   4   2  -9    7.20    1.50
   4   2  -9    6.50    2.20
  -4  -2   8    8.40    1.60
  -4  -2   8    7.90    1.30
  -4  -2   8    9.30    1.30
  -4  -2   8    8.30    1.20
   4   2  -8    9.00    1.80
   4   2  -8   10.00    1.70
   4   2  -8    8.40    1.40
   4   2  -8    6.80    1.50
  -4  -2   7    2.10    1.40
  -4  -2   7    0.00    1.00
  -4  -2   7    1.40    1.20
  -4  -2   7    0.50    1.00
  -4  -2   7   -0.40    0.90
  -4  -2   7    0.60    0.80
   4   2  -7   -0.80    1.30
   4   2  -7    0.20    1.40
   4   2  -7    2.40    1.60
   4   2  -7    0.70    1.00
   4   2  -7    0.50    1.00
  -4  -2   6    0.90    0.70
  -4  -2   6    0.30    0.90
  -4  -2   6    1.40    1.00
  -4  -2   6    0.00    0.80
  -4  -2   6    0.30    0.90
  -4  -2   6    0.10    1.10
   4   2  -6    1.50    1.30
   4   2  -6   -0.40    0.90
   4   2  -6   -1.50    1.40
   4   2  -6   -0.30    1.20
   4   2  -6   -0.80    1.10
  -4  -2   5   59.99    2.10
  -4  -2   5   64.49    2.10
  -4  -2   5   59.09    2.00
  -4  -2   5   57.49    1.90
  -4  -2   5   58.09    1.70
  -4  -2   5   59.79    2.30
  -4  -2   5   56.59    1.60
   4   2  -5   59.69    1.90
   4   2  -5   56.49    1.90
   4   2  -5   62.29    2.10
   4   2  -5   57.79    1.70
   4   2  -5   59.99    2.10
  -4  -2   4   14.70    1.20
  -4  -2   4   16.00    1.20
  -4  -2   4   16.50    1.60
  -4  -2   4   13.60    1.00
  -4  -2   4   16.70    1.00
  -4  -2   4   13.10    1.10
   4   2  -4   17.30    1.30
   4   2  -4   14.20    0.90
   4   2  -4   14.10    1.00
   4   2  -4   14.50    1.10
   4   2  -4   17.60    1.10
   4   2  -4   15.00    1.10
   4   2  -4   14.80    0.70
  -4  -2   3   52.69    1.70
  -4  -2   3   50.49    1.90
  -4  -2   3   52.69    1.70
  -4  -2   3   52.89    1.60
  -4  -2   3   51.59    1.60
  -4  -2   3   53.79    1.50
   4   2  -3   51.49    1.40
   4   2  -3   50.09    1.30
   4   2  -3   52.59    1.50
   4   2  -3   53.39    1.80
   4   2  -3   53.09    1.60
   4   2  -3   53.19    1.70
  -4  -2   2  970.70   18.40
  -4  -2   2  967.30   18.20
  -4  -2   2  961.60   18.10
  -4  -2   2  962.70   18.30
  -4  -2   2  971.00   18.30
   4   2  -2  928.41   18.40
   4   2  -2  975.20   18.30
   4   2  -2  967.10   18.20
   4   2  -2  926.71   18.20
   4   2  -2  969.20   18.20
   4   2  -2  959.50   18.30
  -4  -2   1  171.48    3.60
  -4  -2   1  171.28    3.60
  -4  -2   1  173.68    3.60
  -4  -2   1  169.48    3.60
  -4  -2   1  175.58    3.70
  -4  -2   1  166.48    3.50
   4   2  -1  169.68    3.70
   4   2  -1  165.98    3.50
   4   2  -1  173.58    3.60
   4   2  -1  167.48    3.50
   4   2  -1  172.28    3.60
  -4  -2   0  833.12   15.60
  -4  -2   0  853.91   15.90
  -4  -2   0  828.12   15.70
  -4  -2   0  798.92   15.60
  -4  -2   0  824.62   15.60
  -4  -2   0  818.52   15.80
  -4  -2   0  839.02   15.80
   4   2   0  820.02   15.60
   4   2   0  810.12   15.60
   4   2   0  805.12   15.60
   4   2   0  809.22   15.60
   4   2   0  822.42   15.60
  -4  -2  -1    2.30    0.90
  -4  -2  -1    0.30    0.70
  -4  -2  -1    1.00    1.00
  -4  -2  -1    1.10    0.40
  -4  -2  -1    2.10    0.70
  -4  -2  -1    1.80    0.40
   4   2   1    2.00    0.60
   4   2   1    1.50    0.60
   4   2   1    1.10    0.70
   4   2   1    1.70    0.60
   4   2   1    1.50    0.60
  -4  -2  -2   74.89    1.80
  -4  -2  -2   76.29    2.20
  -4  -2  -2   78.39    2.30
  -4  -2  -2   76.99    2.20
  -4  -2  -2   75.79    1.80
  -4  -2  -2   77.59    2.00
  -4  -2  -2   72.89    1.70
  -4  -2  -2   76.19    2.10
   4   2   2   77.79    2.00
   4   2   2   76.59    2.00
   4   2   2   75.49    1.90
   4   2   2   75.79    1.90
   4   2   2   78.49    2.00
  -4  -2  -3  232.58    4.80
  -4  -2  -3  232.58    5.20
  -4  -2  -3  235.38    5.30
  -4  -2  -3  237.78    4.80
  -4  -2  -3  236.38    5.30
  -4  -2  -3  240.98    5.00
   4   2   3  237.88    5.00
   4   2   3  237.98    5.10
   4   2   3  236.98    4.90
   4   2   3  236.88    4.80
   4   2   3  237.48    5.00
  -4  -2  -4   18.80    1.20
  -4  -2  -4   21.60    1.70
  -4  -2  -4   22.50    1.10
  -4  -2  -4   19.20    1.70
  -4  -2  -4   21.00    1.30
  -4  -2  -4   21.20    1.70
   4   2   4   18.90    1.30
   4   2   4   20.10    1.10
   4   2   4   21.70    1.10
   4   2   4   21.80    1.40
   4   2   4   23.50    1.60
  -4  -2  -5  430.46    9.20
  -4  -2  -5  441.66    8.90
  -4  -2  -5  416.36    8.60
  -4  -2  -5  425.16    9.20
  -4  -2  -5  435.06    9.40
   4   2   5  438.46    9.00
   4   2   5  428.66    8.70
   4   2   5  435.16    8.90
   4   2   5  432.16    9.00
  -4  -2  -6    2.00    1.00
  -4  -2  -6    4.60    1.30
  -4  -2  -6    3.50    1.50
  -4  -2  -6    1.20    1.30
   4   2   6    1.00    1.00
   4   2   6    2.20    1.10
   4   2   6    2.70    1.20
  -4  -2  -7    6.80    1.40
  -4  -2  -7    6.20    2.00
  -4  -2  -7    3.80    1.40
  -4  -2  -7    4.70    1.50
   4   2   7    5.50    1.20
   4   2   7    4.50    1.40
   4   2   7    6.30    1.30
  -4  -2  -8    6.80    1.40
  -4  -2  -8    9.80    1.90
  -4  -2  -8    8.10    1.70
   4   2   8    4.80    1.50
   4   2   8    7.40    1.50
   4   2   8    4.40    1.40
  -5  -2   9    0.50    1.30
  -5  -2   9    1.00    1.30
  -5  -2   9    1.90    1.20
   5   2  -9    2.10    1.50
   5   2  -9    2.80    1.40
   5   2  -9    2.30    2.10
   5   2  -9    1.20    1.40
  -5  -2   8   41.50    2.20
  -5  -2   8   40.20    2.20
  -5  -2   8   45.00    2.40
  -5  -2   8   43.30    2.20
   5   2  -8   38.20    2.10
   5   2  -8   44.40    2.40
   5   2  -8   38.80    2.60
   5   2  -8   42.30    2.40
  -5  -2   7   25.00    1.80
  -5  -2   7   25.50    1.60
  -5  -2   7   23.60    1.70
  -5  -2   7   24.00    1.80
  -5  -2   7   23.20    1.30
   5   2  -7   27.50    2.20
   5   2  -7   23.80    1.70
   5   2  -7   25.00    2.20
   5   2  -7   22.60    1.70
  -5  -2   6   51.39    2.00
  -5  -2   6   48.70    2.00
  -5  -2   6   52.69    2.00
  -5  -2   6   49.40    1.60
  -5  -2   6   53.29    2.10
  -5  -2   6   53.19    2.60
  -5  -2   6   48.90    1.80
   5   2  -6   47.10    2.20
   5   2  -6   50.39    2.40
   5   2  -6   54.99    2.20
   5   2  -6   49.20    2.30
   5   2  -6   48.70    2.10
  -5  -2   5    5.60    0.80
  -5  -2   5    4.30    1.20
  -5  -2   5    5.70    1.00
  -5  -2   5    5.60    0.70
  -5  -2   5    3.60    0.90
  -5  -2   5    5.30    0.90
  -5  -2   5    3.30    0.90
   5   2  -5    4.60    1.10
   5   2  -5    5.30    0.90
   5   2  -5    3.70    1.10
   5   2  -5    4.30    0.90
   5   2  -5    4.60    0.90
  -5  -2   4   25.10    1.30
  -5  -2   4   22.90    1.20
  -5  -2   4   25.10    1.40
  -5  -2   4   23.40    1.20
  -5  -2   4   24.20    1.60
  -5  -2   4   23.90    1.10
   5   2  -4   21.50    1.00
   5   2  -4   25.20    1.20
   5   2  -4   23.60    1.40
   5   2  -4   24.40    1.40
   5   2  -4   21.10    0.90
   5   2  -4   23.50    1.50
  -5  -2   3   95.59    2.30
  -5  -2   3   97.99    2.50
  -5  -2   3   97.89    2.50
  -5  -2   3   98.19    2.40
  -5  -2   3   96.49    2.40
  -5  -2   3   96.39    2.70
   5   2  -3   97.69    2.40
   5   2  -3   93.59    2.10
   5   2  -3   98.39    2.40
   5   2  -3   98.39    2.40
   5   2  -3   93.09    2.10
   5   2  -3   96.69    2.60
  -5  -2   2  597.44   11.50
  -5  -2   2  569.34   11.40
  -5  -2   2  596.24   11.50
  -5  -2   2  606.04   11.70
  -5  -2   2  580.44   11.30
  -5  -2   2  602.34   11.60
   5   2  -2  607.74   11.50
   5   2  -2  578.84   11.30
   5   2  -2  592.64   11.50
   5   2  -2  596.84   11.50
   5   2  -2  594.04   11.50
  -5  -2   1 1339.87   25.10
  -5  -2   1 1345.77   29.50
  -5  -2   1 1388.06   25.60
  -5  -2   1 1350.46   25.20
  -5  -2   1 1306.37   25.30
  -5  -2   1 1304.57   25.30
   5   2  -1 1311.67   25.10
   5   2  -1 1333.07   25.30
   5   2  -1 1340.87   25.10
   5   2  -1 1286.17   25.20
   5   2  -1 1296.17   25.00
  -5  -2   0 1143.79   21.40
  -5  -2   0 1119.39   21.50
  -5  -2   0 1093.39   21.30
  -5  -2   0 1120.39   21.30
  -5  -2   0 1111.49   21.80
  -5  -2   0 1144.09   21.30
  -5  -2   0 1132.69   21.80
   5   2   0 1097.69   21.20
   5   2   0 1143.39   21.30
   5   2   0 1118.89   21.20
   5   2   0 1106.09   21.30
   5   2   0 1138.89   21.30
  -5  -2  -1   98.89    2.50
  -5  -2  -1   98.89    2.50
  -5  -2  -1  100.19    2.50
  -5  -2  -1  103.59    2.70
  -5  -2  -1   99.99    2.30
  -5  -2  -1   95.69    2.20
  -5  -2  -1   99.79    2.50
   5   2   1  100.29    2.40
   5   2   1   98.29    2.30
   5   2   1   97.29    2.20
   5   2   1   99.09    2.40
   5   2   1  100.09    2.30
  -5  -2  -2   87.69    2.40
  -5  -2  -2   88.59    2.70
  -5  -2  -2   84.19    2.40
  -5  -2  -2   89.59    2.30
  -5  -2  -2   85.69    2.10
  -5  -2  -2   86.99    2.30
  -5  -2  -2   85.49    2.00
   5   2   2   87.89    2.20
   5   2   2   88.49    2.20
   5   2   2   89.19    2.30
   5   2   2   92.29    2.40
  -5  -2  -3   48.60    1.70
  -5  -2  -3   46.20    1.50
  -5  -2  -3   46.90    2.10
  -5  -2  -3   46.50    2.00
  -5  -2  -3   46.30    1.40
  -5  -2  -3   47.00    1.30
  -5  -2  -3   52.59    2.10
  -5  -2  -3   48.70    1.70
   5   2   3   47.00    1.70
   5   2   3   48.30    1.50
   5   2   3   50.59    1.90
   5   2   3   48.70    1.50
   5   2   3   48.40    1.70
  -5  -2  -4   10.40    0.80
  -5  -2  -4   11.20    1.00
  -5  -2  -4   10.80    1.20
  -5  -2  -4   10.10    1.00
  -5  -2  -4   10.30    1.40
  -5  -2  -4   11.40    1.40
  -5  -2  -4   10.40    1.30
   5   2   4   10.60    1.10
   5   2   4   10.00    0.90
   5   2   4   10.20    0.90
   5   2   4   12.60    1.20
   5   2   4   10.80    1.10
  -5  -2  -5   48.50    2.40
  -5  -2  -5   48.10    2.40
  -5  -2  -5   51.89    2.20
  -5  -2  -5   49.10    2.40
   5   2   5   46.50    1.70
   5   2   5   47.10    2.10
   5   2   5   48.80    2.30
   5   2   5   45.80    2.00
  -5  -2  -6   20.30    1.80
  -5  -2  -6   19.20    2.00
  -5  -2  -6   20.10    1.70
  -5  -2  -6   22.20    2.20
   5   2   6   20.60    1.80
   5   2   6   15.70    1.60
   5   2   6   20.70    1.50
  -5  -2  -7   -0.50    1.10
  -5  -2  -7    1.70    1.70
  -5  -2  -7    0.30    1.50
  -5  -2  -7   -0.80    1.50
   5   2   7   -0.10    1.30
   5   2   7    0.40    1.20
   5   2   7    1.10    1.20
  -5  -2  -8    0.80    1.50
  -5  -2  -8    2.20    1.70
  -5  -2  -8    3.40    1.60
   5   2   8    2.70    1.50
   5   2   8    2.10    1.40
   5   2   8    2.30    1.40
  -6  -2   9    0.40    1.20
  -6  -2   9    2.90    1.40
  -6  -2   9    2.80    1.20
   6   2  -9    2.20    1.40
   6   2  -9   -0.10    1.40
   6   2  -9    2.60    1.20
  -6  -2   8  125.29    3.80
  -6  -2   8  129.29    3.70
  -6  -2   8  125.49    3.90
  -6  -2   8  125.29    3.50
   6   2  -8  122.99    3.80
   6   2  -8  120.09    3.90
   6   2  -8  128.09    3.60
  -6  -2   7    4.30    1.10
  -6  -2   7    3.20    1.20
  -6  -2   7    2.10    1.20
  -6  -2   7    2.50    1.00
  -6  -2   7    4.70    0.80
   6   2  -7    2.20    1.10
   6   2  -7    4.80    1.30
   6   2  -7    4.00    1.70
   6   2  -7    3.80    1.50
  -6  -2   6   92.39    2.70
  -6  -2   6   90.09    2.60
  -6  -2   6   88.19    2.60
  -6  -2   6   91.79    3.10
  -6  -2   6   93.69    2.80
  -6  -2   6   88.69    2.50
  -6  -2   6   85.49    2.40
   6   2  -6   89.89    2.70
   6   2  -6   88.49    3.10
   6   2  -6   89.19    2.70
   6   2  -6   89.39    3.10
  -6  -2   5  100.09    2.70
  -6  -2   5  101.09    2.70
  -6  -2   5  105.59    2.80
  -6  -2   5  101.99    3.30
  -6  -2   5  102.19    2.70
  -6  -2   5  103.59    2.90
   6   2  -5   97.59    2.50
   6   2  -5  105.39    2.70
   6   2  -5  105.39    3.00
   6   2  -5  104.39    2.80
   6   2  -5  109.19    3.00
  -6  -2   4    2.60    0.90
  -6  -2   4    2.80    0.80
  -6  -2   4    2.20    0.80
  -6  -2   4    2.40    1.10
  -6  -2   4    2.20    1.00
  -6  -2   4    2.10    1.00
   6   2  -4    1.70    0.90
   6   2  -4    2.90    0.80
   6   2  -4    0.50    1.10
   6   2  -4    1.40    0.50
   6   2  -4    1.40    0.50
   6   2  -4    2.00    1.00
  -6  -2   3  648.24   12.70
  -6  -2   3  645.74   12.90
  -6  -2   3  658.93   12.60
  -6  -2   3  648.54   12.70
  -6  -2   3  670.03   12.70
   6   2  -3  633.94   12.40
   6   2  -3  661.43   12.70
   6   2  -3  645.44   12.70
   6   2  -3  632.44   12.40
   6   2  -3  643.94   12.70
   6   2  -3  663.83   12.70
  -6  -2   2   30.00    1.20
  -6  -2   2   28.80    1.10
  -6  -2   2   29.50    1.40
  -6  -2   2   30.40    1.20
  -6  -2   2   29.10    1.50
  -6  -2   2   28.30    1.00
  -6  -2   2   28.50    1.40
   6   2  -2   29.00    1.30
   6   2  -2   29.80    1.30
   6   2  -2   29.90    1.30
   6   2  -2   28.80    1.30
   6   2  -2   25.90    1.00
  -6  -2   1   61.49    2.10
  -6  -2   1   60.39    1.60
  -6  -2   1   61.89    2.00
  -6  -2   1   62.59    1.80
  -6  -2   1   63.59    1.80
  -6  -2   1   60.99    1.80
   6   2  -1   60.69    1.70
   6   2  -1   61.19    1.70
   6   2  -1   63.59    1.80
   6   2  -1   59.19    1.80
   6   2  -1   62.89    1.90
  -6  -2   0   12.70    0.90
  -6  -2   0   13.60    1.20
  -6  -2   0   14.30    1.20
  -6  -2   0   13.20    0.90
  -6  -2   0   12.70    1.00
  -6  -2   0   13.80    1.10
  -6  -2   0   16.10    1.00
   6   2   0   12.90    1.10
   6   2   0   12.50    0.90
   6   2   0   13.10    1.00
   6   2   0   12.30    0.80
   6   2   0   13.40    1.00
  -6  -2  -1   21.60    1.00
  -6  -2  -1   20.40    1.00
  -6  -2  -1   21.50    1.50
  -6  -2  -1   20.50    1.10
  -6  -2  -1   20.40    1.20
  -6  -2  -1   24.10    1.50
  -6  -2  -1   21.60    1.20
   6   2   1   21.10    1.00
   6   2   1   21.00    1.00
   6   2   1   21.40    1.20
   6   2   1   19.50    0.90
   6   2   1   19.60    1.10
  -6  -2  -2  252.37    5.20
  -6  -2  -2  249.48    5.10
  -6  -2  -2  252.57    5.40
  -6  -2  -2  253.17    5.50
  -6  -2  -2  250.17    5.50
  -6  -2  -2  258.67    5.70
  -6  -2  -2  257.17    5.40
   6   2   2  262.57    5.40
   6   2   2  245.48    5.10
   6   2   2  254.17    5.30
   6   2   2  258.37    5.50
   6   2   2  254.77    5.30
  -6  -2  -3   26.30    1.60
  -6  -2  -3   23.00    1.20
  -6  -2  -3   23.70    1.60
  -6  -2  -3   26.90    1.10
  -6  -2  -3   23.40    1.70
  -6  -2  -3   23.60    1.90
  -6  -2  -3   26.60    1.60
   6   2   3   27.00    1.50
   6   2   3   26.40    1.30
   6   2   3   26.30    1.50
   6   2   3   27.20    1.60
   6   2   3   22.50    1.40
  -6  -2  -4   18.70    1.50
  -6  -2  -4   20.50    1.80
  -6  -2  -4   22.20    1.90
  -6  -2  -4   22.00    2.00
  -6  -2  -4   22.00    1.80
   6   2   4   19.20    1.60
   6   2   4   21.10    1.50
   6   2   4   24.10    1.40
   6   2   4   20.40    1.60
   6   2   4   22.70    1.30
  -6  -2  -5    0.50    1.30
  -6  -2  -5    0.30    1.30
  -6  -2  -5    1.10    1.30
  -6  -2  -5    0.30    1.20
   6   2   5    2.00    1.10
   6   2   5    1.40    1.40
   6   2   5    0.60    1.00
  -6  -2  -6   17.90    1.80
  -6  -2  -6   16.70    1.50
  -6  -2  -6   18.00    1.80
  -6  -2  -6   18.30    1.90
   6   2   6   14.90    1.50
   6   2   6   17.00    1.60
   6   2   6   21.20    1.80
  -6  -2  -7    1.60    1.50
  -6  -2  -7    3.60    1.70
  -6  -2  -7    0.80    1.50
  -6  -2  -7    2.30    1.50
   6   2   7   -0.10    1.20
   6   2   7    2.60    1.40
   6   2   7    1.50    1.50
  -7  -2   9   15.50    1.60
  -7  -2   9   14.90    1.60
  -7  -2   9   16.30    1.80
   7   2  -9   15.70    1.80
   7   2  -9   14.00    1.80
   7   2  -9   16.90    1.70
  -7  -2   8   71.09    2.80
  -7  -2   8   66.89    2.90
  -7  -2   8   71.69    2.80
  -7  -2   8   77.59    2.80
   7   2  -8   75.49    3.20
   7   2  -8   67.39    2.80
   7   2  -8   75.49    2.80
  -7  -2   7    2.40    1.10
  -7  -2   7   -0.20    1.00
  -7  -2   7    1.40    0.80
  -7  -2   7    1.30    1.00
  -7  -2   7    2.00    1.10
   7   2  -7    1.00    1.20
   7   2  -7    3.50    1.40
   7   2  -7    2.50    1.30
  -7  -2   6    5.60    1.20
  -7  -2   6    2.90    1.20
  -7  -2   6    5.80    1.10
  -7  -2   6    5.90    1.20
  -7  -2   6    5.30    0.80
  -7  -2   6    6.00    1.50
  -7  -2   6    4.10    1.00
   7   2  -6    4.90    1.30
   7   2  -6    5.40    1.30
   7   2  -6    7.70    1.40
   7   2  -6    5.50    1.00
   7   2  -6    4.80    1.50
  -7  -2   5    0.10    1.00
  -7  -2   5   -0.30    1.10
  -7  -2   5    0.90    1.10
  -7  -2   5    0.40    0.80
  -7  -2   5   -0.30    1.10
  -7  -2   5    0.50    0.80
   7   2  -5   -0.20    1.00
   7   2  -5    0.50    0.80
   7   2  -5   -2.00    1.00
   7   2  -5    1.00    1.10
  -7  -2   4    2.00    0.70
  -7  -2   4    1.70    0.80
  -7  -2   4    1.60    0.80
  -7  -2   4    1.30    0.90
  -7  -2   4    1.90    1.20
  -7  -2   4    2.10    1.00
   7   2  -4    1.50    1.00
   7   2  -4    1.70    0.60
   7   2  -4    3.00    1.00
   7   2  -4    1.20    0.50
   7   2  -4    1.20    1.00
   7   2  -4    1.70    0.80
  -7  -2   3   -0.60    1.10
  -7  -2   3    0.90    0.90
  -7  -2   3    0.70    0.70
  -7  -2   3    0.00    0.50
  -7  -2   3    0.30    1.00
   7   2  -3    1.00    0.90
   7   2  -3    0.00    0.80
   7   2  -3    0.90    0.60
   7   2  -3   -0.10    0.70
   7   2  -3    0.90    1.10
  -7  -2   2    4.30    0.90
  -7  -2   2    4.30    0.80
  -7  -2   2    5.00    0.60
  -7  -2   2    5.00    0.80
  -7  -2   2    3.90    0.50
  -7  -2   2    4.30    0.90
  -7  -2   2    3.00    0.90
   7   2  -2    4.60    0.80
   7   2  -2    4.00    0.80
   7   2  -2    4.60    0.90
   7   2  -2    3.50    0.80
   7   2  -2    3.80    0.60
  -7  -2   1    2.10    0.80
  -7  -2   1    0.50    0.90
  -7  -2   1    3.80    0.80
  -7  -2   1    2.50    1.10
  -7  -2   1    1.80    0.60
  -7  -2   1    0.10    0.70
   7   2  -1    0.70    0.70
   7   2  -1    2.50    0.70
   7   2  -1    2.10    0.60
   7   2  -1    2.00    0.70
  -7  -2   0   31.00    1.30
  -7  -2   0   28.90    1.20
  -7  -2   0   30.00    1.30
  -7  -2   0   29.90    1.30
  -7  -2   0   28.80    1.60
  -7  -2   0   33.60    1.60
  -7  -2   0   26.80    1.30
   7   2   0   30.30    1.30
   7   2   0   31.10    1.40
   7   2   0   30.10    1.10
   7   2   0   30.00    1.30
  -7  -2  -1   82.09    2.40
  -7  -2  -1   86.09    2.40
  -7  -2  -1   86.39    2.20
  -7  -2  -1   81.79    2.30
  -7  -2  -1   84.49    2.20
  -7  -2  -1   84.79    2.60
  -7  -2  -1   85.59    2.40
   7   2   1   80.49    2.00
   7   2   1   85.99    2.30
   7   2   1   89.79    2.40
   7   2   1   85.69    2.30
  -7  -2  -2  172.78    3.90
  -7  -2  -2  171.68    3.70
  -7  -2  -2  174.48    4.10
  -7  -2  -2  175.58    4.20
  -7  -2  -2  175.68    4.40
  -7  -2  -2  172.88    4.00
   7   2   2  175.68    3.90
   7   2   2  182.58    4.10
   7   2   2  177.28    4.10
   7   2   2  167.78    3.70
   7   2   2  176.28    4.00
  -7  -2  -3    0.80    0.60
  -7  -2  -3    1.00    1.10
  -7  -2  -3    0.00    1.20
  -7  -2  -3    0.80    1.00
  -7  -2  -3    0.30    0.90
  -7  -2  -3    0.60    1.10
   7   2   3    0.40    0.80
   7   2   3    1.20    1.20
   7   2   3    1.50    0.70
   7   2   3    1.40    1.00
  -7  -2  -4   26.00    2.00
  -7  -2  -4   27.20    1.70
  -7  -2  -4   24.10    2.10
  -7  -2  -4   26.50    1.90
   7   2   4   26.30    1.70
   7   2   4   28.20    1.80
   7   2   4   28.80    1.70
   7   2   4   24.60    1.30
  -7  -2  -5    6.70    1.50
  -7  -2  -5    4.50    1.20
  -7  -2  -5    6.70    1.50
  -7  -2  -5    4.90    1.70
   7   2   5    4.10    1.10
   7   2   5    4.00    1.20
   7   2   5    3.60    1.20
  -7  -2  -6   38.50    2.40
  -7  -2  -6   36.80    2.60
  -7  -2  -6   38.20    2.60
  -7  -2  -6   40.30    2.60
   7   2   6   40.60    2.30
   7   2   6   34.80    2.20
   7   2   6   39.40    2.50
  -7  -2  -7   57.69    3.20
  -7  -2  -7   59.69    2.70
  -7  -2  -7   58.49    3.10
  -7  -2  -7   56.59    3.10
   7   2   7   56.79    2.70
   7   2   7   59.39    2.60
   7   2   7   57.59    2.70
  -8  -2   9   10.10    1.50
  -8  -2   9    5.20    1.60
  -8  -2   9    8.90    1.50
   8   2  -9    6.10    1.30
   8   2  -9   11.50    2.00
   8   2  -9    7.70    1.50
  -8  -2   8   42.00    2.10
  -8  -2   8   40.30    2.30
  -8  -2   8   40.10    2.50
  -8  -2   8   47.90    2.40
   8   2  -8   40.90    2.20
   8   2  -8   45.90    2.30
   8   2  -8   43.00    2.40
  -8  -2   7    9.90    1.20
  -8  -2   7   11.10    1.30
  -8  -2   7    9.00    1.30
  -8  -2   7    8.30    1.00
  -8  -2   7    7.70    1.30
   8   2  -7    8.80    1.30
   8   2  -7    8.00    1.40
   8   2  -7    8.10    1.60
  -8  -2   6   20.60    1.60
  -8  -2   6   22.80    1.60
  -8  -2   6   22.20    1.50
  -8  -2   6   20.80    1.60
  -8  -2   6   21.80    1.80
   8   2  -6   18.40    1.60
   8   2  -6   22.90    1.70
   8   2  -6   24.50    1.90
   8   2  -6   21.10    1.60
  -8  -2   5   39.80    2.20
  -8  -2   5   42.00    1.70
  -8  -2   5   40.50    1.90
  -8  -2   5   38.30    1.80
  -8  -2   5   42.50    2.10
  -8  -2   5   40.00    2.00
   8   2  -5   41.60    2.00
   8   2  -5   41.30    2.00
   8   2  -5   42.70    2.20
   8   2  -5   39.50    2.00
  -8  -2   4   66.69    2.40
  -8  -2   4   71.39    2.30
  -8  -2   4   71.19    2.30
  -8  -2   4   71.19    2.20
  -8  -2   4   65.09    2.60
  -8  -2   4   68.19    2.00
   8   2  -4   70.19    2.20
   8   2  -4   72.69    2.20
   8   2  -4   69.09    2.30
   8   2  -4   67.29    1.90
   8   2  -4   71.09    2.40
  -8  -2   3   25.50    1.60
  -8  -2   3   28.10    1.80
  -8  -2   3   24.90    1.20
  -8  -2   3   26.60    1.60
  -8  -2   3   23.80    1.60
  -8  -2   3   23.20    1.10
   8   2  -3   25.40    1.70
   8   2  -3   26.00    1.50
   8   2  -3   24.30    1.60
   8   2  -3   24.10    1.20
   8   2  -3   24.20    1.40
  -8  -2   2  133.19    3.30
  -8  -2   2  122.49    2.90
  -8  -2   2  126.39    3.20
  -8  -2   2  129.29    3.10
  -8  -2   2  129.49    3.50
  -8  -2   2  124.99    3.10
   8   2  -2  126.79    3.10
   8   2  -2  127.19    3.00
   8   2  -2  125.29    3.00
   8   2  -2  126.49    3.10
   8   2  -2  130.79    3.20
  -8  -2   1   76.99    2.40
  -8  -2   1   82.09    2.40
  -8  -2   1   78.49    2.20
  -8  -2   1   74.59    1.90
  -8  -2   1   76.79    2.40
  -8  -2   1   76.99    2.20
   8   2  -1   77.19    2.10
   8   2  -1   75.09    2.20
   8   2  -1   77.19    2.10
   8   2  -1   75.09    2.00
   8   2  -1   76.09    2.20
  -8  -2   0   18.20    1.40
  -8  -2   0   19.70    1.70
  -8  -2   0   18.20    1.30
  -8  -2   0   19.60    1.10
  -8  -2   0   19.60    1.30
  -8  -2   0   17.80    1.60
  -8  -2   0   20.00    1.40
   8   2   0   21.90    1.30
   8   2   0   21.10    1.30
   8   2   0   19.10    1.00
   8   2   0   18.30    1.20
  -8  -2  -1  606.24   12.10
  -8  -2  -1  626.24   12.10
  -8  -2  -1  606.04   11.90
  -8  -2  -1  600.94   12.00
  -8  -2  -1  607.44   12.10
  -8  -2  -1  606.14   12.40
  -8  -2  -1  611.04   12.00
   8   2   1  578.44   11.70
   8   2   1  609.24   12.00
   8   2   1  624.64   12.00
   8   2   1  620.14   12.10
  -8  -2  -2  128.39    3.20
  -8  -2  -2  135.39    3.40
  -8  -2  -2  127.39    3.70
  -8  -2  -2  127.69    3.00
  -8  -2  -2  127.09    3.40
  -8  -2  -2  125.59    3.40
  -8  -2  -2  125.89    3.30
   8   2   2  127.29    3.20
   8   2   2  131.99    3.30
   8   2   2  128.29    3.10
   8   2   2  130.89    3.30
  -8  -2  -3   73.19    2.70
  -8  -2  -3   75.29    2.60
  -8  -2  -3   73.29    2.40
  -8  -2  -3   72.29    2.90
   8   2   3   74.09    2.30
   8   2   3   75.79    2.50
   8   2   3   68.69    2.30
   8   2   3   71.09    2.40
  -8  -2  -4    0.60    1.20
  -8  -2  -4   -0.90    1.40
  -8  -2  -4    1.50    1.20
  -8  -2  -4    1.10    1.20
   8   2   4    0.60    1.10
   8   2   4   -0.60    1.10
   8   2   4    1.90    1.00
   8   2   4    1.90    1.10
  -8  -2  -5   64.29    3.10
  -8  -2  -5   63.49    2.80
  -8  -2  -5   67.29    3.10
  -8  -2  -5   65.99    2.90
   8   2   5   68.09    2.90
   8   2   5   60.79    2.70
   8   2   5   63.89    2.60
  -8  -2  -6    1.30    1.80
  -8  -2  -6    0.60    1.20
  -8  -2  -6   -0.10    1.40
  -8  -2  -6    0.40    1.60
   8   2   6   -0.90    1.10
   8   2   6    1.00    1.20
   8   2   6   -1.10    1.60
  -8  -2  -7    1.60    1.60
  -8  -2  -7    2.60    1.70
  -8  -2  -7    1.60    2.00
  -8  -2  -7   -1.00    1.50
   8   2   7   -0.40    1.20
   8   2   7    3.20    1.40
   8   2   7    1.30    1.70
  -9  -2   9   -0.70    1.20
  -9  -2   9    0.90    1.30
  -9  -2   9   -1.40    1.30
   9   2  -9    0.00    1.40
   9   2  -9    1.50    1.40
   9   2  -9    2.10    1.30
  -9  -2   8    7.90    1.50
  -9  -2   8    8.40    1.30
  -9  -2   8   10.60    1.50
  -9  -2   8   11.20    1.50
   9   2  -8    6.10    1.30
   9   2  -8    7.40    1.50
   9   2  -8   10.60    1.60
  -9  -2   7   30.70    1.90
  -9  -2   7   30.40    2.30
  -9  -2   7   29.80    1.80
  -9  -2   7   29.00    2.00
   9   2  -7   32.30    2.30
   9   2  -7   31.40    2.40
   9   2  -7   31.50    2.10
  -9  -2   6    1.90    1.20
  -9  -2   6    1.30    0.90
  -9  -2   6    1.30    0.90
  -9  -2   6    0.60    1.30
  -9  -2   6   -0.60    1.20
   9   2  -6    3.10    1.30
   9   2  -6    3.30    1.20
   9   2  -6    2.20    1.40
   9   2  -6   -1.90    1.00
  -9  -2   5   21.90    1.60
  -9  -2   5   22.70    2.00
  -9  -2   5   21.30    1.60
  -9  -2   5   22.50    1.80
  -9  -2   5   23.20    1.60
  -9  -2   5   23.70    1.60
   9   2  -5   24.10    2.00
   9   2  -5   23.80    1.70
   9   2  -5   19.50    1.80
   9   2  -5   21.30    1.60
  -9  -2   4  215.98    5.00
  -9  -2   4  217.98    4.90
  -9  -2   4  208.98    5.00
  -9  -2   4  210.38    4.70
  -9  -2   4  208.38    5.30
   9   2  -4  208.48    4.90
   9   2  -4  212.48    4.90
   9   2  -4  215.38    5.00
   9   2  -4  211.28    4.90
   9   2  -4  207.78    4.60
  -9  -2   3    0.00    1.10
  -9  -2   3    0.60    0.90
  -9  -2   3    0.60    0.80
  -9  -2   3   -0.50    0.60
  -9  -2   3    0.40    1.00
  -9  -2   3   -1.40    1.00
   9   2  -3    0.50    1.00
   9   2  -3    0.80    1.10
   9   2  -3    0.90    0.90
   9   2  -3   -0.70    0.80
   9   2  -3   -0.80    0.90
  -9  -2   2   14.90    1.40
  -9  -2   2   13.60    1.30
  -9  -2   2   15.20    1.40
  -9  -2   2   16.10    1.50
  -9  -2   2   14.80    1.30
   9   2  -2   12.00    1.00
   9   2  -2   14.30    1.20
   9   2  -2   13.80    1.20
   9   2  -2   13.90    1.10
   9   2  -2   13.30    1.20
  -9  -2   1 1215.28   23.10
  -9  -2   1 1213.48   23.00
  -9  -2   1 1195.38   22.90
  -9  -2   1 1183.78   23.10
  -9  -2   1 1181.78   23.10
   9   2  -1 1206.78   22.90
   9   2  -1 1171.68   22.70
   9   2  -1 1193.58   22.80
   9   2  -1 1194.38   23.00
   9   2  -1 1207.28   23.00
  -9  -2   0   43.00    2.00
  -9  -2   0   40.40    1.70
  -9  -2   0   37.70    1.80
  -9  -2   0   37.30    2.00
  -9  -2   0   38.20    1.70
  -9  -2   0   38.60    2.00
  -9  -2   0   40.70    1.80
   9   2   0   40.60    1.90
   9   2   0   36.40    1.30
   9   2   0   38.00    1.90
   9   2   0   40.40    1.90
  -9  -2  -1   44.80    2.40
  -9  -2  -1   49.10    1.90
  -9  -2  -1   49.40    2.30
  -9  -2  -1   47.70    1.80
  -9  -2  -1   48.60    1.90
  -9  -2  -1   50.29    2.10
  -9  -2  -1   50.59    2.10
   9   2   1   48.30    2.00
   9   2   1   52.59    2.00
   9   2   1   49.10    2.00
  -9  -2  -2    0.80    0.80
  -9  -2  -2    3.00    1.10
  -9  -2  -2   -0.10    1.40
  -9  -2  -2    1.20    1.20
  -9  -2  -2    2.50    1.10
  -9  -2  -2    1.60    1.30
   9   2   2    1.20    1.00
   9   2   2    0.90    1.00
   9   2   2    1.00    1.00
  -9  -2  -3    4.80    1.30
  -9  -2  -3    2.60    1.10
  -9  -2  -3    3.50    1.30
  -9  -2  -3    3.50    1.50
  -9  -2  -3    3.10    1.30
   9   2   3    5.50    1.20
   9   2   3    3.20    0.90
   9   2   3    4.80    1.10
   9   2   3    3.00    1.20
  -9  -2  -4    0.70    1.50
  -9  -2  -4    1.10    1.20
  -9  -2  -4   -1.50    1.20
   9   2   4   -0.60    1.20
   9   2   4   -2.00    1.10
   9   2   4    0.70    1.40
  -9  -2  -5    9.00    1.60
  -9  -2  -5    9.50    1.80
  -9  -2  -5   10.90    1.90
   9   2   5    8.10    1.40
   9   2   5    7.70    1.30
   9   2   5    9.70    1.50
  -9  -2  -6   11.20    2.10
  -9  -2  -6    5.50    1.70
  -9  -2  -6   10.00    1.90
  -9  -2  -6   11.40    2.10
   9   2   6    6.10    1.40
   9   2   6   11.10    1.50
   9   2   6    8.00    1.60
 -10  -2   9    6.50    1.50
 -10  -2   9    2.60    1.50
 -10  -2   9    5.90    1.70
 -10  -2   9    2.50    1.60
  10   2  -9    4.50    1.50
  10   2  -9    1.30    1.70
  10   2  -9    3.00    1.20
 -10  -2   8    8.20    1.30
 -10  -2   8    9.50    1.80
 -10  -2   8    7.90    1.30
 -10  -2   8    8.60    1.50
  10   2  -8    8.70    1.60
  10   2  -8    9.10    1.50
  10   2  -8    6.60    1.30
 -10  -2   7   77.89    2.80
 -10  -2   7   74.89    2.90
 -10  -2   7   74.29    2.70
  10   2  -7   73.89    2.60
  10   2  -7   71.19    2.80
  10   2  -7   70.49    3.10
  10   2  -7   73.79    2.70
 -10  -2   6    5.60    1.30
 -10  -2   6    8.60    1.10
 -10  -2   6    8.90    1.50
 -10  -2   6    5.00    1.10
 -10  -2   6    5.40    1.50
  10   2  -6    4.80    1.20
  10   2  -6    7.70    1.30
  10   2  -6    6.30    1.20
  10   2  -6    5.70    1.60
 -10  -2   5   10.20    1.40
 -10  -2   5    9.00    1.20
 -10  -2   5   10.50    1.40
 -10  -2   5   10.30    1.30
 -10  -2   5    9.80    1.10
  10   2  -5   11.00    1.40
  10   2  -5    8.60    1.20
  10   2  -5    9.80    1.30
  10   2  -5   10.20    1.60
 -10  -2   4  393.76    8.40
 -10  -2   4  389.96    8.10
 -10  -2   4  380.36    8.80
 -10  -2   4  405.66    8.40
 -10  -2   4  400.36    8.50
  10   2  -4  397.36    8.30
  10   2  -4  394.76    8.30
  10   2  -4  383.06    8.00
  10   2  -4  398.66    8.30
  10   2  -4  397.26    8.30
 -10  -2   3    0.60    1.20
 -10  -2   3    0.60    1.00
 -10  -2   3    2.20    0.90
 -10  -2   3    2.00    1.20
 -10  -2   3    2.60    0.90
 -10  -2   3    0.50    1.10
  10   2  -3    0.80    1.00
  10   2  -3    1.30    1.20
  10   2  -3    3.20    1.10
  10   2  -3    2.60    1.20
  10   2  -3    1.60    0.80
 -10  -2   2  282.77    6.50
 -10  -2   2  291.27    6.20
 -10  -2   2  287.27    6.30
 -10  -2   2  280.17    6.20
 -10  -2   2  287.37    6.60
  10   2  -2  289.97    6.20
  10   2  -2  292.37    6.20
  10   2  -2  284.17    6.20
  10   2  -2  286.87    6.20
  10   2  -2  285.07    6.10
 -10  -2   1   32.10    1.80
 -10  -2   1   34.20    2.00
 -10  -2   1   30.50    2.00
 -10  -2   1   31.10    2.30
 -10  -2   1   32.60    1.90
  10   2  -1   34.90    1.70
  10   2  -1   30.00    1.80
  10   2  -1   36.70    1.70
  10   2  -1   36.70    1.90
 -10  -2   0   20.20    1.60
 -10  -2   0   23.10    1.50
 -10  -2   0   22.30    1.60
 -10  -2   0   19.40    1.70
 -10  -2   0   23.00    1.80
 -10  -2   0   23.10    1.50
  10   2   0   22.20    1.70
  10   2   0   22.40    1.60
  10   2   0   21.50    1.40
  10   2   0   22.60    1.50
 -10  -2  -1   42.50    1.90
 -10  -2  -1   43.50    1.90
 -10  -2  -1   43.00    2.50
 -10  -2  -1   38.20    2.50
 -10  -2  -1   41.90    1.70
  10   2   1   43.30    2.20
  10   2   1   43.50    2.00
  10   2   1   39.70    1.80
 -10  -2  -2    3.90    1.30
 -10  -2  -2    2.50    1.20
 -10  -2  -2    4.50    1.50
 -10  -2  -2    1.60    1.40
 -10  -2  -2    4.70    1.20
  10   2   2    5.80    1.20
  10   2   2    3.80    1.10
  10   2   2    3.90    1.20
 -10  -2  -3   13.20    1.40
 -10  -2  -3   14.00    1.50
 -10  -2  -3   16.90    1.70
 -10  -2  -3   11.70    2.00
 -10  -2  -3   16.70    1.70
  10   2   3   14.70    1.50
  10   2   3   12.80    1.30
  10   2   3   12.10    1.40
 -10  -2  -4    1.40    1.30
 -10  -2  -4   -1.60    1.10
 -10  -2  -4    0.20    1.20
 -10  -2  -4    1.50    1.90
  10   2   4    2.10    1.50
  10   2   4    1.80    1.10
  10   2   4    1.20    1.20
 -10  -2  -5    0.40    1.60
 -10  -2  -5   -1.60    1.40
 -10  -2  -5    0.10    1.60
  10   2   5    0.70    1.30
  10   2   5   -0.60    1.30
  10   2   5    1.40    1.40
 -11  -2   8    1.60    1.40
 -11  -2   8    0.80    1.30
 -11  -2   8    2.20    1.20
  11   2  -8    0.70    1.30
  11   2  -8    2.10    1.40
  11   2  -8   -0.70    1.60
 -11  -2   7   14.40    1.80
 -11  -2   7   15.00    1.50
 -11  -2   7   13.60    1.40
 -11  -2   7   12.10    1.80
 -11  -2   7   14.20    1.60
  11   2  -7   14.70    1.70
  11   2  -7   13.90    1.50
  11   2  -7   13.80    1.50
  11   2  -7   15.90    1.70
 -11  -2   6   29.90    2.20
 -11  -2   6   31.90    2.00
 -11  -2   6   29.50    1.90
 -11  -2   6   30.60    2.00
 -11  -2   6   26.20    1.90
  11   2  -6   33.20    2.40
  11   2  -6   27.30    2.00
  11   2  -6   33.10    1.90
  11   2  -6   28.90    2.30
 -11  -2   5  352.36    8.00
 -11  -2   5  363.76    7.90
 -11  -2   5  363.36    7.90
 -11  -2   5  365.36    7.90
  11   2  -5  363.46    7.90
  11   2  -5  350.96    7.80
  11   2  -5  371.16    7.90
  11   2  -5  356.96    7.90
 -11  -2   4   -2.10    1.20
 -11  -2   4    1.00    1.10
 -11  -2   4   -0.10    0.90
 -11  -2   4   -1.00    1.20
 -11  -2   4   -0.60    1.20
  11   2  -4    2.50    1.00
  11   2  -4    1.80    1.20
  11   2  -4   -0.20    1.30
  11   2  -4    0.70    1.30
 -11  -2   3   12.50    1.40
 -11  -2   3   11.80    1.10
 -11  -2   3   10.80    1.50
 -11  -2   3   12.80    1.50
 -11  -2   3   12.60    1.30
  11   2  -3   12.20    1.20
  11   2  -3   10.80    1.20
  11   2  -3   10.40    1.30
  11   2  -3   14.50    1.50
  11   2  -3   12.40    1.20
 -11  -2   2   25.60    2.00
 -11  -2   2   22.50    2.20
 -11  -2   2   26.20    2.10
 -11  -2   2   27.60    1.60
 -11  -2   2   23.10    1.70
  11   2  -2   25.30    1.60
  11   2  -2   25.50    1.70
  11   2  -2   26.40    1.60
  11   2  -2   26.70    1.70
 -11  -2   1    1.30    1.20
 -11  -2   1    2.00    1.00
 -11  -2   1    0.20    1.00
 -11  -2   1    1.70    1.00
 -11  -2   1    1.40    1.30
  11   2  -1    3.30    1.10
  11   2  -1    1.90    1.20
  11   2  -1    2.00    1.00
  11   2  -1    1.60    1.00
 -11  -2   0  101.69    3.30
 -11  -2   0  103.49    2.90
 -11  -2   0   95.49    2.90
 -11  -2   0  100.59    3.30
 -11  -2   0  107.39    3.00
  11   2   0  101.69    3.00
  11   2   0  101.99    3.10
  11   2   0  106.89    3.00
 -11  -2  -1   52.49    2.80
 -11  -2  -1   48.50    2.10
 -11  -2  -1   52.69    2.40
 -11  -2  -1   49.20    2.80
 -11  -2  -1   51.99    2.30
  11   2   1   53.99    2.20
  11   2   1   50.19    2.00
  11   2   1   51.19    2.20
 -11  -2  -2   33.90    2.40
 -11  -2  -2   31.10    2.20
 -11  -2  -2   33.50    2.00
 -11  -2  -2   35.80    2.10
  11   2   2   38.10    2.30
  11   2   2   34.20    2.00
  11   2   2   32.30    2.00
 -11  -2  -3   14.60    1.90
 -11  -2  -3   17.80    1.90
 -11  -2  -3   18.00    1.70
 -11  -2  -3   16.90    1.60
  11   2   3   16.30    1.50
  11   2   3   15.50    1.60
 -11  -2  -4   72.09    3.10
 -11  -2  -4   68.39    2.80
 -11  -2  -4   73.19    3.40
  11   2   4   69.09    2.80
  11   2   4   67.49    2.80
 -11  -2  -5    2.90    1.50
 -11  -2  -5    1.60    2.00
 -11  -2  -5   -0.40    1.30
  11   2   5   -2.10    1.20
  11   2   5   -1.20    1.30
  11   2   5    1.30    1.50
 -12  -2   8    6.70    1.40
 -12  -2   8   11.40    1.90
 -12  -2   8    8.30    1.60
  12   2  -8   13.90    1.90
  12   2  -8    8.60    1.40
  12   2  -8   10.20    1.60
 -12  -2   7   77.69    3.00
 -12  -2   7   74.89    3.10
 -12  -2   7   75.49    3.00
 -12  -2   7   84.79    3.60
  12   2  -7   74.89    3.30
  12   2  -7   76.09    3.30
  12   2  -7   76.69    3.20
  12   2  -7   75.09    2.80
 -12  -2   6    1.10    1.20
 -12  -2   6    1.20    1.50
 -12  -2   6    2.30    1.40
 -12  -2   6    0.80    1.10
  12   2  -6    2.40    1.30
  12   2  -6    0.10    1.10
  12   2  -6    1.10    1.50
  12   2  -6   -0.40    1.20
 -12  -2   5    2.40    1.40
 -12  -2   5    4.10    1.20
 -12  -2   5    2.60    1.20
 -12  -2   5    3.50    1.40
  12   2  -5    0.60    1.10
  12   2  -5    2.10    1.20
  12   2  -5    2.40    1.10
  12   2  -5    3.70    1.40
 -12  -2   4    9.90    1.60
 -12  -2   4    7.60    1.70
 -12  -2   4   10.90    1.50
  12   2  -4    5.00    1.30
  12   2  -4    6.10    1.40
  12   2  -4    7.40    1.30
  12   2  -4    7.50    1.30
 -12  -2   3   -1.60    1.20
 -12  -2   3    1.30    1.30
 -12  -2   3    0.40    1.30
 -12  -2   3    0.60    1.20
  12   2  -3    1.90    1.10
  12   2  -3   -0.60    1.00
  12   2  -3   -1.40    1.00
  12   2  -3    1.70    0.90
 -12  -2   2   14.90    1.40
 -12  -2   2   13.90    1.50
 -12  -2   2   15.30    1.70
 -12  -2   2   13.30    1.50
 -12  -2   2   13.20    1.40
  12   2  -2   10.90    1.50
  12   2  -2    9.70    1.30
  12   2  -2   13.50    1.30
  12   2  -2   11.80    1.20
 -12  -2   1   -0.60    1.10
 -12  -2   1   -0.60    1.30
 -12  -2   1    0.50    1.10
 -12  -2   1   -1.60    1.20
 -12  -2   1   -2.00    1.00
  12   2  -1    0.10    1.00
  12   2  -1    0.80    1.10
  12   2  -1   -0.40    1.30
 -12  -2   0   25.00    2.00
 -12  -2   0   25.40    2.20
 -12  -2   0   26.00    1.80
 -12  -2   0   29.00    2.10
  12   2   0   25.70    1.90
  12   2   0   27.00    1.70
  12   2   0   27.50    1.80
 -12  -2  -1   31.80    2.00
 -12  -2  -1   36.50    2.40
 -12  -2  -1   36.90    2.00
 -12  -2  -1   33.80    2.40
 -12  -2  -1   37.40    2.00
  12   2   1   38.30    2.00
  12   2   1   37.80    2.10
  12   2   1   38.20    2.10
 -12  -2  -2   -0.90    1.20
 -12  -2  -2    0.60    1.80
 -12  -2  -2    0.70    1.10
 -12  -2  -2   -0.40    1.40
  12   2   2    1.40    1.20
  12   2   2   -0.30    1.20
  12   2   2    1.10    1.20
 -12  -2  -3   18.60    1.80
 -12  -2  -3   16.60    2.00
 -12  -2  -3   18.00    1.70
 -12  -2  -3   16.70    2.00
  12   2   3   25.10    2.10
  12   2   3   20.30    1.80
 -12  -2  -4    1.80    1.40
 -12  -2  -4   -0.70    1.60
 -12  -2  -4   -1.80    1.50
  12   2   4   -0.20    1.30
  12   2   4    0.80    1.60
 -13  -2   7   -0.40    1.30
 -13  -2   7    0.20    1.20
 -13  -2   7    1.80    1.50
 -13  -2   7    1.30    1.40
  13   2  -7    1.30    1.40
  13   2  -7    2.20    1.40
  13   2  -7    0.10    1.50
  13   2  -7    1.10    1.30
 -13  -2   6    4.20    1.60
 -13  -2   6    4.80    1.30
 -13  -2   6    4.40    1.50
 -13  -2   6    5.70    1.50
  13   2  -6    6.60    1.60
  13   2  -6    4.00    1.40
  13   2  -6    4.50    1.30
  13   2  -6    7.00    1.40
 -13  -2   5    2.00    1.20
 -13  -2   5    0.60    1.30
 -13  -2   5   -2.00    1.30
 -13  -2   5   -0.30    1.10
  13   2  -5    1.20    1.20
  13   2  -5    2.60    1.40
  13   2  -5    0.40    1.20
 -13  -2   4    5.10    1.70
 -13  -2   4    2.30    1.70
 -13  -2   4    4.70    1.30
  13   2  -4    5.20    1.40
  13   2  -4    3.80    1.50
  13   2  -4    4.00    1.20
 -13  -2   3    0.50    1.40
 -13  -2   3    3.30    1.40
 -13  -2   3    1.50    1.40
  13   2  -3    0.90    1.40
  13   2  -3    3.20    1.40
  13   2  -3    2.20    1.20
  13   2  -3    3.00    1.20
 -13  -2   2   10.90    1.70
 -13  -2   2    9.70    1.40
 -13  -2   2    7.50    1.50
 -13  -2   2   10.60    1.30
  13   2  -2    9.80    1.30
  13   2  -2    8.30    1.50
  13   2  -2    9.50    1.40
  13   2  -2    9.30    1.50
 -13  -2   1    8.60    1.40
 -13  -2   1    8.50    1.40
 -13  -2   1   11.40    2.00
 -13  -2   1   10.00    1.60
  13   2  -1    7.20    1.30
  13   2  -1    8.60    1.50
  13   2  -1   10.80    1.30
  13   2  -1   11.80    1.50
 -13  -2   0    8.30    1.50
 -13  -2   0    6.50    1.60
 -13  -2   0    6.60    1.60
 -13  -2   0    7.00    1.50
  13   2   0    7.40    1.30
  13   2   0   10.60    1.30
  13   2   0    9.40    1.60
 -13  -2  -1    7.40    1.70
 -13  -2  -1    7.80    1.20
 -13  -2  -1    5.80    1.30
 -13  -2  -1    5.70    1.60
  13   2   1    8.70    1.60
  13   2   1    5.90    1.30
  13   2   1    6.80    1.40
 -13  -2  -2    9.60    1.70
 -13  -2  -2   10.70    1.80
 -13  -2  -2   10.70    1.50
 -13  -2  -2   10.50    2.00
  13   2   2   10.50    1.70
  13   2   2    9.10    1.40
 -13  -2  -3   13.00    2.30
 -13  -2  -3   13.00    1.60
 -13  -2  -3   10.80    1.60
  13   2   3   11.70    1.60
  13   2   3   12.20    1.90
 -14  -2   7    1.40    1.80
 -14  -2   7    1.50    1.30
 -14  -2   7    1.60    1.40
  14   2  -7    0.70    1.40
  14   2  -7    0.70    1.60
  14   2  -7    0.40    1.30
 -14  -2   6    2.20    1.60
 -14  -2   6    3.20    1.50
 -14  -2   6   -1.70    1.50
 -14  -2   6    0.80    1.20
  14   2  -6   -0.80    1.30
  14   2  -6   -0.70    1.20
  14   2  -6   -0.20    1.60
 -14  -2   5    9.60    1.50
 -14  -2   5    9.70    1.50
 -14  -2   5   10.30    1.70
  14   2  -5    7.90    1.50
  14   2  -5   11.50    1.50
  14   2  -5   10.00    1.50
 -14  -2   4   -0.80    1.40
 -14  -2   4   -1.50    1.30
 -14  -2   4    0.20    1.20
  14   2  -4   -0.50    1.20
  14   2  -4    1.10    1.50
  14   2  -4    1.70    1.10
 -14  -2   3   21.50    1.90
 -14  -2   3   22.30    1.90
 -14  -2   3   24.80    2.30
  14   2  -3   23.40    1.90
  14   2  -3   23.80    1.80
  14   2  -3   21.80    1.80
  14   2  -3   18.10    1.70
 -14  -2   2    0.80    1.50
 -14  -2   2    0.30    1.20
 -14  -2   2   -0.40    1.30
  14   2  -2   -1.70    1.30
  14   2  -2   -1.30    1.40
  14   2  -2   -1.00    1.10
 -14  -2   1  164.98    5.00
 -14  -2   1  164.08    4.60
 -14  -2   1  157.88    4.50
 -14  -2   1  165.48    4.40
  14   2  -1  159.98    4.40
 -14  -2   0    6.20    1.40
 -14  -2   0    9.20    1.80
 -14  -2   0    7.40    1.50
 -14  -2   0    5.20    1.50
  14   2   0    7.30    1.60
  14   2   0    7.00    1.30
  14   2   0    8.30    1.40
 -14  -2  -1   54.49    3.00
 -14  -2  -1   58.89    2.80
 -14  -2  -1   58.09    3.30
  14   2   1   53.29    2.70
  14   2   1   54.69    2.60
  14   2   1   63.49    2.90
 -14  -2  -2   75.59    3.90
 -14  -2  -2   78.19    3.00
 -14  -2  -2   72.59    3.30
  14   2   2   77.09    3.10
  14   2   2   80.59    3.00
 -15  -2   6   63.79    3.10
 -15  -2   6   56.19    2.80
 -15  -2   6   61.59    2.80
 -15  -2   6   61.89    2.80
  15   2  -6   60.39    2.80
  15   2  -6   63.19    3.10
  15   2  -6   60.19    2.80
 -15  -2   5   28.20    2.20
 -15  -2   5   26.70    2.30
 -15  -2   5   27.30    2.10
  15   2  -5   25.30    1.90
  15   2  -5   26.50    2.20
 -15  -2   4   54.79    2.90
 -15  -2   4   55.79    2.90
 -15  -2   4   61.39    2.70
  15   2  -4   54.59    2.60
  15   2  -4   56.79    2.50
  15   2  -4   65.39    2.70
 -15  -2   3   66.29    3.10
 -15  -2   3   69.49    2.80
 -15  -2   3   65.59    3.30
  15   2  -3   66.99    2.80
  15   2  -3   65.59    2.60
 -15  -2   2    8.40    1.70
 -15  -2   2    8.60    1.60
 -15  -2   2    9.80    1.50
  15   2  -2    9.30    1.40
  15   2  -2   11.00    1.60
  15   2  -2    9.00    1.60
 -15  -2   1    4.30    1.30
 -15  -2   1    1.90    1.30
 -15  -2   1    2.70    2.00
 -15  -2   1    2.60    1.30
  15   2  -1    6.00    1.60
  15   2  -1    2.30    1.20
  15   2  -1    1.40    1.20
 -15  -2   0    2.40    1.40
 -15  -2   0    6.40    1.70
 -15  -2   0    3.00    1.70
  15   2   0    3.60    1.60
  15   2   0    2.50    1.40
  15   2   0    1.20    1.20
  15   2   0    3.80    1.40
 -15  -2  -1    5.20    1.70
 -15  -2  -1    4.60    1.60
 -15  -2  -1    4.20    1.40
  15   2   1    3.80    1.40
  15   2   1    4.40    1.60
 -16  -2   4   -1.30    1.40
 -16  -2   4    1.70    1.80
 -16  -2   4    1.80    1.30
  16   2  -4    0.30    1.40
  16   2  -4    1.20    1.30
 -16  -2   3   11.90    2.10
 -16  -2   3   14.80    1.70
 -16  -2   3   10.10    1.80
  16   2  -3   12.50    1.50
  16   2  -3    9.70    1.50
 -16  -2   2   -0.60    1.70
 -16  -2   2   -0.80    1.60
 -16  -2   2   -0.10    1.60
  16   2  -2    0.10    1.20
  16   2  -2   -0.40    1.20
  16   2  -2    0.20    1.20
 -16  -2   1    1.10    1.40
  16   2  -1    2.50    1.30
  16   2  -1    4.60    1.60
  16  -3  -2    2.20    1.40
 -16   3   2    0.70    1.90
 -16   3   2    2.20    1.90
 -16   3   2    3.40    1.60
  16  -3  -3    4.40    1.20
  16  -3  -3    2.10    1.30
 -16   3   3    1.90    1.70
 -16   3   3    2.10    1.30
 -16   3   3   -0.80    1.80
 -16   3   3    2.50    1.30
  15  -3   1    5.20    1.60
 -15   3  -1    9.70    1.80
 -15   3  -1    8.00    1.80
 -15   3  -1    9.70    2.00
 -15   3  -1    9.30    1.90
  15  -3   0   38.10    2.50
 -15   3   0   32.60    2.90
 -15   3   0   35.50    2.60
 -15   3   0   33.00    2.40
 -15   3   0   32.70    2.20
  15  -3  -1   15.30    1.70
 -15   3   1   20.20    2.20
 -15   3   1   17.40    1.90
 -15   3   1   21.80    1.90
  15  -3  -2    5.80    1.20
  15  -3  -2    9.00    1.50
 -15   3   2    4.70    1.30
 -15   3   2    5.20    1.60
 -15   3   2    8.30    1.90
  15  -3  -3   27.30    2.10
  15  -3  -3   28.40    2.00
 -15   3   3   24.80    2.00
 -15   3   3   23.50    1.90
 -15   3   3   25.20    2.20
 -15   3   3   25.60    2.30
  15  -3  -4   11.30    1.60
  15  -3  -4   13.20    1.50
 -15   3   4    7.80    1.80
 -15   3   4   10.80    1.90
 -15   3   4   10.30    1.70
 -15   3   4   12.20    1.50
  15  -3  -5    3.40    1.30
 -15   3   5    1.70    2.00
 -15   3   5    6.30    1.40
 -15   3   5    4.50    1.90
  14  -3   2  102.49    3.90
 -14   3  -2   90.09    3.30
 -14   3  -2   94.29    3.40
 -14   3  -2  101.49    3.90
  14  -3   1   21.40    2.10
 -14   3  -1   20.80    1.90
 -14   3  -1   22.30    2.40
 -14   3  -1   16.80    2.10
 -14   3  -1   19.40    1.80
  14  -3   0    2.40    1.30
 -14   3   0    1.50    1.70
 -14   3   0    2.40    1.20
 -14   3   0   -0.10    1.30
 -14   3   0    3.60    1.80
  14  -3  -1    0.70    1.50
 -14   3   1    3.30    1.70
 -14   3   1    0.10    1.70
 -14   3   1    1.40    1.10
  14  -3  -2   37.70    2.20
  14  -3  -2   40.00    2.30
 -14   3   2   38.20    2.50
 -14   3   2   33.00    2.00
 -14   3   2   33.90    2.70
  14  -3  -3    1.30    1.20
  14  -3  -3    2.20    1.30
 -14   3   3   -1.40    1.50
 -14   3   3    1.60    1.20
 -14   3   3   -1.70    1.60
 -14   3   3    0.70    1.30
  14  -3  -4    7.00    1.30
  14  -3  -4    8.70    1.40
 -14   3   4    7.60    1.70
 -14   3   4   10.20    1.80
 -14   3   4    7.00    1.50
 -14   3   4    7.70    1.30
  14  -3  -5   45.00    2.60
  14  -3  -5   45.70    2.10
 -14   3   5   46.00    2.40
 -14   3   5   49.00    2.60
 -14   3   5   43.10    2.20
 -14   3   5   44.60    2.80
  14  -3  -6   13.00    1.50
 -14   3   6    6.60    1.70
 -14   3   6   11.90    1.50
 -14   3   6   11.40    1.70
  13  -3   3  300.77    7.40
  13  -3   3  295.47    7.00
  13  -3   2    8.50    1.40
  13  -3   2   10.20    1.50
 -13   3  -2    8.30    1.40
 -13   3  -2    7.30    2.00
 -13   3  -2    6.80    1.40
 -13   3  -2    6.80    1.80
  13  -3   1   18.10    1.80
 -13   3  -1   22.40    2.10
 -13   3  -1   22.20    1.70
 -13   3  -1   20.10    2.10
 -13   3  -1   24.80    1.90
  13  -3   0   86.89    3.10
 -13   3   0   85.69    2.80
 -13   3   0   80.19    3.00
 -13   3   0   80.19    3.40
  13  -3  -1    1.50    1.20
  13  -3  -1    2.40    1.10
 -13   3   1    2.90    1.50
 -13   3   1   -0.10    1.20
 -13   3   1    0.20    1.20
 -13   3   1    1.50    1.60
  13  -3  -2   17.50    1.50
  13  -3  -2   17.40    1.60
 -13   3   2   21.40    1.80
 -13   3   2   17.30    1.90
 -13   3   2   17.80    1.40
  13  -3  -3   48.40    2.30
  13  -3  -3   52.29    2.20
 -13   3   3   50.69    2.70
 -13   3   3   48.70    2.10
 -13   3   3   47.40    2.90
 -13   3   3   48.20    2.50
  13  -3  -4    8.10    1.30
  13  -3  -4    8.30    1.10
  13  -3  -4    8.10    1.40
 -13   3   4    8.50    1.30
 -13   3   4   10.30    1.60
 -13   3   4    7.60    1.60
 -13   3   4   10.60    1.50
  13  -3  -5   25.10    1.90
  13  -3  -5   24.90    1.70
 -13   3   5   22.60    1.80
 -13   3   5   22.80    2.00
 -13   3   5   19.80    1.70
 -13   3   5   21.30    1.70
  13  -3  -6   15.40    1.70
  13  -3  -6   17.80    1.80
 -13   3   6   16.20    1.60
 -13   3   6   16.20    1.90
 -13   3   6   18.50    1.90
  13  -3  -7    2.00    1.30
 -13   3   7    0.50    1.20
 -13   3   7    0.50    1.30
 -13   3   7   -0.70    1.50
  12  -3   4    8.80    1.50
 -12   3  -4   10.40    2.20
 -12   3  -4   10.20    1.80
 -12   3  -4    7.00    1.70
 -12   3  -4    8.60    1.80
  12  -3   3   37.90    2.20
  12  -3   3   37.50    2.20
 -12   3  -3   36.60    2.10
 -12   3  -3   39.20    2.80
 -12   3  -3   40.00    3.00
 -12   3  -3   43.90    3.20
  12  -3   2  188.88    5.00
  12  -3   2  191.08    4.70
  12  -3   2  177.08    4.40
 -12   3  -2  185.08    5.60
 -12   3  -2  185.28    4.80
 -12   3  -2  170.88    4.90
 -12   3  -2  178.58    4.80
 -12   3  -2  180.38    4.90
  12  -3   1    4.00    1.10
  12  -3   1    4.70    1.30
  12  -3   1    3.10    1.20
 -12   3  -1    3.20    1.50
 -12   3  -1    1.80    1.30
 -12   3  -1    4.30    1.70
 -12   3  -1    2.80    1.40
  12  -3   0   91.89    3.10
  12  -3   0  101.69    3.20
 -12   3   0   95.09    3.10
 -12   3   0   96.19    3.10
 -12   3   0  100.69    3.40
 -12   3   0   98.69    3.40
  12  -3  -1    0.80    1.00
  12  -3  -1    1.30    1.10
 -12   3   1    0.40    1.20
 -12   3   1    0.90    1.20
 -12   3   1    1.60    1.50
 -12   3   1    0.70    1.00
  12  -3  -2   11.10    1.50
  12  -3  -2    9.50    1.10
 -12   3   2    9.70    1.40
 -12   3   2   10.80    1.20
 -12   3   2    8.50    1.90
  12  -3  -3    6.40    1.20
  12  -3  -3    5.20    1.10
 -12   3   3    8.80    1.30
 -12   3   3    7.90    1.70
 -12   3   3    5.00    1.20
 -12   3   3    8.40    1.50
  12  -3  -4    1.40    1.10
  12  -3  -4    2.10    1.10
  12  -3  -4    1.70    1.10
 -12   3   4    3.20    1.40
 -12   3   4   -0.40    1.00
 -12   3   4    2.50    1.40
 -12   3   4   -1.00    0.90
  12  -3  -5    7.40    1.30
  12  -3  -5    8.50    1.40
 -12   3   5    7.10    1.30
 -12   3   5    9.00    1.60
 -12   3   5    7.50    1.40
 -12   3   5   11.60    1.30
  12  -3  -6   41.60    2.10
  12  -3  -6   45.80    2.50
 -12   3   6   43.40    2.10
 -12   3   6   38.90    2.30
 -12   3   6   39.20    2.60
  12  -3  -7  179.48    4.80
  12  -3  -7  178.58    4.70
 -12   3   7  171.58    5.10
 -12   3   7  174.18    5.00
 -12   3   7  171.98    4.70
  12  -3  -8    1.60    1.20
  12  -3  -8    1.10    1.30
 -12   3   8    1.80    1.50
 -12   3   8    4.10    1.50
 -12   3   8    0.20    1.60
 -12   3   8    1.60    1.20
  11  -3   5   46.60    2.50
  11  -3   5   46.60    2.70
 -11   3  -5   48.20    3.00
 -11   3  -5   45.10    2.60
  11  -3   4   11.50    1.50
  11  -3   4   11.50    1.40
  11  -3   4    7.60    1.50
 -11   3  -4   11.80    1.80
 -11   3  -4   10.50    2.20
 -11   3  -4   12.60    2.00
 -11   3  -4   12.70    2.10
  11  -3   3    1.70    1.20
  11  -3   3   -0.10    1.20
  11  -3   3    0.50    1.10
 -11   3  -3    1.50    1.10
 -11   3  -3   -2.00    1.40
 -11   3  -3   -0.10    1.80
 -11   3  -3   -0.80    1.10
 -11   3  -3    2.00    1.40
  11  -3   2   39.90    1.90
  11  -3   2   38.30    2.10
 -11   3  -2   39.50    2.90
 -11   3  -2   43.50    2.30
 -11   3  -2   41.70    2.50
 -11   3  -2   40.90    2.50
  11  -3   1    1.90    1.00
  11  -3   1    0.30    1.10
  11  -3   1   -0.50    1.10
 -11   3  -1   -0.50    1.00
 -11   3  -1    0.60    1.60
 -11   3  -1   -1.20    1.00
 -11   3  -1    0.00    1.90
 -11   3  -1    2.30    1.40
 -11   3  -1    3.30    1.30
  11  -3   0    1.40    0.90
  11  -3   0    0.10    0.90
  11  -3   0    0.40    1.10
 -11   3   0    0.20    1.10
 -11   3   0    1.60    1.30
 -11   3   0   -0.20    1.70
 -11   3   0    1.00    1.10
 -11   3   0    1.30    1.10
  11  -3  -1   60.19    1.90
  11  -3  -1   61.69    2.10
  11  -3  -1   59.89    2.60
 -11   3   1   60.49    2.70
 -11   3   1   59.99    2.10
 -11   3   1   62.19    2.40
 -11   3   1   58.29    2.60
 -11   3   1   59.69    2.60
  11  -3  -2   11.80    1.50
  11  -3  -2   11.70    1.10
  11  -3  -2   10.80    1.00
 -11   3   2   10.10    1.50
 -11   3   2    9.70    1.50
 -11   3   2   13.60    1.20
 -11   3   2   12.80    1.40
  11  -3  -3    5.40    0.90
  11  -3  -3    3.60    1.10
  11  -3  -3    5.80    1.10
 -11   3   3    5.40    1.10
 -11   3   3    5.10    1.40
 -11   3   3    3.00    1.30
 -11   3   3    3.20    1.10
  11  -3  -4   18.50    1.60
  11  -3  -4   17.80    1.40
  11  -3  -4   18.50    1.40
 -11   3   4   16.70    1.40
 -11   3   4   17.90    1.60
 -11   3   4   20.80    1.50
 -11   3   4   18.50    1.70
  11  -3  -5   29.00    1.90
  11  -3  -5   29.10    2.00
  11  -3  -5   26.60    1.80
 -11   3   5   24.40    1.60
 -11   3   5   27.40    2.20
 -11   3   5   30.40    2.20
 -11   3   5   27.00    1.90
  11  -3  -6  102.39    3.20
  11  -3  -6  110.79    3.40
  11  -3  -6  110.49    3.30
 -11   3   6  105.69    3.40
 -11   3   6  112.39    3.60
 -11   3   6  112.79    3.40
  11  -3  -7  116.69    3.60
  11  -3  -7  113.39    3.50
 -11   3   7  114.99    3.90
 -11   3   7  112.99    3.40
 -11   3   7  117.29    3.70
  11  -3  -8   20.70    2.00
  11  -3  -8   18.60    1.80
 -11   3   8   23.00    1.90
 -11   3   8   17.20    1.80
 -11   3   8   20.50    1.70
 -11   3   8   23.00    1.90
  10  -3   5    0.80    1.30
  10  -3   5    2.40    1.20
  10  -3   5    2.30    1.20
  10  -3   5   -0.90    1.30
 -10   3  -5   -0.70    2.00
 -10   3  -5    2.20    1.70
 -10   3  -5    0.50    1.20
  10  -3   4    1.50    1.10
  10  -3   4    0.00    1.20
  10  -3   4    1.90    1.10
 -10   3  -4   -0.40    1.20
 -10   3  -4    1.70    1.20
 -10   3  -4    1.30    2.30
 -10   3  -4   -0.30    1.30
 -10   3  -4    2.20    1.60
  10  -3   3   19.00    1.50
  10  -3   3   20.80    1.80
  10  -3   3   19.80    1.50
 -10   3  -3   18.50    1.70
 -10   3  -3   18.30    1.80
 -10   3  -3   19.60    1.60
 -10   3  -3   16.20    2.50
 -10   3  -3   17.20    1.60
  10  -3   2   26.30    1.70
  10  -3   2   29.10    1.90
  10  -3   2   31.60    1.80
 -10   3  -2   29.80    2.20
 -10   3  -2   30.20    2.00
 -10   3  -2   32.50    2.10
 -10   3  -2   29.90    2.40
 -10   3  -2   29.40    2.60
 -10   3  -2   31.00    1.80
  10  -3   1   64.89    2.10
  10  -3   1   62.29    2.40
  10  -3   1   64.89    2.30
 -10   3  -1   63.49    2.90
 -10   3  -1   62.49    2.30
 -10   3  -1   68.89    2.60
 -10   3  -1   62.49    2.50
 -10   3  -1   63.09    2.30
  10  -3   0   48.20    2.30
  10  -3   0   50.79    1.80
  10  -3   0   48.30    1.70
 -10   3   0   47.80    2.10
 -10   3   0   49.10    2.00
 -10   3   0   47.60    2.50
 -10   3   0   53.59    2.00
 -10   3   0   45.50    2.30
 -10   3   0   51.59    2.40
  10  -3  -1   62.59    2.30
  10  -3  -1   67.29    2.10
  10  -3  -1   66.59    1.90
 -10   3   1   64.19    2.20
 -10   3   1   64.49    2.40
 -10   3   1   62.09    2.50
 -10   3   1   66.89    2.50
 -10   3   1   68.49    2.60
  10  -3  -2  397.66    8.20
  10  -3  -2  386.66    7.90
  10  -3  -2  394.86    8.10
  10  -3  -2  387.76    7.80
 -10   3   2  396.46    8.30
 -10   3   2  389.76    8.00
 -10   3   2  387.86    8.10
 -10   3   2  382.96    8.50
 -10   3   2  395.76    8.30
  10  -3  -3   86.39    2.50
  10  -3  -3   83.99    2.50
  10  -3  -3   80.59    2.10
  10  -3  -3   87.29    2.60
 -10   3   3   84.79    3.00
 -10   3   3   80.89    2.40
 -10   3   3   84.69    2.80
 -10   3   3   83.29    2.80
 -10   3   3   84.39    3.10
  10  -3  -4   43.60    1.80
  10  -3  -4   43.50    2.00
  10  -3  -4   40.40    1.70
  10  -3  -4   46.50    2.00
 -10   3   4   42.00    1.90
 -10   3   4   45.80    2.30
 -10   3   4   41.10    2.70
 -10   3   4   43.30    2.40
 -10   3   4   42.00    2.20
  10  -3  -5   26.40    1.90
  10  -3  -5   29.10    1.80
  10  -3  -5   27.50    1.80
 -10   3   5   30.10    2.10
 -10   3   5   29.30    2.00
 -10   3   5   29.00    1.80
 -10   3   5   26.50    1.80
  10  -3  -6   25.80    1.90
  10  -3  -6   23.90    1.80
  10  -3  -6   22.80    1.70
 -10   3   6   23.10    1.70
 -10   3   6   22.40    2.00
 -10   3   6   24.80    1.90
 -10   3   6   26.30    1.60
  10  -3  -7    6.30    1.40
  10  -3  -7    8.30    1.60
  10  -3  -7    7.90    1.50
 -10   3   7    7.20    1.40
 -10   3   7    6.60    1.40
 -10   3   7    8.80    1.30
  10  -3  -8   -0.10    1.30
  10  -3  -8    0.80    1.20
 -10   3   8   -0.20    1.20
 -10   3   8    1.30    1.30
 -10   3   8    0.00    1.10
 -10   3   8    0.70    1.20
  10  -3  -9    3.00    1.30
  10  -3  -9    0.40    1.30
 -10   3   9    0.30    1.50
 -10   3   9   -1.40    1.30
 -10   3   9    1.40    1.50
   9  -3   6    2.90    1.20
   9  -3   6    3.50    1.20
   9  -3   6    4.60    1.30
   9  -3   6    2.30    1.70
  -9   3  -6    5.80    1.80
  -9   3  -6    3.30    1.90
  -9   3  -6    4.30    2.20
   9  -3   5    1.60    1.10
   9  -3   5    0.10    1.60
   9  -3   5   -0.50    1.10
   9  -3   5   -1.70    1.10
  -9   3  -5    0.10    1.70
  -9   3  -5    6.60    1.80
  -9   3  -5   -2.10    1.90
  -9   3  -5    1.90    1.30
   9  -3   4    8.30    1.20
   9  -3   4    6.60    1.30
   9  -3   4    6.50    1.30
   9  -3   4    5.30    1.30
  -9   3  -4    6.40    2.00
  -9   3  -4    7.00    1.40
  -9   3  -4   12.00    1.70
  -9   3  -4    5.40    1.50
  -9   3  -4    8.90    2.10
  -9   3  -4    7.00    1.10
   9  -3   3    7.10    1.20
   9  -3   3    8.70    1.20
   9  -3   3   12.00    1.30
  -9   3  -3    9.60    1.20
  -9   3  -3   11.10    1.90
  -9   3  -3   11.00    1.20
  -9   3  -3   10.70    1.90
  -9   3  -3   10.20    1.60
  -9   3  -3   13.30    1.50
  -9   3  -3   10.60    1.30
   9  -3   2    3.90    1.00
   9  -3   2    4.10    1.10
   9  -3   2    5.10    1.00
  -9   3  -2    2.70    1.60
  -9   3  -2    5.20    1.20
  -9   3  -2    4.90    1.00
  -9   3  -2    4.30    1.60
  -9   3  -2    3.70    1.10
  -9   3  -2    2.90    1.20
   9  -3   1  256.77    5.40
   9  -3   1  267.57    5.70
   9  -3   1  259.77    5.60
   9  -3   1  250.37    5.30
  -9   3  -1  253.37    6.00
  -9   3  -1  253.57    5.80
  -9   3  -1  252.87    6.10
  -9   3  -1  255.37    5.70
  -9   3  -1  258.17    5.60
  -9   3  -1  256.87    5.90
   9  -3   0  366.46    7.40
   9  -3   0  368.26    7.50
   9  -3   0  372.56    7.80
  -9   3   0  370.76    7.60
  -9   3   0  366.16    8.00
  -9   3   0  369.36    7.90
  -9   3   0  375.66    7.80
  -9   3   0  357.96    7.50
  -9   3   0  371.46    7.70
   9  -3  -1   19.20    1.00
   9  -3  -1   23.80    1.20
   9  -3  -1   21.00    1.50
   9  -3  -1   20.60    1.10
  -9   3   1   21.60    1.70
  -9   3   1   19.60    1.20
  -9   3   1   22.80    1.60
  -9   3   1   21.20    1.20
  -9   3   1   19.70    1.80
  -9   3   1   19.70    1.70
   9  -3  -2    1.30    0.90
   9  -3  -2    2.00    0.70
   9  -3  -2    1.90    0.90
   9  -3  -2    2.40    0.60
  -9   3   2    2.90    1.20
  -9   3   2    1.10    1.10
  -9   3   2    1.10    1.00
  -9   3   2    0.80    0.70
  -9   3   2    2.50    1.00
   9  -3  -3    7.80    1.00
   9  -3  -3    9.70    1.10
   9  -3  -3    8.30    0.80
   9  -3  -3    8.30    0.80
   9  -3  -3    6.90    1.00
  -9   3   3    9.50    1.20
  -9   3   3    8.50    1.00
  -9   3   3    7.20    1.50
  -9   3   3    7.20    1.00
  -9   3   3    8.00    1.30
   9  -3  -4   -2.20    1.10
   9  -3  -4   -0.10    0.80
   9  -3  -4    1.00    0.90
   9  -3  -4    0.40    0.70
  -9   3   4   -0.40    0.70
  -9   3   4   -0.40    1.10
  -9   3   4    0.10    1.10
  -9   3   4    1.10    1.30
  -9   3   4   -0.70    1.10
   9  -3  -5    0.40    1.20
   9  -3  -5    0.90    1.00
   9  -3  -5    0.50    0.80
  -9   3   5   -1.60    1.20
  -9   3   5    0.20    1.00
  -9   3   5    0.30    1.20
  -9   3   5   -2.30    1.50
  -9   3   5    0.70    1.10
   9  -3  -6   30.50    1.80
   9  -3  -6   33.40    2.10
   9  -3  -6   33.70    2.00
  -9   3   6   33.50    2.40
  -9   3   6   30.70    2.00
  -9   3   6   34.40    1.90
  -9   3   6   31.70    1.60
   9  -3  -7    2.20    1.20
   9  -3  -7    3.00    1.30
   9  -3  -7    1.70    1.40
  -9   3   7    2.70    1.30
  -9   3   7    1.20    1.20
  -9   3   7   -0.70    1.20
  -9   3   7   -0.80    1.00
   9  -3  -8    2.40    1.20
   9  -3  -8    0.50    1.20
  -9   3   8    3.10    1.50
  -9   3   8    2.60    1.20
  -9   3   8    0.60    1.60
  -9   3   8    4.30    1.20
   9  -3  -9    6.70    1.40
   9  -3  -9    2.80    1.30
  -9   3   9    3.30    1.40
  -9   3   9    2.40    1.20
  -9   3   9    2.60    1.30
   8  -3   6   47.60    2.50
   8  -3   6   51.09    2.70
   8  -3   6   46.40    2.50
   8  -3   6   52.29    2.40
  -8   3  -6   50.59    3.20
  -8   3  -6   56.89    3.00
  -8   3  -6   44.20    3.40
  -8   3  -6   54.29    2.90
   8  -3   5    4.80    1.20
   8  -3   5    5.40    1.30
   8  -3   5    6.20    1.20
   8  -3   5    8.60    1.40
  -8   3  -5    6.30    1.80
  -8   3  -5    7.10    2.00
  -8   3  -5    9.10    1.60
  -8   3  -5    5.70    1.50
  -8   3  -5    5.40    1.30
   8  -3   4    7.20    1.30
   8  -3   4    8.30    1.20
   8  -3   4    9.50    1.20
   8  -3   4    7.50    1.50
  -8   3  -4    8.20    1.30
  -8   3  -4    7.40    1.70
  -8   3  -4    8.70    1.50
  -8   3  -4    6.30    1.90
  -8   3  -4    8.20    1.40
  -8   3  -4    9.70    1.30
   8  -3   3   -0.20    0.90
   8  -3   3    0.70    1.00
   8  -3   3   -0.10    1.00
   8  -3   3    0.00    1.00
  -8   3  -3   -2.70    1.90
  -8   3  -3   -0.90    1.10
  -8   3  -3    0.60    1.10
  -8   3  -3    1.00    1.30
  -8   3  -3    0.30    1.10
  -8   3  -3   -1.00    1.20
  -8   3  -3    1.50    1.40
   8  -3   2   39.90    1.70
   8  -3   2   41.20    1.90
   8  -3   2   40.30    1.90
  -8   3  -2   36.90    1.70
  -8   3  -2   42.30    2.00
  -8   3  -2   35.30    1.70
  -8   3  -2   37.20    1.90
  -8   3  -2   39.40    1.90
  -8   3  -2   42.60    2.90
  -8   3  -2   38.40    2.50
   8  -3   1  572.14   11.30
   8  -3   1  595.34   11.60
   8  -3   1  571.44   11.20
   8  -3   1  584.84   11.50
  -8   3  -1  582.14   11.60
  -8   3  -1  573.24   11.80
  -8   3  -1  578.54   11.50
  -8   3  -1  582.44   11.80
  -8   3  -1  553.94   11.40
  -8   3  -1  591.74   11.50
  -8   3  -1  575.14   11.50
   8  -3   0  148.69    3.70
   8  -3   0  150.38    3.60
   8  -3   0  144.89    3.20
   8  -3   0  143.59    3.30
  -8   3   0  144.99    3.90
  -8   3   0  142.59    3.50
  -8   3   0  151.78    3.70
  -8   3   0  151.68    3.80
  -8   3   0  141.39    3.50
   8  -3  -1  140.59    3.30
   8  -3  -1  148.29    3.60
   8  -3  -1  139.49    3.10
   8  -3  -1  140.89    3.10
  -8   3   1  144.69    3.60
  -8   3   1  138.99    3.20
  -8   3   1  141.19    3.30
  -8   3   1  144.59    3.60
  -8   3   1  140.39    3.80
  -8   3   1  146.49    3.50
   8  -3  -2  226.08    4.80
   8  -3  -2  217.98    4.50
   8  -3  -2  216.78    4.50
   8  -3  -2  218.78    4.60
   8  -3  -2  230.88    5.00
  -8   3   2  225.88    4.90
  -8   3   2  221.98    4.70
  -8   3   2  223.58    4.90
  -8   3   2  222.98    5.20
  -8   3   2  209.58    4.30
  -8   3   2  220.78    4.80
   8  -3  -3   50.49    1.80
   8  -3  -3   48.50    1.60
   8  -3  -3   48.80    1.80
   8  -3  -3   48.20    1.60
   8  -3  -3   49.10    1.50
  -8   3   3   49.20    1.70
  -8   3   3   49.70    1.90
  -8   3   3   49.40    2.00
  -8   3   3   48.60    2.10
  -8   3   3   48.30    2.20
   8  -3  -4   23.00    1.60
   8  -3  -4   21.20    1.40
   8  -3  -4   22.30    1.10
   8  -3  -4   21.20    1.50
  -8   3   4   21.60    1.70
  -8   3   4   21.80    1.20
  -8   3   4   22.20    1.50
  -8   3   4   26.50    1.80
  -8   3   4   22.40    1.90
   8  -3  -5    7.40    1.10
   8  -3  -5    4.80    1.20
   8  -3  -5    7.30    0.80
   8  -3  -5    6.50    1.00
  -8   3   5    6.90    1.10
  -8   3   5    5.30    1.20
  -8   3   5    7.00    1.10
  -8   3   5    6.60    1.60
  -8   3   5    8.30    1.10
   8  -3  -6    7.20    1.10
   8  -3  -6    4.70    1.10
   8  -3  -6    5.20    1.10
  -8   3   6    4.20    1.00
  -8   3   6    5.40    1.20
  -8   3   6    5.50    1.40
  -8   3   6    7.40    1.20
  -8   3   6    4.00    1.60
   8  -3  -7   19.40    1.70
   8  -3  -7   18.60    1.70
   8  -3  -7   16.60    1.40
  -8   3   7   20.50    1.60
  -8   3   7   17.60    1.40
  -8   3   7   19.30    1.50
  -8   3   7   18.60    1.50
   8  -3  -8   14.50    1.80
   8  -3  -8   10.90    1.50
  -8   3   8   12.40    1.60
  -8   3   8   14.40    1.50
  -8   3   8   14.20    1.40
  -8   3   8   14.90    1.60
   8  -3  -9   11.00    1.60
   8  -3  -9   13.20    1.90
  -8   3   9   10.30    1.40
  -8   3   9   11.10    1.70
  -8   3   9   12.30    1.60
   7  -3   7   -1.10    1.30
   7  -3   7   -0.20    1.50
  -7   3  -7    2.00    1.70
  -7   3  -7   -0.70    1.80
  -7   3  -7   -2.30    1.90
  -7   3  -7    6.80    1.80
   7  -3   6    0.80    1.00
   7  -3   6   -0.20    1.30
   7  -3   6    1.20    1.40
   7  -3   6    0.30    1.10
  -7   3  -6   -1.00    1.90
  -7   3  -6    1.30    2.00
  -7   3  -6    1.00    1.50
  -7   3  -6    1.20    1.80
   7  -3   5    3.70    1.10
   7  -3   5    5.00    1.20
   7  -3   5    4.70    1.30
   7  -3   5    5.90    1.30
  -7   3  -5    7.40    2.00
  -7   3  -5    2.80    1.10
  -7   3  -5    2.90    1.70
  -7   3  -5    3.20    1.20
  -7   3  -5    1.20    1.80
   7  -3   4    4.80    1.00
   7  -3   4    3.90    1.20
   7  -3   4    7.80    1.10
   7  -3   4    5.20    1.30
  -7   3  -4    6.40    1.20
  -7   3  -4    7.80    1.70
  -7   3  -4    5.00    1.10
  -7   3  -4    8.00    1.60
  -7   3  -4    5.50    1.80
  -7   3  -4    8.00    1.20
   7  -3   3   44.10    2.00
   7  -3   3   49.10    1.90
   7  -3   3   46.10    1.90
   7  -3   3   45.80    1.80
  -7   3  -3   45.20    1.90
  -7   3  -3   43.90    2.40
  -7   3  -3   47.30    2.50
  -7   3  -3   47.20    2.00
  -7   3  -3   48.30    2.70
  -7   3  -3   40.10    2.20
   7  -3   2   46.20    1.60
   7  -3   2   45.90    1.70
   7  -3   2   47.50    2.10
   7  -3   2   47.90    1.80
  -7   3  -2   45.00    2.10
  -7   3  -2   49.40    2.50
  -7   3  -2   45.70    2.10
  -7   3  -2   44.80    2.00
  -7   3  -2   50.39    2.20
  -7   3  -2   45.90    1.70
   7  -3   1   16.00    1.30
   7  -3   1   14.30    1.20
   7  -3   1   14.60    1.10
   7  -3   1   14.90    1.00
  -7   3  -1   15.00    1.10
  -7   3  -1   14.50    1.10
  -7   3  -1   18.20    1.80
  -7   3  -1   15.80    1.40
  -7   3  -1   17.20    1.40
  -7   3  -1   15.20    1.20
  -7   3  -1   15.80    1.30
   7  -3   0   21.00    0.70
   7  -3   0   21.70    1.00
   7  -3   0   24.10    1.50
   7  -3   0   22.20    1.30
   7  -3   0   22.60    1.00
  -7   3   0   23.60    1.40
  -7   3   0   24.30    1.90
  -7   3   0   20.50    1.30
  -7   3   0   24.10    1.40
  -7   3   0   20.70    1.20
  -7   3   0   20.80    1.00
  -7   3   0   20.10    1.50
   7  -3  -1    1.10    0.80
   7  -3  -1    2.90    0.50
   7  -3  -1    2.00    0.50
   7  -3  -1    1.70    0.70
  -7   3   1    2.10    0.60
  -7   3   1    1.40    0.90
  -7   3   1    1.30    0.80
  -7   3   1    2.10    0.80
  -7   3   1    1.00    1.00
  -7   3   1    2.40    0.60
   7  -3  -2  126.79    2.80
   7  -3  -2  129.09    3.00
   7  -3  -2  131.99    2.70
   7  -3  -2  132.59    3.10
   7  -3  -2  127.29    2.90
  -7   3   2  122.09    2.60
  -7   3   2  124.79    2.90
  -7   3   2  124.49    2.80
  -7   3   2  126.09    3.10
  -7   3   2  133.79    3.20
  -7   3   2  131.99    3.50
   7  -3  -3   24.80    1.60
   7  -3  -3   25.90    1.20
   7  -3  -3   25.30    1.20
   7  -3  -3   25.00    1.30
   7  -3  -3   24.70    1.00
  -7   3   3   25.80    1.40
  -7   3   3   23.90    0.90
  -7   3   3   25.30    1.50
  -7   3   3   24.90    1.70
  -7   3   3   25.40    1.20
  -7   3   3   25.40    1.40
   7  -3  -4   32.90    1.20
   7  -3  -4   30.50    1.50
   7  -3  -4   35.40    1.60
   7  -3  -4   33.00    1.70
  -7   3   4   32.70    1.50
  -7   3   4   33.30    1.70
  -7   3   4   35.50    2.00
  -7   3   4   35.30    1.70
  -7   3   4   35.10    1.50
   7  -3  -5    4.20    1.00
   7  -3  -5    2.20    0.90
   7  -3  -5    2.40    0.70
   7  -3  -5    2.70    0.90
  -7   3   5    2.90    1.20
  -7   3   5    2.20    1.00
  -7   3   5    1.90    0.80
  -7   3   5    2.00    1.00
  -7   3   5    1.90    1.10
   7  -3  -6   -0.70    1.00
   7  -3  -6    0.60    1.20
   7  -3  -6    1.30    0.70
   7  -3  -6    0.50    0.90
  -7   3   6    0.80    1.20
  -7   3   6   -0.20    0.90
  -7   3   6    1.40    1.10
  -7   3   6   -1.30    1.00
  -7   3   6   -0.20    1.20
  -7   3   6    0.00    0.80
   7  -3  -7   21.10    1.80
   7  -3  -7   23.90    1.70
   7  -3  -7   22.20    1.60
  -7   3   7   22.50    1.70
  -7   3   7   20.50    1.60
  -7   3   7   21.20    1.70
  -7   3   7   21.90    1.90
   7  -3  -8    9.00    1.40
   7  -3  -8   12.30    1.50
  -7   3   8   10.00    1.50
  -7   3   8   11.70    1.30
  -7   3   8   14.30    1.50
  -7   3   8   11.90    1.30
   7  -3  -9  154.98    4.50
   7  -3  -9  144.19    4.30
  -7   3   9  150.88    4.50
  -7   3   9  153.38    4.30
   6  -3   7   50.99    2.60
   6  -3   7   51.39    2.40
   6  -3   7   51.19    2.70
  -6   3  -7   49.30    3.40
  -6   3  -7   51.99    3.80
  -6   3  -7   55.19    3.20
  -6   3  -7   52.39    2.90
   6  -3   6   -0.30    1.00
   6  -3   6    1.20    1.10
   6  -3   6    0.50    1.20
   6  -3   6   -0.30    1.20
  -6   3  -6   -0.20    1.70
  -6   3  -6    0.50    1.70
  -6   3  -6   -0.30    1.80
  -6   3  -6    0.00    1.20
   6  -3   5   -0.80    0.90
   6  -3   5    0.50    1.00
   6  -3   5   -1.90    1.10
   6  -3   5   -1.00    1.20
  -6   3  -5    0.90    1.10
  -6   3  -5    1.80    2.00
  -6   3  -5   -2.10    1.30
  -6   3  -5   -0.10    2.00
  -6   3  -5   -1.10    1.50
   6  -3   4   -0.50    1.00
   6  -3   4   -0.90    0.90
   6  -3   4   -1.00    1.00
   6  -3   4   -0.40    1.10
  -6   3  -4   -1.80    0.90
  -6   3  -4   -1.40    1.70
  -6   3  -4   -1.80    1.50
  -6   3  -4   -0.50    0.90
  -6   3  -4    2.20    1.60
   6  -3   3    0.40    0.80
   6  -3   3    0.00    0.90
   6  -3   3   -1.20    1.10
   6  -3   3    0.80    0.80
  -6   3  -3    0.30    1.40
  -6   3  -3   -0.40    1.20
  -6   3  -3   -1.70    1.30
  -6   3  -3   -0.40    1.00
  -6   3  -3   -0.90    0.80
   6  -3   2    0.10    0.40
   6  -3   2    0.40    0.70
   6  -3   2    0.30    0.80
   6  -3   2    0.30    0.80
   6  -3   2    0.30    0.80
  -6   3  -2    0.30    1.10
  -6   3  -2   -0.20    0.80
  -6   3  -2    0.30    0.80
  -6   3  -2   -0.30    1.40
  -6   3  -2    1.40    0.80
  -6   3  -2    0.90    1.20
   6  -3   1    2.30    0.70
   6  -3   1    2.20    0.80
   6  -3   1    3.20    0.70
   6  -3   1    3.20    0.50
  -6   3  -1    3.00    0.90
  -6   3  -1    4.10    0.90
  -6   3  -1    3.70    0.90
  -6   3  -1    3.30    0.80
  -6   3  -1    4.40    1.30
  -6   3  -1    4.60    1.00
   6  -3   0   51.49    1.60
   6  -3   0   47.90    1.40
   6  -3   0   49.60    1.70
   6  -3   0   51.19    1.40
   6  -3   0   48.20    1.20
  -6   3   0   50.29    1.60
  -6   3   0   49.30    1.70
  -6   3   0   49.70    1.40
  -6   3   0   49.20    2.00
  -6   3   0   51.99    2.00
  -6   3   0   50.99    1.70
   6  -3  -1   38.10    1.10
   6  -3  -1   38.40    1.10
   6  -3  -1   40.20    1.40
   6  -3  -1   39.90    1.50
  -6   3   1   38.10    1.30
  -6   3   1   41.40    1.50
  -6   3   1   40.20    1.70
  -6   3   1   40.10    1.60
  -6   3   1   39.60    1.30
  -6   3   1   42.40    1.50
   6  -3  -2  256.07    5.00
   6  -3  -2  255.57    5.10
   6  -3  -2  257.57    5.30
   6  -3  -2  259.37    5.20
   6  -3  -2  259.17    5.40
  -6   3   2  258.47    5.40
  -6   3   2  255.97    5.10
  -6   3   2  242.98    4.90
  -6   3   2  254.47    5.60
  -6   3   2  258.27    5.30
  -6   3   2  251.47    5.20
   6  -3  -3   24.80    1.20
   6  -3  -3   24.10    1.10
   6  -3  -3   21.10    0.80
   6  -3  -3   24.20    1.50
   6  -3  -3   22.20    0.90
  -6   3   3   23.50    1.60
  -6   3   3   22.10    1.00
  -6   3   3   22.60    1.30
  -6   3   3   23.80    1.30
  -6   3   3   22.30    1.40
  -6   3   3   20.30    0.80
   6  -3  -4  140.69    3.00
   6  -3  -4  143.29    3.40
   6  -3  -4  132.69    3.10
   6  -3  -4  140.89    3.30
   6  -3  -4  145.59    3.40
  -6   3   4  141.99    3.80
  -6   3   4  138.29    3.20
  -6   3   4  143.99    3.40
  -6   3   4  142.59    3.30
  -6   3   4  140.09    3.40
   6  -3  -5    1.40    0.80
   6  -3  -5    1.50    1.00
   6  -3  -5    1.10    0.80
   6  -3  -5    1.20    1.00
   6  -3  -5    1.30    0.60
  -6   3   5    1.60    1.10
  -6   3   5    1.10    0.70
  -6   3   5    1.10    0.90
  -6   3   5    3.10    0.90
  -6   3   5    2.10    0.60
  -6   3   5    1.80    0.70
   6  -3  -6   14.00    1.30
   6  -3  -6   15.00    1.40
   6  -3  -6   14.50    1.40
   6  -3  -6   14.70    1.20
   6  -3  -6   14.80    1.20
  -6   3   6   15.90    1.40
  -6   3   6   12.80    1.40
  -6   3   6   15.90    1.20
  -6   3   6   14.30    1.20
  -6   3   6   14.80    1.30
  -6   3   6   14.10    1.30
   6  -3  -7    2.60    1.10
   6  -3  -7    2.10    0.90
   6  -3  -7    1.00    1.10
  -6   3   7    4.30    1.40
  -6   3   7    3.40    1.30
  -6   3   7    4.10    1.20
  -6   3   7    4.70    1.20
  -6   3   7    2.70    1.10
   6  -3  -8  121.79    3.80
   6  -3  -8  111.99    3.60
  -6   3   8  111.39    3.60
  -6   3   8  113.29    3.40
  -6   3   8  105.09    3.20
  -6   3   8  113.79    3.30
  -6   3   9   37.00    2.10
  -6   3   9   42.00    2.50
  -6   3   9   39.30    2.30
   5  -3   8    0.80    1.30
   5  -3   8    2.40    1.40
  -5   3  -8    4.90    2.30
  -5   3  -8    2.10    1.90
  -5   3  -8   -1.40    1.70
  -5   3  -8    0.00    2.30
   5  -3   7   21.00    1.60
   5  -3   7   20.30    1.70
   5  -3   7   16.30    1.60
   5  -3   7   17.70    2.00
  -5   3  -7   21.80    2.30
  -5   3  -7   23.30    2.40
  -5   3  -7   18.90    2.30
  -5   3  -7   18.00    2.00
   5  -3   6   19.30    1.50
   5  -3   6   18.10    1.40
   5  -3   6   18.40    1.60
   5  -3   6   18.00    1.80
  -5   3  -6   19.80    2.20
  -5   3  -6   15.30    2.10
  -5   3  -6   18.00    1.60
  -5   3  -6   19.20    2.10
   5  -3   5    3.80    1.10
   5  -3   5    4.60    1.20
   5  -3   5    3.00    1.00
   5  -3   5    3.40    0.90
  -5   3  -5    0.10    1.50
  -5   3  -5    2.60    1.10
  -5   3  -5    1.10    1.60
  -5   3  -5    4.10    1.10
  -5   3  -5   -0.50    1.90
   5  -3   4   33.50    1.80
   5  -3   4   31.90    1.70
   5  -3   4   33.60    1.60
   5  -3   4   33.80    1.50
  -5   3  -4   33.40    1.60
  -5   3  -4   31.90    2.30
  -5   3  -4   36.00    2.40
  -5   3  -4   29.30    1.70
  -5   3  -4   32.60    2.60
   5  -3   3  263.27    5.60
   5  -3   3  269.67    5.80
   5  -3   3  266.17    5.70
   5  -3   3  267.17    5.50
  -5   3  -3  267.97    6.10
  -5   3  -3  271.37    6.00
  -5   3  -3  261.57    5.60
  -5   3  -3  263.97    5.60
  -5   3  -3  258.17    6.00
   5  -3   2    0.30    0.60
   5  -3   2   -0.40    0.30
   5  -3   2   -0.10    0.70
   5  -3   2    0.50    0.70
   5  -3   2    0.80    0.70
  -5   3  -2   -0.60    0.90
  -5   3  -2   -0.30    1.00
  -5   3  -2    0.30    1.10
  -5   3  -2    0.00    0.60
   5  -3   1   12.50    0.70
   5  -3   1   12.50    1.00
   5  -3   1   12.20    0.90
   5  -3   1   12.30    0.90
  -5   3  -1   12.70    1.20
  -5   3  -1   13.40    1.00
  -5   3  -1   13.00    1.20
  -5   3  -1   13.10    1.30
  -5   3  -1   12.10    0.90
   5  -3   0   79.29    2.10
   5  -3   0   79.39    1.80
   5  -3   0   79.89    2.00
   5  -3   0   77.69    1.80
   5  -3   0   76.59    1.70
  -5   3   0   76.49    2.10
  -5   3   0   77.59    2.20
  -5   3   0   78.49    2.30
  -5   3   0   76.79    1.90
  -5   3   0   81.69    2.30
  -5   3   0   79.19    2.10
   5  -3  -1   45.30    1.10
   5  -3  -1   43.80    1.40
   5  -3  -1   44.40    1.50
   5  -3  -1   45.90    1.30
   5  -3  -1   44.70    1.20
  -5   3   1   45.10    1.50
  -5   3   1   41.50    1.20
  -5   3   1   46.00    1.40
  -5   3   1   46.10    1.20
  -5   3   1   44.00    1.70
  -5   3   1   47.10    1.50
   5  -3  -2  681.63   12.90
   5  -3  -2  688.83   13.10
   5  -3  -2  705.53   13.30
   5  -3  -2  693.13   13.10
   5  -3  -2  653.73   12.90
  -5   3   2  676.83   13.00
  -5   3   2  696.83   13.20
  -5   3   2  680.03   13.00
  -5   3   2  689.43   13.20
  -5   3   2  660.63   13.40
  -5   3   2  711.03   13.50
   5  -3  -3  369.36    7.10
   5  -3  -3  369.46    7.30
   5  -3  -3  374.56    7.40
   5  -3  -3  380.46    7.40
   5  -3  -3  358.26    7.20
  -5   3   3  347.37    6.90
  -5   3   3  369.46    7.30
  -5   3   3  339.07    6.90
  -5   3   3  380.56    7.50
  -5   3   3  378.26    7.60
  -5   3   3  371.96    7.40
  -5   3   3  371.86    7.20
   5  -3  -4    6.70    0.80
   5  -3  -4    4.60    0.80
   5  -3  -4    6.20    0.70
   5  -3  -4    6.80    0.90
   5  -3  -4    7.60    0.80
  -5   3   4    6.30    0.80
  -5   3   4    6.10    1.00
  -5   3   4    7.20    0.70
  -5   3   4    6.60    0.90
  -5   3   4    6.00    0.90
   5  -3  -5   47.60    1.80
   5  -3  -5   47.50    1.90
   5  -3  -5   46.50    1.80
   5  -3  -5   47.30    1.80
   5  -3  -5   48.80    1.50
  -5   3   5   49.80    2.10
  -5   3   5   48.90    1.50
  -5   3   5   48.70    1.80
  -5   3   5   52.79    1.90
  -5   3   5   47.90    2.00
  -5   3   5   50.99    1.80
   5  -3  -6  107.59    3.10
   5  -3  -6  110.29    3.10
   5  -3  -6  108.29    3.00
   5  -3  -6  107.79    3.10
   5  -3  -6  109.19    2.70
  -5   3   6  109.69    2.90
  -5   3   6  108.69    2.90
  -5   3   6  110.49    3.20
  -5   3   6  110.09    3.30
  -5   3   6  108.09    3.00
   5  -3  -7    2.60    1.10
   5  -3  -7    4.00    1.30
   5  -3  -7    3.10    0.90
   5  -3  -7    4.90    1.20
  -5   3   7    5.20    1.20
  -5   3   7    5.10    1.30
  -5   3   7    4.00    1.00
  -5   3   7    4.90    0.90
  -5   3   7    2.70    1.20
   5  -3  -8    4.60    1.50
   5  -3  -8    5.70    1.40
   5  -3  -8    5.40    1.30
  -5   3   8    6.20    1.40
  -5   3   8    4.60    1.20
  -5   3   8    5.50    1.30
   5  -3  -9    4.50    1.30
  -5   3   9    5.50    1.20
  -5   3   9    1.30    1.30
  -5   3   9    2.70    1.40
   4  -3   8   14.40    1.90
   4  -3   8   15.90    2.00
  -4   3  -8    9.00    1.80
  -4   3  -8   11.90    2.20
  -4   3  -8   15.10    2.30
  -4   3  -8   11.80    2.10
   4  -3   7    0.40    1.40
   4  -3   7   -0.20    0.90
   4  -3   7    0.30    1.00
   4  -3   7    1.30    1.20
  -4   3  -7    0.40    1.80
  -4   3  -7   -1.10    1.50
  -4   3  -7    1.50    1.80
  -4   3  -7   -3.30    2.00
   4  -3   6   73.59    2.50
   4  -3   6   76.69    2.60
   4  -3   6   79.89    3.00
   4  -3   6   72.59    2.70
  -4   3  -6   79.19    3.40
  -4   3  -6   75.09    2.90
  -4   3  -6   68.89    3.20
  -4   3  -6   71.99    3.20
   4  -3   5  415.56    8.60
   4  -3   5  419.86    8.80
   4  -3   5  412.16    8.40
   4  -3   5  412.06    8.60
  -4   3  -5  417.76    9.20
  -4   3  -5  413.66    9.10
  -4   3  -5  411.56    9.00
  -4   3  -5  428.16    8.70
  -4   3  -5  411.46    8.50
   4  -3   4   81.49    2.50
   4  -3   4   79.09    2.30
   4  -3   4   78.99    2.10
   4  -3   4   78.89    2.40
  -4   3  -4   78.99    2.40
  -4   3  -4   80.69    2.90
  -4   3  -4   83.29    2.90
  -4   3  -4   77.79    2.40
  -4   3  -4   77.89    2.90
  -4   3  -4   74.99    2.00
   4  -3   3    1.60    0.80
   4  -3   3    0.90    0.80
   4  -3   3    0.90    0.60
   4  -3   3    1.50    0.70
   4  -3   3    0.20    0.40
  -4   3  -3    0.80    0.40
  -4   3  -3    1.00    0.90
  -4   3  -3    0.00    1.00
  -4   3  -3    0.90    0.90
  -4   3  -3    0.90    1.20
   4  -3   2   12.80    1.10
   4  -3   2   12.30    0.50
   4  -3   2   13.00    0.90
   4  -3   2   14.20    1.00
   4  -3   2   13.50    0.70
   4  -3   2   14.00    1.00
  -4   3  -2   14.60    1.20
  -4   3  -2   14.70    1.40
  -4   3  -2   13.50    1.20
  -4   3  -2   13.90    0.60
  -4   3  -2   14.20    0.90
   4  -3   1   28.40    1.30
   4  -3   1   28.70    1.00
   4  -3   1   29.10    1.20
   4  -3   1   27.30    1.10
   4  -3   1   29.50    1.00
   4  -3   1   28.60    0.80
  -4   3  -1   31.20    1.50
  -4   3  -1   28.50    1.60
  -4   3  -1   29.30    1.30
  -4   3  -1   31.80    1.40
  -4   3  -1   28.50    1.00
   4  -3   0 2415.76   47.30
   4  -3   0 2435.96   47.80
   4  -3   0 2527.45   48.20
   4  -3   0 2475.15   47.30
   4  -3   0 2535.45   48.10
   4  -3   0 2561.24   48.00
  -4   3   0 2539.85   48.70
  -4   3   0 2584.14   48.70
  -4   3   0 2500.05   48.30
  -4   3   0 2463.75   48.40
  -4   3   0 2502.25   47.60
   4  -3  -1 1050.19   19.80
   4  -3  -1 1031.10   19.90
   4  -3  -1 1062.19   19.90
   4  -3  -1 1010.00   19.90
   4  -3  -1 1070.59   19.90
   4  -3  -1 1041.60   19.80
   4  -3  -1 1035.40   20.00
  -4   3   1 1086.89   20.10
  -4   3   1 1058.09   19.90
  -4   3   1 1035.60   20.10
  -4   3   1 1051.49   20.20
  -4   3   1 1056.29   19.90
   4  -3  -2  471.15    9.10
   4  -3  -2  461.35    8.80
   4  -3  -2  478.25    9.20
   4  -3  -2  451.85    8.90
   4  -3  -2  466.75    9.00
   4  -3  -2  465.75    9.40
  -4   3   2  469.75    8.90
  -4   3   2  459.25    8.80
  -4   3   2  475.45    9.20
  -4   3   2  466.55    9.00
  -4   3   2  469.45    9.10
  -4   3   2  486.45    9.30
  -4   3   2  451.25    8.90
   4  -3  -3   76.59    1.90
   4  -3  -3   78.89    2.00
   4  -3  -3   76.99    1.80
   4  -3  -3   78.99    2.10
   4  -3  -3   81.69    2.10
  -4   3   3   81.69    2.10
  -4   3   3   78.39    2.30
  -4   3   3   77.49    1.90
  -4   3   3   81.59    2.10
  -4   3   3   79.19    1.90
   4  -3  -4   84.09    2.30
   4  -3  -4   81.79    2.00
   4  -3  -4   83.59    2.20
   4  -3  -4   81.39    2.30
   4  -3  -4   79.89    2.20
  -4   3   4   79.69    2.30
  -4   3   4   82.29    2.00
  -4   3   4   83.19    2.20
  -4   3   4   79.29    1.90
  -4   3   4   79.09    2.10
  -4   3   4   82.49    2.60
   4  -3  -5   -0.70    0.80
   4  -3  -5    0.60    0.60
   4  -3  -5    0.10    1.00
   4  -3  -5   -0.10    0.50
   4  -3  -5    1.30    0.80
   4  -3  -5    1.40    0.80
  -4   3   5    0.40    0.80
  -4   3   5    1.40    0.70
  -4   3   5    1.30    1.10
  -4   3   5    1.10    0.70
  -4   3   5   -0.70    0.50
  -4   3   5    2.10    0.90
   4  -3  -6   33.90    1.80
   4  -3  -6   32.90    1.70
   4  -3  -6   34.60    1.40
   4  -3  -6   35.70    1.50
   4  -3  -6   32.50    1.80
  -4   3   6   36.30    1.90
  -4   3   6   32.20    1.60
  -4   3   6   33.00    1.50
  -4   3   6   31.10    2.00
  -4   3   6   34.00    1.60
   4  -3  -7    0.40    1.10
   4  -3  -7    2.00    1.20
   4  -3  -7    1.70    1.10
   4  -3  -7    0.10    0.90
  -4   3   7    1.20    0.80
  -4   3   7    0.50    1.00
  -4   3   7   -0.20    0.90
  -4   3   7    1.00    1.20
  -4   3   7   -0.20    1.10
   4  -3  -8    4.00    1.20
   4  -3  -8    1.70    1.00
   4  -3  -8    3.10    1.30
  -4   3   8    0.70    1.10
  -4   3   8    3.20    1.30
  -4   3   8    2.30    1.10
   4  -3  -9    2.80    1.70
   4  -3  -9   -1.20    1.40
  -4   3   9   -0.50    1.20
  -4   3   9   -0.30    1.10
  -4   3   9    1.00    1.30
   3  -3   8    8.70    1.60
   3  -3   8    8.10    1.50
  -3   3  -8    6.00    2.00
  -3   3  -8   11.60    2.60
  -3   3  -8    7.90    1.50
   3  -3   7   13.80    1.20
   3  -3   7   12.00    1.50
   3  -3   7   11.90    1.30
   3  -3   7   11.20    1.60
  -3   3  -7   11.10    2.50
  -3   3  -7    9.00    1.80
  -3   3  -7    9.90    1.40
  -3   3  -7   12.00    2.00
   3  -3   6  201.08    5.10
   3  -3   6  203.08    4.60
   3  -3   6  202.58    4.80
   3  -3   6  202.38    4.90
  -3   3  -6  206.48    5.60
  -3   3  -6  213.98    5.00
  -3   3  -6  194.98    5.30
  -3   3  -6  209.78    5.30
   3  -3   5  208.88    4.90
   3  -3   5  212.58    4.70
   3  -3   5  205.48    4.80
   3  -3   5  203.98    4.50
  -3   3  -5  211.78    5.30
  -3   3  -5  206.88    4.60
  -3   3  -5  212.68    4.80
  -3   3  -5  208.98    5.20
  -3   3  -5  207.88    5.40
  -3   3  -5  205.78    4.50
   3  -3   4  126.59    3.20
   3  -3   4  120.59    2.80
   3  -3   4  123.09    3.00
   3  -3   4  123.29    3.00
   3  -3   4  120.69    2.60
  -3   3  -4  122.29    3.40
  -3   3  -4  122.09    2.90
  -3   3  -4  122.29    3.00
  -3   3  -4  119.59    3.60
  -3   3  -4  118.09    2.80
  -3   3  -4  125.19    3.70
   3  -3   3    6.20    0.90
   3  -3   3    6.40    0.30
   3  -3   3    7.50    0.50
   3  -3   3    6.80    0.60
   3  -3   3    7.20    1.00
   3  -3   3    7.20    0.90
  -3   3  -3    6.90    1.20
  -3   3  -3    8.60    0.80
  -3   3  -3    7.00    0.80
  -3   3  -3    7.30    0.70
  -3   3  -3    6.90    1.00
  -3   3  -3    6.40    0.40
   3  -3   2  106.09    2.40
   3  -3   2  108.49    2.50
   3  -3   2  106.29    2.40
   3  -3   2  102.49    2.30
   3  -3   2  107.19    2.60
   3  -3   2   95.59    2.00
  -3   3  -2  107.79    2.70
  -3   3  -2  108.09    2.80
  -3   3  -2  106.29    2.60
  -3   3  -2  107.69    2.40
  -3   3  -2  102.79    2.20
   3  -3   1    8.80    0.70
   3  -3   1    7.50    0.70
   3  -3   1    8.50    0.80
   3  -3   1    8.30    0.70
   3  -3   1    8.30    0.60
   3  -3   1    8.10    0.40
  -3   3  -1    7.50    0.50
  -3   3  -1    9.10    1.00
  -3   3  -1    8.80    0.60
  -3   3  -1    7.90    0.80
  -3   3  -1    9.60    0.90
   3  -3   0  251.57    5.00
   3  -3   0  254.87    5.00
   3  -3   0  255.37    5.00
   3  -3   0  247.88    4.80
   3  -3   0  241.08    4.80
  -3   3   0  253.57    5.00
  -3   3   0  255.77    5.10
  -3   3   0  254.57    5.10
  -3   3   0  244.08    4.80
  -3   3   0  257.87    5.20
   3  -3  -1  536.65   10.30
   3  -3  -1  526.65   10.20
   3  -3  -1  540.95   10.30
   3  -3  -1  532.05   10.20
   3  -3  -1  532.35   10.20
  -3   3   1  530.65   10.10
  -3   3   1  529.75   10.20
  -3   3   1  547.25   10.40
  -3   3   1  529.95   10.20
  -3   3   1  528.65   10.20
   3  -3  -2  101.79    2.30
   3  -3  -2  100.09    2.00
   3  -3  -2  101.89    2.30
   3  -3  -2  105.69    2.40
   3  -3  -2  104.19    2.50
  -3   3   2  107.09    2.50
  -3   3   2  100.99    2.10
  -3   3   2   99.19    2.20
  -3   3   2  104.89    2.30
  -3   3   2  108.39    2.40
  -3   3   2  102.19    2.10
   3  -3  -3  454.55    8.70
   3  -3  -3  430.06    8.80
   3  -3  -3  438.76    8.70
   3  -3  -3  441.46    8.70
   3  -3  -3  447.76    8.70
   3  -3  -3  436.86    8.50
  -3   3   3  445.96    8.80
  -3   3   3  454.95    8.60
  -3   3   3  457.05    8.90
  -3   3   3  428.36    8.50
  -3   3   3  437.76    8.60
   3  -3  -4    2.60    0.70
   3  -3  -4    1.50    0.90
   3  -3  -4    1.90    0.70
   3  -3  -4    2.00    0.60
   3  -3  -4    3.10    0.60
   3  -3  -4    2.40    0.80
  -3   3   4    1.30    0.70
  -3   3   4    3.60    1.00
  -3   3   4    3.40    0.80
  -3   3   4    2.50    0.70
  -3   3   4    3.70    0.80
  -3   3   4    2.60    0.50
  -3   3   4    3.30    0.30
   3  -3  -5   10.00    1.00
   3  -3  -5   10.50    1.00
   3  -3  -5    9.80    0.80
   3  -3  -5   10.50    1.30
   3  -3  -5    9.20    0.90
  -3   3   5   12.10    0.90
  -3   3   5    8.50    0.70
  -3   3   5   11.40    1.10
  -3   3   5   11.50    1.00
  -3   3   5   10.90    1.10
  -3   3   5   11.20    1.20
   3  -3  -6   49.99    1.80
   3  -3  -6   52.79    2.10
   3  -3  -6   49.70    2.20
   3  -3  -6   57.19    2.20
   3  -3  -6   51.69    1.80
  -3   3   6   52.99    1.90
  -3   3   6   51.49    1.70
  -3   3   6   51.39    2.10
  -3   3   6   56.99    2.00
  -3   3   6   51.19    2.20
   3  -3  -7   74.79    2.90
   3  -3  -7   63.79    2.10
   3  -3  -7   68.29    2.20
   3  -3  -7   67.89    2.40
   3  -3  -7   67.59    2.50
  -3   3   7   64.09    2.30
  -3   3   7   62.39    2.40
  -3   3   7   69.29    2.60
  -3   3   7   70.49    2.60
  -3   3   7   67.99    2.60
   3  -3  -8    2.30    1.10
   3  -3  -8    5.90    1.70
   3  -3  -8    2.50    1.20
  -3   3   8    1.30    1.20
  -3   3   8    3.50    1.20
  -3   3   8    2.50    1.10
   3  -3  -9   55.49    2.90
   3  -3  -9   51.49    2.40
  -3   3   9   52.79    2.70
  -3   3   9   49.60    2.50
  -3   3   9   56.79    2.40
   2  -3   9    8.20    1.60
   2  -3   9    3.20    1.40
  -2   3  -9    8.90    2.10
  -2   3  -9    4.90    1.50
  -2   3  -9    5.80    2.10
   2  -3   8   44.80    2.40
   2  -3   8   54.49    2.60
  -2   3  -8   50.29    3.30
  -2   3  -8   50.39    2.50
  -2   3  -8   49.70    3.60
   2  -3   7    1.40    1.10
   2  -3   7    1.00    1.40
   2  -3   7    0.90    1.00
   2  -3   7    1.00    1.20
  -2   3  -7    2.00    1.20
  -2   3  -7    1.40    1.10
  -2   3  -7    2.20    1.90
  -2   3  -7   -0.40    1.70
  -2   3  -7   -0.40    1.50
   2  -3   6   11.30    1.30
   2  -3   6   12.40    1.30
   2  -3   6   11.60    1.30
   2  -3   6   13.10    1.00
  -2   3  -6   12.10    1.10
  -2   3  -6   11.40    1.60
  -2   3  -6   11.80    2.30
  -2   3  -6    9.30    1.80
  -2   3  -6   11.90    1.50
   2  -3   5   50.99    1.90
   2  -3   5   52.39    2.10
   2  -3   5   53.09    1.80
   2  -3   5   53.99    2.00
  -2   3  -5   50.99    1.70
  -2   3  -5   57.19    2.60
  -2   3  -5   54.49    2.00
  -2   3  -5   53.19    2.40
  -2   3  -5   52.79    1.70
  -2   3  -5   61.99    2.80
   2  -3   4   15.20    1.20
   2  -3   4   14.80    1.30
   2  -3   4   12.80    0.80
   2  -3   4   15.20    1.10
   2  -3   4   14.60    0.90
  -2   3  -4   16.40    1.50
  -2   3  -4   16.20    1.20
  -2   3  -4   14.10    1.40
  -2   3  -4   14.70    1.10
  -2   3  -4   14.50    0.70
   2  -3   3   11.80    1.00
   2  -3   3    9.40    0.70
   2  -3   3   10.10    0.70
   2  -3   3   10.90    0.90
   2  -3   3   12.70    1.00
   2  -3   3    9.90    0.30
  -2   3  -3   11.10    1.00
  -2   3  -3   10.10    0.80
  -2   3  -3   10.30    0.50
  -2   3  -3   13.70    0.90
  -2   3  -3   10.70    1.10
   2  -3   2  109.09    2.40
   2  -3   2  108.39    2.30
   2  -3   2  111.09    2.40
   2  -3   2  109.49    2.60
   2  -3   2  108.79    2.50
  -2   3  -2  105.19    2.20
  -2   3  -2  115.89    2.80
  -2   3  -2  107.49    2.40
  -2   3  -2  107.49    2.70
  -2   3  -2  110.09    2.40
   2  -3   1   23.00    1.00
   2  -3   1   22.20    1.00
   2  -3   1   22.50    1.00
   2  -3   1   22.10    0.80
   2  -3   1   23.00    0.80
  -2   3  -1   20.00    0.70
  -2   3  -1   22.40    1.10
  -2   3  -1   21.90    0.80
  -2   3  -1   21.90    1.30
   2  -3   0   97.99    2.20
   2  -3   0   96.29    2.00
   2  -3   0   99.39    2.20
   2  -3   0   99.39    2.30
   2  -3   0  100.19    2.20
  -2   3   0  103.79    2.50
  -2   3   0   99.09    2.20
  -2   3   0   99.39    2.00
  -2   3   0  100.99    2.30
   2  -3  -1   70.69    1.70
   2  -3  -1   68.59    1.70
   2  -3  -1   70.79    1.70
   2  -3  -1   71.49    1.80
   2  -3  -1   68.29    1.70
   2  -3  -1   68.99    1.50
  -2   3   1   68.39    1.60
  -2   3   1   68.49    1.60
  -2   3   1   74.99    1.90
   2  -3  -2 1624.04   29.90
   2  -3  -2 1574.14   30.30
   2  -3  -2 1556.84   30.20
   2  -3  -2 1550.04   29.70
   2  -3  -2 1536.45   30.30
  -2   3   2 1593.84   30.20
  -2   3   2 1533.05   29.90
  -2   3   2 1592.44   30.20
  -2   3   2 1580.84   30.00
  -2   3   2 1649.93   34.40
   2  -3  -3   78.89    2.10
   2  -3  -3   76.39    2.10
   2  -3  -3   78.19    1.80
   2  -3  -3   76.39    1.70
   2  -3  -3   76.59    2.00
   2  -3  -3   77.89    2.00
   2  -3  -3   78.19    2.00
  -2   3   3   76.69    1.70
  -2   3   3   77.79    1.90
  -2   3   3   77.69    1.80
  -2   3   3   81.89    2.20
  -2   3   3   75.49    1.60
  -2   3   3   80.19    2.00
  -2   3   3   77.99    2.00
   2  -3  -4 2579.74   48.50
   2  -3  -4 2532.95   52.79
   2  -3  -4 2567.34   48.50
   2  -3  -4 2642.14   49.20
   2  -3  -4 2579.24   49.30
   2  -3  -4 2434.06   48.20
  -2   3   4 2555.34   48.50
  -2   3   4 2555.04   58.29
  -2   3   4 2607.24   48.80
  -2   3   4 2557.74   49.10
  -2   3   4 2483.95   48.50
  -2   3   4 2625.04   49.60
   2  -3  -5   95.89    2.60
   2  -3  -5   97.59    3.00
   2  -3  -5   93.09    2.40
   2  -3  -5   95.19    2.80
   2  -3  -5   96.09    2.60
  -2   3   5   95.99    2.60
  -2   3   5  102.29    2.70
  -2   3   5   91.79    2.20
  -2   3   5   95.59    2.30
  -2   3   5   98.79    2.60
  -2   3   5   97.19    2.70
   2  -3  -6   48.10    2.20
   2  -3  -6   48.30    1.80
   2  -3  -6   46.30    2.40
   2  -3  -6   45.90    1.80
   2  -3  -6   46.60    1.80
  -2   3   6   47.90    2.10
  -2   3   6   46.70    1.90
  -2   3   6   46.70    1.80
  -2   3   6   46.60    1.60
  -2   3   6   48.60    2.10
   2  -3  -7   14.40    1.60
   2  -3  -7   12.60    1.40
   2  -3  -7   13.80    1.30
   2  -3  -7   19.40    1.70
  -2   3   7   13.20    1.30
  -2   3   7   14.50    1.60
  -2   3   7   15.90    1.50
   2  -3  -8   18.80    1.70
   2  -3  -8   19.30    1.70
   2  -3  -8   19.00    1.90
   2  -3  -8   18.00    1.50
  -2   3   8   18.60    1.70
  -2   3   8   18.40    1.50
  -2   3   8   17.90    1.60
   2  -3  -9   -1.10    1.40
   2  -3  -9    2.20    1.60
   2  -3  -9    1.40    1.10
  -2   3   9   -2.00    1.20
  -2   3   9    0.20    1.10
  -2   3   9   -0.80    1.30
   1  -3   9    8.80    1.60
   1  -3   9    8.80    1.60
  -1   3  -9    6.00    2.00
  -1   3  -9    8.80    1.50
  -1   3  -9   11.30    2.20
   1  -3   8    0.00    1.20
   1  -3   8    1.50    1.30
   1  -3   8    0.20    1.50
  -1   3  -8    1.10    1.20
  -1   3  -8   -1.20    2.10
  -1   3  -8    0.00    1.90
  -1   3  -8   -0.60    1.20
   1  -3   7    2.50    1.20
   1  -3   7    1.20    1.40
   1  -3   7    2.10    1.20
  -1   3  -7   -0.70    2.20
  -1   3  -7   -0.30    1.60
  -1   3  -7    1.60    1.10
  -1   3  -7    1.30    1.10
  -1   3  -7    0.90    1.30
   1  -3   6   35.40    2.00
   1  -3   6   34.00    1.70
   1  -3   6   31.90    1.50
   1  -3   6   35.10    1.90
  -1   3  -6   36.80    2.40
  -1   3  -6   34.80    1.80
  -1   3  -6   36.90    1.90
  -1   3  -6   37.10    2.60
  -1   3  -6   35.50    2.50
   1  -3   5   15.20    0.90
   1  -3   5   14.90    1.30
   1  -3   5   16.10    1.20
   1  -3   5   14.50    1.20
  -1   3  -5   14.90    1.30
  -1   3  -5   16.20    1.30
  -1   3  -5   13.90    0.90
  -1   3  -5   14.20    1.60
  -1   3  -5   14.60    1.20
  -1   3  -5   17.20    1.90
   1  -3   4  153.38    3.50
   1  -3   4  149.99    3.40
   1  -3   4  145.99    3.20
   1  -3   4  149.59    3.20
   1  -3   4  155.58    3.50
  -1   3  -4  153.08    3.80
  -1   3  -4  154.58    3.70
  -1   3  -4  151.68    3.40
  -1   3  -4  153.68    3.50
  -1   3  -4  146.39    3.20
   1  -3   3  100.39    2.10
   1  -3   3   97.59    2.20
   1  -3   3   99.89    2.40
   1  -3   3   99.09    2.30
   1  -3   3  100.79    2.50
  -1   3  -3   97.29    2.50
  -1   3  -3   99.39    2.40
  -1   3  -3   93.49    2.10
  -1   3  -3  100.19    2.80
  -1   3  -3   97.49    2.40
   1  -3   2  115.89    2.40
   1  -3   2  117.09    2.60
   1  -3   2  115.29    2.50
   1  -3   2  117.99    2.70
   1  -3   2  118.89    2.50
  -1   3  -2  119.09    2.60
  -1   3  -2  117.29    2.80
  -1   3  -2  117.19    2.40
  -1   3  -2  113.79    2.80
  -1   3  -2  117.89    2.60
  -1   3  -2  122.89    2.80
   1  -3   1   38.60    1.10
   1  -3   1   38.10    1.00
   1  -3   1   39.50    0.90
   1  -3   1   38.60    1.10
   1  -3   1   39.50    1.20
   1  -3   1   38.20    1.10
  -1   3  -1   38.10    1.10
  -1   3  -1   37.30    1.30
  -1   3  -1   39.50    1.50
  -1   3  -1   38.10    0.80
  -1   3  -1   38.20    1.00
   1  -3   0   20.20    0.70
   1  -3   0   21.20    1.00
   1  -3   0   21.20    0.90
   1  -3   0   20.60    0.80
   1  -3   0   21.80    0.90
  -1   3   0   21.40    0.80
   1  -3  -1   32.10    1.10
   1  -3  -1   31.80    1.30
   1  -3  -1   31.50    1.10
   1  -3  -1   32.30    0.80
   1  -3  -1   31.50    1.20
   1  -3  -1   32.70    1.10
  -1   3   1   30.40    0.90
  -1   3   1   34.50    1.10
  -1   3   1   32.80    1.00
   1  -3  -2  971.10   18.10
   1  -3  -2  951.10   18.20
   1  -3  -2  994.60   18.20
   1  -3  -2  972.00   18.20
   1  -3  -2  926.51   18.00
   1  -3  -2  960.20   18.20
   1  -3  -2  965.20   18.10
  -1   3   2 1005.90   18.10
  -1   3   2  960.00   18.10
  -1   3   2  898.51   18.10
  -1   3   2  944.21   19.60
  -1   3   2  946.71   18.10
  -1   3   2  962.00   18.40
   1  -3  -3 1841.02   35.40
   1  -3  -3 1798.62   35.00
   1  -3  -3 1822.02   34.80
   1  -3  -3 1850.71   35.40
   1  -3  -3 1765.72   34.60
  -1   3   3 1815.52   34.50
  -1   3   3 1858.41   34.70
  -1   3   3 1853.21   34.80
  -1   3   3 1765.32   34.30
  -1   3   3 1830.72   34.70
  -1   3   3 1852.01   34.50
   1  -3  -4    0.60    0.80
   1  -3  -4    0.20    0.70
   1  -3  -4    0.90    0.60
   1  -3  -4    1.30    0.80
   1  -3  -4   -0.10    0.80
   1  -3  -4    0.40    0.60
  -1   3   4    1.10    0.70
  -1   3   4    1.50    0.50
  -1   3   4    0.90    0.60
  -1   3   4    1.90    0.60
  -1   3   4   -0.40    0.70
  -1   3   4    0.00    0.40
   1  -3  -5  337.47    7.00
   1  -3  -5  350.96    7.10
   1  -3  -5  351.76    7.20
   1  -3  -5  350.66    7.20
   1  -3  -5  352.06    7.50
  -1   3   5  342.67    6.90
  -1   3   5  352.96    7.20
  -1   3   5  352.66    7.20
  -1   3   5  359.86    7.30
  -1   3   5  352.56    7.30
   1  -3  -6    2.90    1.30
   1  -3  -6    2.20    1.10
   1  -3  -6    2.10    0.90
   1  -3  -6    2.70    1.00
  -1   3   6    3.10    0.70
  -1   3   6    2.50    0.90
  -1   3   6    2.10    1.00
  -1   3   6    2.90    1.20
  -1   3   6    4.70    1.00
   1  -3  -7   10.30    1.30
   1  -3  -7   10.10    1.60
   1  -3  -7    9.90    1.10
   1  -3  -7    9.90    1.50
  -1   3   7   10.10    1.20
  -1   3   7    7.80    1.30
  -1   3   7    8.80    1.50
   1  -3  -8    4.60    1.60
   1  -3  -8    6.30    1.40
   1  -3  -8    6.90    1.20
   1  -3  -8    5.90    1.30
  -1   3   8    6.40    1.60
  -1   3   8    3.90    1.10
  -1   3   8    4.70    1.20
  -1   3   8    4.40    1.30
   1  -3  -9   16.90    1.60
   1  -3  -9   23.80    2.50
   1  -3  -9   20.50    1.70
  -1   3   9   21.00    1.90
  -1   3   9   27.00    2.20
  -1   3   9   24.50    2.00
   0  -3   9    6.60    1.80
   0  -3   9   10.10    1.60
   0   3  -9    7.00    1.80
   0   3  -9    7.70    2.10
   0   3  -9   10.70    1.60
   0   3  -9    8.70    2.00
   0  -3   8   19.50    1.60
   0  -3   8   21.50    1.70
   0  -3   8   19.80    1.70
   0   3  -8   20.90    2.40
   0   3  -8   16.50    1.60
   0   3  -8   19.30    2.10
   0   3  -8   19.70    1.70
   0  -3   7   12.30    1.40
   0  -3   7   14.00    1.60
   0  -3   7   13.10    1.20
   0   3  -7   10.40    1.40
   0   3  -7   13.90    2.10
   0   3  -7   11.10    1.70
   0   3  -7   11.20    2.10
   0   3  -7   10.30    1.30
   0  -3   6  100.19    2.70
   0  -3   6   94.39    2.40
   0  -3   6  100.69    2.90
   0  -3   6   96.99    2.80
   0   3  -6   94.59    3.10
   0   3  -6  101.59    2.90
   0   3  -6   98.39    3.30
   0   3  -6   95.59    2.50
   0   3  -6   98.89    2.90
   0   3  -6   95.09    3.90
   0  -3   5   27.70    1.20
   0  -3   5   28.30    1.50
   0  -3   5   26.50    1.10
   0  -3   5   26.90    1.40
   0  -3   5   28.40    1.50
   0   3  -5   25.10    2.00
   0   3  -5   27.70    1.50
   0   3  -5   27.10    1.70
   0   3  -5   29.10    1.60
   0   3  -5   28.90    1.20
   0  -3   4  520.55   10.30
   0  -3   4  522.15   10.00
   0  -3   4  523.15   10.30
   0  -3   4  513.35   10.20
   0  -3   4  518.25   10.30
   0  -3   4  510.75   10.00
   0   3  -4  524.45   10.40
   0   3  -4  524.55   10.20
   0   3  -4  534.85   10.30
   0   3  -4  517.05   10.10
   0   3  -4  513.95   10.30
   0  -3   3   40.10    1.00
   0  -3   3   40.20    1.40
   0  -3   3   44.30    1.40
   0  -3   3   40.60    1.30
   0  -3   3   38.30    1.40
   0   3  -3   40.20    1.40
   0   3  -3   41.90    1.60
   0   3  -3   42.20    1.60
   0   3  -3   40.90    1.30
   0   3  -3   42.60    1.50
   0  -3   2  128.49    2.70
   0  -3   2  125.09    2.80
   0  -3   2  123.49    2.70
   0  -3   2  126.49    2.70
   0  -3   2  127.29    2.80
   0  -3   2  124.09    2.50
   0   3  -2  126.09    2.70
   0   3  -2  128.49    2.90
   0   3  -2  125.09    2.60
   0   3  -2  121.49    2.50
   0   3  -2  128.29    2.90
   0   3  -2  126.09    2.70
   0  -3   1 3626.94   66.79
   0  -3   1 3502.85   66.29
   0  -3   1 3518.45   66.19
   0  -3   1 3645.44   67.49
   0  -3   1 3508.95   66.79
   0  -3   1 3492.75   66.09
   0   3  -1 3444.76   66.49
   0   3  -1 3322.57   67.49
   0   3  -1 3480.95   65.99
   0   3  -1 3549.84   66.29
   0   3  -1 3576.44   67.09
   0   3  -1 3520.15   67.39
   0  -3   0    0.50    0.50
   0  -3   0   -1.00    0.70
   0  -3   0    0.50    0.40
   0  -3   0   -0.40    0.50
   0  -3   0    0.00    0.50
   0   3   0    0.10    0.30
   0   3   0    0.00    0.50
   0   3   0   -0.50    0.40
   0  -3  -1 3478.45   65.99
   0  -3  -1 3646.14   66.29
   0  -3  -1 3393.36   66.29
   0  -3  -1 3458.45   66.79
   0  -3  -1 3489.35   65.79
   0  -3  -1 3507.25   65.69
   0  -3  -1 3382.46   67.59
   0   3   1 3529.85   65.99
   0   3   1 3389.06   74.19
   0   3   1 3434.56   65.29
   0   3   1 3568.34   66.19
   0   3   1 3488.15   65.79
   0  -3  -2  123.49    2.60
   0  -3  -2  124.19    2.90
   0  -3  -2  130.09    2.80
   0  -3  -2  123.59    2.70
   0  -3  -2  130.09    2.90
   0  -3  -2  126.59    2.60
   0  -3  -2  123.89    2.60
   0   3   2  126.29    2.80
   0   3   2  130.69    2.60
   0   3   2  124.09    2.60
   0   3   2  126.29    2.70
   0   3   2  126.19    2.50
   0  -3  -3   39.90    1.20
   0  -3  -3   39.60    1.40
   0  -3  -3   39.00    1.30
   0  -3  -3   41.20    1.30
   0  -3  -3   39.80    1.20
   0  -3  -3   40.40    1.60
   0   3   3   43.50    1.30
   0   3   3   37.00    0.90
   0   3   3   41.50    1.40
   0   3   3   40.10    1.40
   0   3   3   37.80    1.00
   0   3   3   39.70    1.20
   0  -3  -4  508.95   10.10
   0  -3  -4  505.05   10.10
   0  -3  -4  514.85   10.20
   0  -3  -4  516.25   10.40
   0  -3  -4  514.95   10.10
   0  -3  -4  514.45   10.00
   0   3   4  527.05   10.10
   0   3   4  519.45   10.20
   0   3   4  497.85    9.70
   0   3   4  518.15   10.00
   0   3   4  499.45    9.80
   0   3   4  521.65   10.10
   0  -3  -5   27.10    1.30
   0  -3  -5   28.50    1.80
   0  -3  -5   26.00    1.50
   0  -3  -5   28.00    1.40
   0  -3  -5   28.30    1.40
   0   3   5   27.20    1.40
   0   3   5   28.20    1.00
   0   3   5   27.70    1.50
   0   3   5   27.80    1.50
   0   3   5   28.30    1.40
   0  -3  -6   94.69    2.70
   0  -3  -6   94.79    2.90
   0  -3  -6   93.09    2.60
   0  -3  -6   94.89    3.40
   0   3   6   91.39    2.90
   0   3   6   94.99    2.60
   0   3   6   96.69    2.70
   0   3   6   98.59    2.90
   0  -3  -7   12.50    1.40
   0  -3  -7   13.40    1.40
   0  -3  -7   11.60    1.30
   0  -3  -7   12.10    1.70
   0   3   7   10.00    1.30
   0   3   7   10.20    1.20
   0   3   7   12.70    1.40
   0   3   7   12.70    1.40
   0  -3  -8   23.20    2.30
   0  -3  -8   22.00    1.90
   0  -3  -8   21.00    1.90
   0  -3  -8   20.40    2.30
   0   3   8   18.50    1.50
   0   3   8   19.60    1.70
   0   3   8   18.30    1.70
   0  -3  -9   10.90    1.70
   0  -3  -9    6.70    1.40
   0  -3  -9   10.20    1.90
   0   3   9    9.50    1.60
   0   3   9    8.20    1.50
   0   3   9    4.40    1.30
  -1  -3   9   22.60    2.10
  -1  -3   9   18.10    1.80
   1   3  -9   20.50    2.40
   1   3  -9   22.60    1.90
   1   3  -9   23.60    2.00
   1   3  -9   20.60    2.50
  -1  -3   8    5.20    1.10
  -1  -3   8    5.90    1.30
  -1  -3   8    5.60    1.30
   1   3  -8    4.60    1.20
   1   3  -8    4.50    2.00
   1   3  -8    5.30    1.30
   1   3  -8    3.90    1.90
  -1  -3   7   10.40    1.30
  -1  -3   7    9.40    1.30
  -1  -3   7   10.60    1.30
   1   3  -7   10.70    1.20
   1   3  -7    8.80    1.20
   1   3  -7    9.00    1.70
   1   3  -7   11.50    2.00
   1   3  -7   12.10    1.50
  -1  -3   6    2.00    0.90
  -1  -3   6    3.10    0.90
  -1  -3   6    3.20    1.10
  -1  -3   6    3.00    0.70
  -1  -3   6    4.40    1.20
  -1  -3   6    2.30    1.20
   1   3  -6    2.30    1.00
   1   3  -6    1.60    1.20
   1   3  -6    4.00    0.90
   1   3  -6    2.20    1.20
   1   3  -6    3.70    1.80
   1   3  -6    1.20    1.40
  -1  -3   5  358.66    7.30
  -1  -3   5  355.16    7.30
  -1  -3   5  352.26    7.60
  -1  -3   5  352.86    7.30
  -1  -3   5  353.76    7.00
  -1  -3   5  362.46    7.40
   1   3  -5  355.16    7.40
   1   3  -5  346.57    7.40
   1   3  -5  366.26    7.40
   1   3  -5  351.16    7.60
   1   3  -5  351.96    7.20
  -1  -3   4   -0.30    0.80
  -1  -3   4    1.50    0.70
  -1  -3   4   -0.70    0.40
  -1  -3   4    0.60    0.70
  -1  -3   4    0.60    0.70
  -1  -3   4    0.00    0.70
   1   3  -4    1.00    0.80
   1   3  -4    0.50    0.60
   1   3  -4    0.10    1.10
   1   3  -4    0.70    0.70
   1   3  -4   -0.60    0.90
  -1  -3   3 1840.92   35.40
  -1  -3   3 1875.31   34.60
  -1  -3   3 1845.72   34.80
  -1  -3   3 1857.21   34.90
  -1  -3   3 1807.32   34.70
  -1  -3   3 1869.01   34.80
   1   3  -3 1849.11   35.20
   1   3  -3 1808.02   34.50
   1   3  -3 1858.41   35.70
   1   3  -3 1803.52   34.60
   1   3  -3 1863.51   40.10
   1   3  -3 1753.02   35.00
  -1  -3   2  974.20   18.40
  -1  -3   2  989.10   18.30
  -1  -3   2  962.60   18.40
  -1  -3   2  980.20   18.30
  -1  -3   2  955.30   18.30
  -1  -3   2  997.80   18.60
   1   3  -2  960.90   18.50
   1   3  -2  974.50   18.40
   1   3  -2  977.10   18.40
   1   3  -2  955.10   18.40
   1   3  -2  950.60   18.30
  -1  -3   1   32.80    0.80
  -1  -3   1   33.90    1.10
  -1  -3   1   31.60    0.90
  -1  -3   1   33.10    0.70
  -1  -3   1   35.10    1.40
  -1  -3   1   32.80    0.70
  -1  -3   1   32.90    1.10
  -1  -3   1   34.30    1.30
   1   3  -1   32.20    0.70
   1   3  -1   32.80    1.20
   1   3  -1   34.60    1.00
   1   3  -1   33.30    1.00
   1   3  -1   32.90    1.10
  -1  -3   0   21.40    0.70
  -1  -3   0   21.20    0.90
  -1  -3   0   21.30    0.70
  -1  -3   0   21.50    0.90
  -1  -3   0   23.10    0.90
  -1  -3   0   21.80    1.20
  -1  -3   0   22.70    0.80
   1   3   0   21.60    0.80
   1   3   0   21.80    0.90
   1   3   0   21.40    0.50
   1   3   0   21.70    0.70
   1   3   0   21.30    0.70
   1   3   0   21.00    1.00
  -1  -3  -1   37.50    0.90
  -1  -3  -1   38.30    1.00
  -1  -3  -1   37.10    1.50
  -1  -3  -1   37.90    1.00
  -1  -3  -1   37.70    1.00
  -1  -3  -1   39.20    1.30
  -1  -3  -1   37.70    1.20
   1   3   1   37.90    1.20
   1   3   1   39.70    0.80
   1   3   1   37.00    1.10
   1   3   1   37.50    0.80
   1   3   1   38.30    1.00
   1   3   1   39.60    1.20
  -1  -3  -2  117.99    2.60
  -1  -3  -2  112.79    2.30
  -1  -3  -2  118.79    2.60
  -1  -3  -2  115.69    2.30
  -1  -3  -2  117.69    2.80
  -1  -3  -2  114.89    2.50
  -1  -3  -2  113.79    2.80
  -1  -3  -2  113.39    2.40
   1   3   2  117.39    2.30
   1   3   2  113.99    2.50
   1   3   2  116.49    2.60
   1   3   2  117.69    2.50
   1   3   2  113.49    2.60
  -1  -3  -3   97.59    2.50
  -1  -3  -3   96.59    2.20
  -1  -3  -3   96.39    2.20
  -1  -3  -3   92.79    1.90
  -1  -3  -3   97.09    2.40
  -1  -3  -3   95.89    2.60
  -1  -3  -3   97.99    2.30
   1   3   3   97.29    2.10
   1   3   3   97.19    2.30
   1   3   3   97.89    2.40
   1   3   3   99.39    2.40
   1   3   3   91.39    1.90
   1   3   3   95.29    2.40
  -1  -3  -4  148.29    3.60
  -1  -3  -4  152.48    3.40
  -1  -3  -4  159.58    3.60
  -1  -3  -4  153.08    3.90
  -1  -3  -4  150.88    3.30
   1   3   4  149.19    3.40
   1   3   4  149.09    3.50
   1   3   4  150.28    3.40
   1   3   4  148.99    3.30
   1   3   4  145.09    3.00
   1   3   4  155.18    3.50
  -1  -3  -5   15.70    1.40
  -1  -3  -5   15.40    1.10
  -1  -3  -5   13.40    1.30
  -1  -3  -5   15.40    1.50
  -1  -3  -5   13.70    1.10
   1   3   5   15.40    1.10
   1   3   5   14.80    1.20
   1   3   5   16.10    1.20
   1   3   5   13.70    1.20
   1   3   5   15.20    1.30
  -1  -3  -6   34.10    1.60
  -1  -3  -6   33.10    1.90
  -1  -3  -6   33.80    1.60
  -1  -3  -6   33.30    2.20
  -1  -3  -6   36.60    1.70
   1   3   6   38.40    1.90
   1   3   6   33.40    1.60
   1   3   6   34.70    1.80
   1   3   6   34.40    1.80
  -1  -3  -7    0.10    1.20
  -1  -3  -7    0.40    1.10
  -1  -3  -7    2.00    1.20
  -1  -3  -7    1.00    1.40
   1   3   7    1.10    1.20
   1   3   7    1.30    1.10
   1   3   7    0.10    0.90
   1   3   7    1.40    1.00
  -1  -3  -8    0.30    1.00
  -1  -3  -8    1.60    1.50
  -1  -3  -8    1.60    1.60
   1   3   8    1.00    1.30
   1   3   8   -0.50    1.40
   1   3   8    1.80    1.20
  -1  -3  -9   15.00    2.00
  -1  -3  -9    7.90    1.30
  -1  -3  -9   13.00    2.40
   1   3   9   11.50    1.70
   1   3   9    7.50    1.40
   1   3   9    8.70    1.80
  -2  -3   9   -0.30    1.30
  -2  -3   9   -1.70    1.20
   2   3  -9   -0.20    1.20
   2   3  -9    0.10    1.50
   2   3  -9    0.80    2.30
   2   3  -9    0.60    1.60
  -2  -3   8   19.30    1.60
  -2  -3   8   18.10    1.80
  -2  -3   8   18.60    1.60
   2   3  -8   18.00    1.80
   2   3  -8   17.00    2.10
   2   3  -8   15.80    1.60
   2   3  -8   18.80    2.30
   2   3  -8   19.50    1.40
  -2  -3   7   13.70    1.20
  -2  -3   7   11.90    1.50
  -2  -3   7   15.10    1.40
  -2  -3   7   15.30    1.30
  -2  -3   7   13.70    1.80
   2   3  -7   14.00    1.20
   2   3  -7   13.40    1.70
   2   3  -7   12.60    1.50
   2   3  -7   13.40    1.40
   2   3  -7   16.30    2.10
  -2  -3   6   47.30    2.30
  -2  -3   6   46.90    1.90
  -2  -3   6   48.70    1.90
  -2  -3   6   48.20    1.90
  -2  -3   6   50.29    2.00
  -2  -3   6   43.30    1.40
   2   3  -6   48.70    2.30
   2   3  -6   50.69    2.30
   2   3  -6   47.60    2.70
   2   3  -6   45.90    1.80
   2   3  -6   47.60    2.00
   2   3  -6   47.50    1.70
  -2  -3   5   99.79    3.00
  -2  -3   5   93.69    2.20
  -2  -3   5  100.29    2.60
  -2  -3   5   98.89    2.60
  -2  -3   5  104.89    2.70
  -2  -3   5   95.59    2.70
   2   3  -5   96.89    2.70
   2   3  -5  100.09    3.00
   2   3  -5   99.79    2.90
   2   3  -5   95.49    2.50
   2   3  -5   93.19    2.60
  -2  -3   4 2624.94   49.50
  -2  -3   4 2496.55   48.80
  -2  -3   4 2607.14   49.99
  -2  -3   4 2525.15   48.60
  -2  -3   4 2655.23   49.90
  -2  -3   4 2551.84   49.20
   2   3  -4 2549.84   59.09
   2   3  -4 2499.75   49.30
   2   3  -4 2607.64   65.99
   2   3  -4 2605.34   49.00
   2   3  -4 2593.84   48.30
   2   3  -4 2559.14   49.10
  -2  -3   3   81.29    2.10
  -2  -3   3   83.29    2.30
  -2  -3   3   82.09    2.00
  -2  -3   3   80.09    2.00
  -2  -3   3   79.29    2.10
  -2  -3   3   81.89    2.10
  -2  -3   3   76.59    1.70
   2   3  -3   78.49    2.00
   2   3  -3   82.59    2.20
   2   3  -3   78.09    1.90
   2   3  -3   80.09    2.00
   2   3  -3   77.99    2.00
   2   3  -3   81.79    2.10
  -2  -3   2 1600.74   31.00
  -2  -3   2 1655.73   30.90
  -2  -3   2 1604.94   30.40
  -2  -3   2 1613.04   31.00
  -2  -3   2 1664.23   31.40
  -2  -3   2 1626.24   31.00
   2   3  -2 1636.74   31.10
   2   3  -2 1558.04   30.50
   2   3  -2 1632.84   31.20
   2   3  -2 1615.84   30.50
   2   3  -2 1580.34   30.80
  -2  -3   1   73.89    1.70
  -2  -3   1   70.99    1.70
  -2  -3   1   70.49    1.80
  -2  -3   1   70.49    1.40
  -2  -3   1   73.69    1.90
  -2  -3   1   70.09    1.80
  -2  -3   1   69.59    1.80
   2   3  -1   73.19    1.70
   2   3  -1   72.09    1.80
   2   3  -1   71.49    1.80
   2   3  -1   70.19    1.70
   2   3  -1   69.69    1.50
  -2  -3   0   98.59    2.30
  -2  -3   0  101.29    2.10
  -2  -3   0   99.89    2.30
  -2  -3   0   98.89    2.10
  -2  -3   0  100.69    2.20
  -2  -3   0   96.29    2.30
  -2  -3   0  101.59    2.10
   2   3   0  100.99    2.10
   2   3   0   98.99    2.30
   2   3   0   99.09    2.20
   2   3   0  100.89    2.10
   2   3   0   98.29    2.20
  -2  -3  -1   20.50    0.90
  -2  -3  -1   22.50    0.90
  -2  -3  -1   21.60    1.10
  -2  -3  -1   22.90    1.10
  -2  -3  -1   20.70    1.10
  -2  -3  -1   21.40    0.50
  -2  -3  -1   20.00    0.90
   2   3   1   20.80    1.00
   2   3   1   20.50    0.50
   2   3   1   22.60    1.00
   2   3   1   23.10    1.00
   2   3   1   21.90    0.80
  -2  -3  -2  109.19    2.60
  -2  -3  -2  112.09    2.20
  -2  -3  -2  106.99    2.40
  -2  -3  -2  109.29    2.80
  -2  -3  -2  109.09    2.40
  -2  -3  -2  108.19    2.30
  -2  -3  -2  104.19    2.20
  -2  -3  -2  109.49    2.70
   2   3   2  110.19    2.50
   2   3   2  113.59    2.50
   2   3   2  110.49    2.40
   2   3   2  111.69    2.60
  -2  -3  -3   11.60    1.10
  -2  -3  -3   10.20    0.80
  -2  -3  -3   11.00    0.80
  -2  -3  -3   10.70    1.00
  -2  -3  -3   11.50    1.10
  -2  -3  -3   11.50    0.80
  -2  -3  -3   10.60    0.60
   2   3   3    9.90    0.60
   2   3   3   10.40    0.90
   2   3   3   11.60    0.90
   2   3   3    9.90    0.90
   2   3   3   10.30    0.80
  -2  -3  -4   15.90    1.10
  -2  -3  -4   14.60    1.20
  -2  -3  -4   12.40    1.00
  -2  -3  -4   14.40    1.40
  -2  -3  -4   14.20    1.20
   2   3   4   16.10    1.20
   2   3   4   16.70    1.20
   2   3   4   15.80    1.20
   2   3   4   13.30    0.70
   2   3   4   13.20    1.20
  -2  -3  -5   51.69    2.20
  -2  -3  -5   49.99    2.30
  -2  -3  -5   50.09    2.20
  -2  -3  -5   51.49    1.70
  -2  -3  -5   51.79    1.80
   2   3   5   54.39    2.00
   2   3   5   56.09    2.00
   2   3   5   51.59    1.80
   2   3   5   51.29    1.90
  -2  -3  -6   11.30    1.10
  -2  -3  -6   13.70    1.50
  -2  -3  -6   12.10    1.20
  -2  -3  -6   14.10    1.40
  -2  -3  -6   14.10    1.70
   2   3   6   12.80    1.10
   2   3   6   12.60    1.20
   2   3   6   11.00    1.50
   2   3   6   12.40    1.30
  -2  -3  -7    0.00    1.30
  -2  -3  -7    1.50    1.80
  -2  -3  -7    1.40    1.20
  -2  -3  -7    0.10    1.10
   2   3   7   -0.20    1.30
   2   3   7    0.90    1.20
   2   3   7    0.00    1.10
   2   3   7    1.30    1.10
  -2  -3  -8   48.80    2.90
  -2  -3  -8   46.10    2.60
  -2  -3  -8   46.80    2.20
   2   3   8   53.69    2.60
[truncated: 820,254 more chars]
