# Supplementary material for: Crystal structure of 4-(meth­oxy­carbon­yl)phenyl­boronic acid
Source: Acta Crystallogr E Crystallogr Commun. 2015 Sep 12;71(Pt 10):1151–4. doi: 10.1107/S2056989015015923 (PMC4647400; doi:10.1107/S2056989015015923)
Supplement: Supplementary file 2 [file e-71-01151-Isup2.hkl]

data_I                                                                          
_shelx_title ' kjf048_a.res in P2(1)/c'                                         
_shelx_refln_list_code          4                                               
_shelx_F_calc_maximum      128.31                                               
_exptl_crystal_F_000       376.00                                               
_reflns_d_resolution_high  0.7699                                               
                                                                                
loop_                                                                           
 _space_group_symop_operation_xyz                                               
 'x, y, z'                                                                      
 '-x, y+1/2, -z+1/2'                                                            
 '-x, -y, -z'                                                                   
 'x, -y-1/2, z-1/2'                                                             
                                                                                
_cell_length_a    11.2449                                                       
_cell_length_b    12.0672                                                       
_cell_length_c     6.8598                                                       
_cell_angle_alpha  90.000                                                       
_cell_angle_beta  105.121                                                       
_cell_angle_gamma  90.000                                                       
                                                                                
_shelx_F_squared_multiplier     1.000                                           
                                                                                
loop_                                                                           
 _refln_index_h                                                                 
 _refln_index_k                                                                 
 _refln_index_l                                                                 
 _refln_F_squared_calc                                                          
 _refln_F_squared_meas                                                          
 _refln_F_squared_sigma                                                         
 _refln_observed_status                                                         
   1   0   0       1600.97       1502.70         7.73 o                         
   2   0   0        281.12        276.41         1.51 o                         
   3   0   0        708.08        697.84         4.04 o                         
   4   0   0        216.05        222.67         1.44 o                         
   5   0   0       1669.55       1758.26         9.91 o                         
   6   0   0        218.84        260.26         1.57 o                         
   7   0   0        131.98         98.05         0.83 o                         
   8   0   0        463.81        433.76         2.63 o                         
   9   0   0        361.98        320.92         2.33 o                         
  10   0   0         56.52         46.11         0.93 o                         
  11   0   0         61.05         63.68         1.08 o                         
  12   0   0          3.33          5.10         0.71 o                         
  13   0   0         28.08         28.38         1.26 o                         
  14   0   0         17.62         16.37         0.95 o                         
   1   1   0       2273.08       2152.27         8.29 o                         
   2   1   0        144.81        124.75         0.73 o                         
   3   1   0       1044.12       1025.43         3.91 o                         
   4   1   0          3.28          7.08         0.24 o                         
   5   1   0        816.63        881.25         3.34 o                         
   6   1   0        194.86        178.48         0.88 o                         
   7   1   0        111.12         98.45         0.60 o                         
   8   1   0        494.17        452.88         2.03 o                         
   9   1   0        150.97        155.42         1.02 o                         
  10   1   0         34.76         25.49         0.52 o                         
  11   1   0          9.24          8.12         0.44 o                         
  12   1   0          0.48          0.07         0.45 o                         
  13   1   0        210.10        241.07         1.81 o                         
  14   1   0         59.92         72.28         1.14 o                         
   0   2   0        214.65        201.07         1.43 o                         
   1   2   0        313.31        300.68         1.32 o                         
   2   2   0        302.93        295.90         1.22 o                         
   3   2   0       2241.92       2185.62         8.62 o                         
   4   2   0       1330.77       1353.65         5.16 o                         
   5   2   0       1843.94       1849.47         7.18 o                         
   6   2   0         24.77         22.35         0.33 o                         
   7   2   0         51.67         49.05         0.46 o                         
   8   2   0         38.57         32.79         0.46 o                         
   9   2   0         69.71         64.98         0.64 o                         
  10   2   0         27.27         36.00         0.58 o                         
  11   2   0        168.90        168.89         1.22 o                         
  12   2   0         39.56         43.61         0.84 o                         
  13   2   0         15.49         13.62         0.66 o                         
   1   3   0         30.09         35.44         0.30 o                         
   2   3   0        151.56        164.51         0.79 o                         
   3   3   0        367.85        415.79         1.80 o                         
   4   3   0       3999.75       4151.77        16.96 o                         
   5   3   0         97.84        130.53         0.71 o                         
   6   3   0         75.03         82.32         0.55 o                         
   7   3   0         30.48         36.02         0.41 o                         
   8   3   0        248.34        240.04         1.32 o                         
   9   3   0        649.26        605.05         2.89 o                         
  10   3   0         86.28         81.89         0.84 o                         
  11   3   0          0.47          1.05         0.45 o                         
  12   3   0        156.05        161.24         1.45 o                         
  13   3   0        134.92        137.79         1.51 o                         
   0   4   0        297.10        287.47         1.93 o                         
   1   4   0       2385.02       2300.18        10.11 o                         
   2   4   0          0.98         -0.09         0.19 o                         
   3   4   0         10.55         14.49         0.26 o                         
   4   4   0        293.18        314.20         1.40 o                         
   5   4   0         17.87         15.92         0.27 o                         
   6   4   0        345.10        354.53         1.60 o                         
   7   4   0       1077.11       1111.43         4.62 o                         
   8   4   0         33.31         36.96         0.52 o                         
   9   4   0        797.51        822.65         3.83 o                         
  10   4   0        139.53        118.86         1.02 o                         
  11   4   0          0.01         -0.52         0.52 o                         
  12   4   0         48.65         48.41         1.01 o                         
  13   4   0         20.97         20.37         0.79 o                         
   1   5   0         21.62         20.31         0.28 o                         
   2   5   0        202.93        245.86         1.17 o                         
   3   5   0          0.88          0.61         0.18 o                         
   4   5   0         44.72         51.01         0.41 o                         
   5   5   0        111.23        120.24         0.70 o                         
   6   5   0        184.90        189.03         1.00 o                         
   7   5   0         69.98         62.09         0.58 o                         
   8   5   0         36.93         36.02         0.56 o                         
   9   5   0        710.10        651.40         3.21 o                         
  10   5   0         67.67         51.82         0.86 o                         
  11   5   0          0.02          0.12         0.52 o                         
  12   5   0          5.31          3.81         0.65 o                         
  13   5   0         89.09         94.16         1.37 o                         
   0   6   0         40.12         43.37         0.56 o                         
   1   6   0        395.44        451.56         2.14 o                         
   2   6   0        756.63        803.19         3.58 o                         
   3   6   0         70.87         68.08         0.50 o                         
   4   6   0        506.35        534.24         2.30 o                         
   5   6   0         22.74         28.52         0.38 o                         
   6   6   0         45.89         34.16         0.45 o                         
   7   6   0         18.25         16.53         0.41 o                         
   8   6   0         28.90         24.79         0.53 o                         
   9   6   0          9.25          8.69         0.44 o                         
  10   6   0          2.11          1.65         0.49 o                         
  11   6   0          6.71          7.32         0.66 o                         
  12   6   0         35.97         39.39         1.04 o                         
  13   6   0         32.16         40.91         1.14 o                         
   1   7   0         42.82         49.71         0.40 o                         
   2   7   0        273.06        274.90         1.36 o                         
   3   7   0        889.55        848.24         3.77 o                         
   4   7   0        273.30        287.87         1.43 o                         
   5   7   0         38.52         49.02         0.48 o                         
   6   7   0       1053.78       1062.40         4.80 o                         
   7   7   0         12.96         13.85         0.43 o                         
   8   7   0          2.74          2.15         0.43 o                         
   9   7   0          0.01         -0.45         0.45 o                         
  10   7   0          0.65          0.10         0.52 o                         
  11   7   0         12.87         15.84         0.75 o                         
  12   7   0         91.08        103.29         1.52 o                         
   0   8   0          0.29          1.62         0.30 o                         
   1   8   0        101.62        120.32         0.79 o                         
   2   8   0         89.85         85.56         0.63 o                         
   3   8   0         37.70         33.52         0.43 o                         
   4   8   0         15.57         16.26         0.34 o                         
   5   8   0         34.31         33.22         0.49 o                         
   6   8   0       1606.61       1596.73         8.01 o                         
   7   8   0          9.04          7.79         0.41 o                         
   8   8   0          6.58          4.97         0.45 o                         
   9   8   0         26.79         26.99         0.67 o                         
  10   8   0        139.49        137.79         1.48 o                         
  11   8   0         18.87         18.06         0.69 o                         
  12   8   0         46.11         54.08         1.21 o                         
   1   9   0         91.02        101.12         0.74 o                         
   2   9   0         76.52         71.81         0.63 o                         
   3   9   0        172.87        167.69         1.07 o                         
   4   9   0          0.01         -0.23         0.29 o                         
   5   9   0          1.49          1.68         0.32 o                         
   6   9   0        211.42        208.09         1.32 o                         
   7   9   0         64.35         54.87         0.75 o                         
   8   9   0         88.67         74.04         0.92 o                         
   9   9   0        100.05         99.97         1.08 o                         
  10   9   0          1.27          0.24         0.55 o                         
  11   9   0         34.47         37.58         0.92 o                         
   0  10   0          7.27          8.58         0.48 o                         
   1  10   0         51.12         47.15         0.62 o                         
   2  10   0         32.64         25.47         0.49 o                         
   3  10   0        177.78        171.79         1.14 o                         
   4  10   0        117.08        114.31         0.87 o                         
   5  10   0          4.18          5.04         0.43 o                         
   6  10   0         12.02         12.64         0.51 o                         
   7  10   0        193.93        185.83         1.38 o                         
   8  10   0          4.79          1.67         0.51 o                         
   9  10   0         26.21         27.28         0.77 o                         
  10  10   0         76.81         82.87         1.17 o                         
   1  11   0          3.18          2.74         0.36 o                         
   2  11   0          9.02          7.14         0.43 o                         
   3  11   0        476.77        494.51         2.59 o                         
   4  11   0          0.83          0.95         0.42 o                         
   5  11   0         47.62         47.73         0.81 o                         
   6  11   0        118.29        118.03         1.23 o                         
   7  11   0         49.66         48.55         0.92 o                         
   8  11   0          0.69          0.36         0.58 o                         
   9  11   0          6.28          5.17         0.64 o                         
  10  11   0         40.69         47.44         1.22 o                         
   0  12   0        233.94        231.40         2.43 o                         
   1  12   0         34.31         37.02         0.77 o                         
   2  12   0        101.50        101.27         1.10 o                         
   3  12   0        672.10        681.34         4.02 o                         
   4  12   0          1.97          1.46         0.52 o                         
   5  12   0         12.24         13.87         0.70 o                         
   6  12   0          1.90          2.40         0.60 o                         
   7  12   0          0.18         -0.16         0.55 o                         
   8  12   0          7.63          6.69         0.64 o                         
   9  12   0          1.70          1.60         0.64 o                         
   1  13   0          4.56          3.90         0.62 o                         
   2  13   0         39.61         35.23         0.90 o                         
   3  13   0        199.99        200.84         1.70 o                         
   4  13   0          0.86          0.81         0.86 o                         
   5  13   0         12.98         12.72         0.71 o                         
   6  13   0         10.72         13.76         1.10 o                         
   7  13   0         38.62         40.16         1.01 o                         
   0  14   0         19.01         19.72         1.41 o                         
   1  14   0         50.92         47.96         1.19 o                         
   2  14   0        139.15        127.12         1.62 o                         
   3  14   0          1.74          1.18         0.71 o                         
   4  14   0          0.88          0.71         0.66 o                         
   5  14   0          9.31          8.62         0.97 o                         
   6  14   0         54.56         59.01         1.31 o                         
   1  15   0          8.35          6.33         0.89 o                         
   2  15   0         54.46         47.38         1.21 o                         
   3  15   0          7.01          8.91         0.91 o                         
   4  15   0         32.17         30.65         1.07 o                         
 -14   1   1         25.54         34.30         0.95 o                         
 -13   1   1         87.44         97.00         1.10 o                         
 -12   1   1         79.55         76.38         0.89 o                         
 -11   1   1         28.25         28.42         0.58 o                         
 -10   1   1          1.31          0.94         0.35 o                         
  -9   1   1       1016.96        966.83         4.29 o                         
  -8   1   1         56.51         64.16         0.52 o                         
  -7   1   1        331.77        342.57         1.55 o                         
  -6   1   1        453.43        475.54         2.05 o                         
  -5   1   1        720.35        772.87         3.07 o                         
  -4   1   1         95.70         93.15         0.51 o                         
  -3   1   1          0.05         -0.01         0.13 o                         
  -2   1   1          9.54          7.33         0.22 o                         
  -1   1   1       4524.05       4293.60        19.61 o                         
   0   1   1          5.47          6.82         0.20 o                         
   1   1   1        109.96         99.09         0.53 o                         
   2   1   1         96.47         86.19         0.48 o                         
   3   1   1       1203.14       1189.20         4.73 o                         
   4   1   1       2779.05       2962.01        12.05 o                         
   5   1   1        231.01        230.23         1.00 o                         
   6   1   1        139.89        147.97         0.76 o                         
   7   1   1        536.94        578.75         2.45 o                         
   8   1   1         20.78         24.19         0.45 o                         
   9   1   1          0.06          0.76         0.37 o                         
  10   1   1         54.66         48.09         0.69 o                         
  11   1   1         12.18         13.04         0.52 o                         
  12   1   1          5.11          8.64         0.56 o                         
  13   1   1        194.96        220.33         1.86 o                         
 -14   2   1        243.37        267.89         2.37 o                         
 -13   2   1         19.43         17.09         0.80 o                         
 -12   2   1          0.18         -0.46         0.46 o                         
 -11   2   1          2.13          2.75         0.42 o                         
 -10   2   1         56.50         56.38         0.78 o                         
  -9   2   1       2008.40       1968.52         8.45 o                         
  -8   2   1        108.66        126.84         0.76 o                         
  -7   2   1          3.22          3.29         0.24 o                         
  -6   2   1         97.64        101.45         0.61 o                         
  -5   2   1       2008.07       2176.12         8.95 o                         
  -4   2   1        284.40        279.84         1.24 o                         
  -3   2   1         87.24         82.33         0.44 o                         
  -2   2   1        399.62        381.96         1.60 o                         
  -1   2   1       4620.92       4409.20        17.99 o                         
   0   2   1       8915.14       8514.89        44.99 o                         
   1   2   1        479.38        428.22         1.86 o                         
   2   2   1        383.29        368.08         1.52 o                         
   3   2   1        242.42        237.42         1.07 o                         
   4   2   1          0.97          2.60         0.22 o                         
   5   2   1        145.97        162.41         0.82 o                         
   6   2   1         33.90         34.41         0.36 o                         
   7   2   1        135.86        139.47         0.81 o                         
   8   2   1       1035.69       1008.59         4.25 o                         
   9   2   1        106.32         81.38         0.79 o                         
  10   2   1         88.22         70.03         0.84 o                         
  11   2   1         87.25         84.15         0.94 o                         
  12   2   1         57.21         60.06         0.89 o                         
  13   2   1         13.00         11.73         0.63 o                         
 -14   3   1          3.77          2.14         0.68 o                         
 -13   3   1          2.70          3.40         0.59 o                         
 -12   3   1          0.51          0.63         0.51 o                         
 -11   3   1        111.01        100.62         0.95 o                         
 -10   3   1        126.77        107.84         0.89 o                         
  -9   3   1         35.59         35.09         0.53 o                         
  -8   3   1        244.19        234.99         1.25 o                         
  -7   3   1          2.57          3.12         0.26 o                         
  -6   3   1         73.25         65.87         0.51 o                         
  -5   3   1         51.32         74.37         0.49 o                         
  -4   3   1       1683.51       1739.58         6.75 o                         
  -3   3   1        865.30        885.21         3.62 o                         
  -2   3   1        127.54        116.76         0.61 o                         
  -1   3   1         50.58         54.07         0.34 o                         
   0   3   1       6081.65       5781.95        22.49 o                         
   1   3   1         60.89         63.28         0.35 o                         
   2   3   1         24.51         35.69         0.32 o                         
   3   3   1         12.25         14.10         0.23 o                         
   4   3   1         45.48         49.01         0.40 o                         
   5   3   1         18.58         20.78         0.34 o                         
   6   3   1          5.39          5.46         0.26 o                         
   7   3   1         28.54         25.38         0.42 o                         
   8   3   1        963.83        953.68         4.04 o                         
   9   3   1        482.59        423.08         2.16 o                         
  10   3   1        119.35        106.05         0.98 o                         
  11   3   1          1.23          1.06         0.47 o                         
  12   3   1          5.38          6.75         0.57 o                         
  13   3   1         40.19         36.80         0.96 o                         
 -13   4   1          1.76          1.98         0.65 o                         
 -12   4   1         36.29         36.72         0.81 o                         
 -11   4   1         28.72         22.15         0.61 o                         
 -10   4   1        240.89        205.45         1.39 o                         
  -9   4   1          1.48          0.96         0.33 o                         
  -8   4   1          2.11          2.49         0.29 o                         
  -7   4   1         27.94         24.75         0.41 o                         
  -6   4   1        256.92        263.06         1.27 o                         
  -5   4   1        400.88        466.35         2.12 o                         
  -4   4   1        135.29        156.30         0.75 o                         
  -3   4   1         78.31         86.15         0.50 o                         
  -2   4   1        498.40        474.15         2.21 o                         
  -1   4   1         27.41         14.01         0.24 o                         
   0   4   1        120.02        124.25         0.63 o                         
   1   4   1         78.27         92.02         0.49 o                         
   2   4   1        314.88        351.04         1.59 o                         
   3   4   1        851.82        889.76         3.84 o                         
   4   4   1          7.83          5.89         0.20 o                         
   5   4   1        353.39        357.71         1.57 o                         
   6   4   1        184.24        177.93         0.94 o                         
   7   4   1         41.48         38.83         0.47 o                         
   8   4   1        545.88        516.60         2.34 o                         
   9   4   1         44.78         50.23         0.64 o                         
  10   4   1         12.52         12.26         0.50 o                         
  11   4   1          8.41          9.22         0.68 o                         
  12   4   1         72.12         68.05         1.21 o                         
  13   4   1         72.59         85.83         1.33 o                         
 -13   5   1         84.16         84.29         1.24 o                         
 -12   5   1          0.14         -0.58         0.58 o                         
 -11   5   1        100.57        101.06         1.04 o                         
 -10   5   1          8.46          4.65         0.60 o                         
  -9   5   1         46.26         40.32         0.61 o                         
  -8   5   1         40.79         36.87         0.54 o                         
  -7   5   1         15.39         14.70         0.36 o                         
  -6   5   1         10.13         12.51         0.29 o                         
  -5   5   1        739.37        807.75         3.39 o                         
  -4   5   1        136.48        152.79         0.79 o                         
  -3   5   1         86.05         81.38         0.56 o                         
  -2   5   1       1865.68       1948.91         8.96 o                         
  -1   5   1          8.08          8.75         0.21 o                         
   0   5   1          7.13         10.62         0.21 o                         
   1   5   1         74.51         94.86         0.53 o                         
   2   5   1         29.64         28.15         0.26 o                         
   3   5   1        121.73        140.91         0.74 o                         
   4   5   1       1538.35       1628.12         6.94 o                         
   5   5   1        298.86        284.95         1.35 o                         
   6   5   1        555.36        526.83         2.49 o                         
   7   5   1          0.15         -0.13         0.33 o                         
   8   5   1          0.69          0.06         0.35 o                         
   9   5   1         50.80         45.50         0.74 o                         
  10   5   1         13.44         17.15         0.61 o                         
  11   5   1          0.00          0.19         0.57 o                         
  12   5   1          8.14          6.37         0.70 o                         
 -13   6   1         14.30         12.79         0.89 o                         
 -12   6   1         36.86         39.56         1.01 o                         
 -11   6   1         32.25         28.52         0.76 o                         
 -10   6   1         34.36         33.12         0.80 o                         
  -9   6   1          6.36          5.52         0.48 o                         
  -8   6   1        173.34        151.19         1.08 o                         
  -7   6   1         87.43         89.61         0.71 o                         
  -6   6   1          0.07         -0.05         0.26 o                         
  -5   6   1        113.21        118.19         0.71 o                         
  -4   6   1         80.45         82.97         0.54 o                         
  -3   6   1        120.24        118.14         0.72 o                         
  -2   6   1        435.29        459.72         2.26 o                         
  -1   6   1        193.07        187.68         0.97 o                         
   0   6   1        178.59        207.19         1.00 o                         
   1   6   1       4183.02       4413.29        20.34 o                         
   2   6   1        352.26        331.86         1.50 o                         
   3   6   1        193.69        225.83         1.09 o                         
   4   6   1        190.49        213.15         1.07 o                         
   5   6   1         56.51         56.46         0.52 o                         
   6   6   1        827.67        789.86         3.86 o                         
   7   6   1        209.19        205.39         1.34 o                         
   8   6   1          7.71          9.49         0.46 o                         
   9   6   1        115.70        128.39         1.11 o                         
  10   6   1         46.30         47.05         0.87 o                         
  11   6   1         20.43         23.38         0.85 o                         
  12   6   1         10.93         10.61         0.75 o                         
 -12   7   1          2.23          2.67         0.72 o                         
 -11   7   1         11.26         13.91         0.66 o                         
 -10   7   1         10.31          9.82         0.59 o                         
  -9   7   1          0.01         -0.35         0.42 o                         
  -8   7   1         32.31         23.15         0.52 o                         
  -7   7   1        722.87        676.32         3.37 o                         
  -6   7   1         42.25         37.63         0.51 o                         
  -5   7   1        134.71        116.59         0.74 o                         
  -4   7   1         63.36         61.30         0.53 o                         
  -3   7   1         17.88         15.86         0.35 o                         
  -2   7   1        574.05        580.18         3.00 o                         
  -1   7   1        138.94        160.41         0.90 o                         
   0   7   1        486.40        533.29         2.51 o                         
   1   7   1         11.09          4.34         0.23 o                         
   2   7   1         30.27         31.13         0.33 o                         
   3   7   1         32.79         32.34         0.38 o                         
   4   7   1         12.62         12.72         0.35 o                         
   5   7   1          1.83          2.41         0.31 o                         
   6   7   1         10.97         10.06         0.38 o                         
   7   7   1          5.72          5.26         0.44 o                         
   8   7   1          0.11          0.58         0.45 o                         
   9   7   1         26.83         29.59         0.70 o                         
  10   7   1          2.18          3.36         0.56 o                         
  11   7   1         19.05         22.52         0.79 o                         
  12   7   1         35.78         37.67         1.03 o                         
 -12   8   1        108.53        112.99         1.47 o                         
 -11   8   1          0.09          0.17         0.57 o                         
 -10   8   1         52.45         59.77         0.95 o                         
  -9   8   1         76.61         69.72         0.89 o                         
  -8   8   1         77.05         66.48         0.78 o                         
  -7   8   1          2.06          0.92         0.37 o                         
  -6   8   1        248.26        244.90         1.29 o                         
  -5   8   1          3.29          2.86         0.29 o                         
  -4   8   1         68.98         61.59         0.59 o                         
  -3   8   1        147.17        137.14         0.92 o                         
  -2   8   1        690.95        743.44         3.69 o                         
  -1   8   1        241.39        266.04         1.39 o                         
   0   8   1          3.20          0.85         0.21 o                         
   1   8   1         65.49         67.01         0.53 o                         
   2   8   1         30.19         33.82         0.38 o                         
   3   8   1          5.92          6.61         0.26 o                         
   4   8   1          2.10          1.55         0.39 o                         
   5   8   1        778.13        751.30         3.71 o                         
   6   8   1        301.37        289.09         1.68 o                         
   7   8   1         90.80         80.55         0.85 o                         
   8   8   1          1.33          0.64         0.50 o                         
   9   8   1         41.65         39.68         0.83 o                         
  10   8   1        338.55        368.92         2.52 o                         
  11   8   1         53.81         64.57         1.21 o                         
 -11   9   1        157.68        161.57         1.80 o                         
 -10   9   1         49.97         51.69         0.98 o                         
  -9   9   1         45.21         48.04         0.87 o                         
  -8   9   1         77.79         75.06         0.86 o                         
  -7   9   1         21.64         23.17         0.50 o                         
  -6   9   1        570.63        566.98         2.74 o                         
  -5   9   1         21.16         18.99         0.39 o                         
  -4   9   1         20.15         17.92         0.38 o                         
  -3   9   1       1989.09       2020.68         9.66 o                         
  -2   9   1          3.19          4.63         0.29 o                         
  -1   9   1        134.41        148.21         0.91 o                         
   0   9   1          0.19          0.76         0.27 o                         
   1   9   1          2.31          3.62         0.26 o                         
   2   9   1          3.63          3.95         0.31 o                         
   3   9   1         48.72         45.51         0.65 o                         
   4   9   1         20.97         18.09         0.49 o                         
   5   9   1        992.04        990.32         5.13 o                         
   6   9   1          2.29          2.66         0.42 o                         
   7   9   1         96.14         88.54         0.93 o                         
   8   9   1          0.11          0.47         0.47 o                         
   9   9   1          0.20          0.25         0.54 o                         
  10   9   1         48.30         51.74         1.03 o                         
  11   9   1         46.26         45.10         1.07 o                         
 -11  10   1        152.41        179.45         1.92 o                         
 -10  10   1          3.64          4.42         0.63 o                         
  -9  10   1          0.67          1.58         0.58 o                         
  -8  10   1        149.09        140.54         1.78 o                         
  -7  10   1        206.66        205.28         1.42 o                         
  -6  10   1        902.36        906.97         4.35 o                         
  -5  10   1          4.29          4.35         0.38 o                         
  -4  10   1        174.19        178.08         1.18 o                         
  -3  10   1        927.19        941.44         4.71 o                         
  -2  10   1          9.27          7.68         0.36 o                         
  -1  10   1         36.12         30.78         0.56 o                         
   0  10   1         89.98         83.80         0.73 o                         
   1  10   1         22.98         26.79         0.53 o                         
   2  10   1        396.98        428.09         2.52 o                         
   3  10   1          0.87          1.44         0.43 o                         
   4  10   1         23.00         23.81         0.56 o                         
   5  10   1          0.03         -0.43         0.43 o                         
   6  10   1          7.45          5.24         0.50 o                         
   7  10   1          3.54          2.99         0.51 o                         
   8  10   1        141.98        141.65         1.34 o                         
   9  10   1         15.26         15.21         0.68 o                         
  10  10   1         73.53         76.72         1.13 o                         
 -10  11   1         28.68         32.92         1.44 o                         
  -9  11   1        108.47        106.15         1.50 o                         
  -8  11   1         24.24         19.59         0.86 o                         
  -7  11   1          1.53          0.33         0.56 o                         
  -6  11   1        285.21        284.87         1.87 o                         
  -5  11   1         73.28         74.97         0.77 o                         
  -4  11   1          1.53          1.78         0.40 o                         
  -3  11   1         34.60         31.62         0.59 o                         
  -2  11   1         21.66         20.26         0.53 o                         
  -1  11   1          0.54          0.46         0.41 o                         
   0  11   1        303.57        298.25         1.96 o                         
   1  11   1        177.04        159.32         1.34 o                         
   2  11   1       1767.45       1762.00         9.53 o                         
   3  11   1         93.53         94.19         1.06 o                         
   4  11   1          0.44          0.27         0.53 o                         
   5  11   1          0.05         -0.39         0.46 o                         
   6  11   1         16.00         16.16         0.60 o                         
   7  11   1         98.06         94.55         1.12 o                         
   8  11   1          0.01         -0.64         0.64 o                         
   9  11   1         37.59         40.21         0.96 o                         
  -9  12   1          6.00          5.76         0.72 o                         
  -8  12   1          3.67          3.18         0.65 o                         
  -7  12   1         26.47         33.02         0.78 o                         
  -6  12   1          2.52          3.31         0.51 o                         
  -5  12   1         11.51         13.09         0.56 o                         
  -4  12   1         85.27         85.88         0.87 o                         
  -3  12   1        301.37        296.43         1.90 o                         
  -2  12   1          1.73          1.73         0.48 o                         
  -1  12   1        129.65        128.39         1.24 o                         
   0  12   1         23.30         26.14         0.70 o                         
   1  12   1        209.66        191.46         1.65 o                         
   2  12   1          0.03          1.00         0.55 o                         
   3  12   1        156.01        154.94         1.42 o                         
   4  12   1         10.17         10.26         0.62 o                         
   5  12   1         20.88         22.09         0.75 o                         
   6  12   1         34.22         33.40         0.84 o                         
   7  12   1         35.53         30.75         0.84 o                         
   8  12   1         63.15         59.43         1.23 o                         
  -8  13   1          4.35          6.59         0.79 o                         
  -7  13   1         38.39         43.90         1.14 o                         
  -6  13   1         13.67         13.71         0.75 o                         
  -5  13   1          6.95          7.91         0.58 o                         
  -4  13   1        108.38        107.11         1.18 o                         
  -3  13   1         86.84         82.75         1.02 o                         
  -2  13   1        366.98        372.47         2.66 o                         
  -1  13   1         92.41         93.96         1.17 o                         
   0  13   1          5.88          7.29         0.63 o                         
   1  13   1         81.76         75.93         1.24 o                         
   2  13   1          4.58          6.93         0.64 o                         
   3  13   1        115.61        118.60         1.64 o                         
   4  13   1        229.33        234.12         2.34 o                         
   5  13   1         16.96         15.44         0.78 o                         
   6  13   1         13.57         17.64         0.82 o                         
   7  13   1         45.53         44.35         1.20 o                         
  -6  14   1          3.12          2.28         0.63 o                         
  -5  14   1         30.64         32.59         0.91 o                         
  -4  14   1         22.43         23.32         0.81 o                         
  -3  14   1          2.19          1.58         0.63 o                         
  -2  14   1         18.60         15.37         0.82 o                         
  -1  14   1          0.20          1.33         0.70 o                         
   0  14   1          0.04          0.32         0.72 o                         
   1  14   1         58.89         56.96         1.12 o                         
   2  14   1          5.64          5.36         0.70 o                         
   3  14   1        132.69        136.00         1.76 o                         
   4  14   1         25.36         22.68         0.94 o                         
   5  14   1          8.52          9.71         0.77 o                         
  -4  15   1          0.79          0.31         0.61 o                         
  -3  15   1          2.22          2.78         0.71 o                         
  -2  15   1         18.77         22.71         0.98 o                         
  -1  15   1         15.59         20.83         1.10 o                         
   0  15   1         12.63         12.57         0.91 o                         
   1  15   1          4.29          7.38         0.81 o                         
   2  15   1          1.36          1.11         0.84 o                         
   3  15   1          0.36          0.25         0.87 o                         
 -14   0   2        514.98        555.98         5.13 o                         
 -13   0   2        125.10        130.47         1.95 o                         
 -12   0   2         76.91         71.81         1.19 o                         
 -11   0   2         84.18         81.15         1.15 o                         
 -10   0   2        588.40        589.19         4.14 o                         
  -9   0   2       1509.21       1465.37         8.99 o                         
  -8   0   2         89.48         77.46         0.89 o                         
  -7   0   2         51.80         45.00         0.70 o                         
  -6   0   2          0.20          0.64         0.34 o                         
  -5   0   2         53.74         50.01         0.66 o                         
  -4   0   2         68.32         80.52         0.70 o                         
  -3   0   2          8.83          5.58         0.29 o                         
  -2   0   2        670.04        681.29         3.50 o                         
  -1   0   2       7643.15       7358.99        39.48 o                         
   0   0   2       2290.31       2118.34        11.42 o                         
   1   0   2        181.05        164.99         1.02 o                         
   2   0   2       4057.71       4009.72        21.23 o                         
   3   0   2       2681.10       2806.92        16.26 o                         
   4   0   2       1697.25       1760.34        10.09 o                         
   5   0   2        323.80        348.08         2.25 o                         
   6   0   2         18.89         19.00         0.48 o                         
   7   0   2        105.87         99.23         0.96 o                         
   8   0   2        100.69         86.62         0.99 o                         
   9   0   2        174.16        130.62         1.42 o                         
  10   0   2         53.55         49.01         1.17 o                         
  11   0   2          0.62          2.61         0.76 o                         
  12   0   2        123.15        143.98         2.70 o                         
 -14   1   2          0.53          0.47         0.61 o                         
 -13   1   2         24.44         24.66         0.69 o                         
 -12   1   2         63.55         62.71         0.87 o                         
 -11   1   2         88.55         84.31         0.84 o                         
 -10   1   2        278.17        261.69         1.47 o                         
  -9   1   2        590.61        593.67         2.75 o                         
  -8   1   2          7.62          5.71         0.31 o                         
  -7   1   2         11.32         15.80         0.33 o                         
  -6   1   2        657.62        651.17         2.75 o                         
  -5   1   2        365.80        403.30         1.76 o                         
  -4   1   2        798.18        818.14         3.23 o                         
  -3   1   2         44.91         40.66         0.30 o                         
  -2   1   2        178.46        209.82         0.91 o                         
  -1   1   2      16464.16      15420.71        58.20 o                         
   0   1   2        334.78        320.29         1.26 o                         
   1   1   2        632.63        628.14         2.48 o                         
   2   1   2        199.58        213.74         0.92 o                         
   3   1   2        477.52        472.15         1.97 o                         
   4   1   2       1271.07       1330.82         5.44 o                         
   5   1   2        131.60        132.73         0.73 o                         
   6   1   2          3.11          4.64         0.26 o                         
   7   1   2         59.63         59.87         0.53 o                         
   8   1   2          5.29          7.36         0.36 o                         
   9   1   2          5.17          5.55         0.38 o                         
  10   1   2         55.52         56.84         0.84 o                         
  11   1   2         15.66         17.34         0.61 o                         
  12   1   2          6.28          5.80         0.65 o                         
 -14   2   2          1.29         -0.43         0.63 o                         
 -13   2   2         14.47         17.17         0.66 o                         
 -12   2   2         21.76         22.28         0.60 o                         
 -11   2   2         37.57         42.40         0.67 o                         
 -10   2   2        469.42        472.99         2.36 o                         
  -9   2   2         23.24         23.72         0.45 o                         
  -8   2   2        216.30        209.03         1.08 o                         
  -7   2   2          6.85          7.48         0.23 o                         
  -6   2   2         50.60         47.06         0.43 o                         
  -5   2   2        909.01        972.83         4.00 o                         
  -4   2   2       1511.05       1572.73         6.10 o                         
  -3   2   2        171.40        192.50         0.86 o                         
  -2   2   2        502.44        508.85         1.99 o                         
  -1   2   2       8668.71       8582.88        39.14 o                         
   0   2   2       1825.96       1889.12         7.49 o                         
   1   2   2         14.22         10.35         0.20 o                         
   2   2   2         23.19         21.30         0.25 o                         
   3   2   2        545.53        557.79         2.25 o                         
   4   2   2        124.50        127.41         0.69 o                         
   5   2   2        144.62        144.34         0.82 o                         
   6   2   2        418.01        421.75         1.87 o                         
   7   2   2        309.19        290.01         1.40 o                         
   8   2   2        244.82        215.25         1.18 o                         
   9   2   2          2.47          2.48         0.40 o                         
  10   2   2          5.86          7.07         0.49 o                         
  11   2   2         59.29         56.72         0.94 o                         
  12   2   2          1.68          1.52         0.56 o                         
 -14   3   2         52.42         61.27         1.14 o                         
 -13   3   2         26.13         30.44         0.77 o                         
 -12   3   2         15.10         16.82         0.61 o                         
 -11   3   2         24.52         19.61         0.53 o                         
 -10   3   2        660.56        644.06         3.00 o                         
  -9   3   2          3.21          2.98         0.33 o                         
  -8   3   2        380.71        367.79         1.69 o                         
  -7   3   2        209.96        212.32         1.11 o                         
  -6   3   2        413.77        423.64         1.90 o                         
  -5   3   2       1097.82       1142.54         4.79 o                         
  -4   3   2        803.08        776.75         3.02 o                         
  -3   3   2        182.80        171.06         0.82 o                         
  -2   3   2       2761.97       2640.30        11.78 o                         
  -1   3   2       1626.38       1592.93         6.17 o                         
   0   3   2        220.03        208.14         0.91 o                         
   1   3   2        174.22        192.43         0.86 o                         
   2   3   2        174.36        180.56         0.86 o                         
   3   3   2        175.27        172.11         0.78 o                         
   4   3   2         23.39         21.86         0.29 o                         
   5   3   2          0.26         -0.17         0.22 o                         
   6   3   2          0.06          0.54         0.25 o                         
   7   3   2         80.86         77.08         0.65 o                         
   8   3   2         49.82         63.60         0.65 o                         
   9   3   2         13.95          8.27         0.46 o                         
  10   3   2         53.94         49.29         0.79 o                         
  11   3   2         67.01         67.25         1.03 o                         
  12   3   2        283.35        300.28         2.11 o                         
 -14   4   2         34.64         37.83         0.94 o                         
 -13   4   2          0.21          1.31         0.66 o                         
 -12   4   2         11.48         11.87         0.58 o                         
 -11   4   2          0.05         -0.44         0.44 o                         
 -10   4   2         28.98         28.92         0.55 o                         
  -9   4   2        105.57         98.87         0.82 o                         
  -8   4   2        303.15        283.82         1.41 o                         
  -7   4   2        311.60        314.35         1.54 o                         
  -6   4   2        893.84        935.80         4.47 o                         
  -5   4   2       2136.91       2236.81         9.73 o                         
  -4   4   2        102.74        103.61         0.64 o                         
  -3   4   2        142.95        124.60         0.71 o                         
  -2   4   2        257.78        279.50         1.28 o                         
  -1   4   2        357.75        359.89         1.60 o                         
   0   4   2         80.41         73.55         0.43 o                         
   1   4   2        884.29        989.96         4.05 o                         
   2   4   2         17.52         22.42         0.31 o                         
   3   4   2        131.77        148.69         0.79 o                         
   4   4   2         15.99         14.54         0.27 o                         
   5   4   2         29.39         26.79         0.37 o                         
   6   4   2          6.24          7.97         0.31 o                         
   7   4   2         28.23         30.19         0.56 o                         
   8   4   2          9.84         15.13         0.45 o                         
   9   4   2        200.03        178.65         1.28 o                         
  10   4   2         17.23         16.65         0.56 o                         
  11   4   2         39.07         41.50         0.84 o                         
  12   4   2          1.45         -0.01         0.61 o                         
 -13   5   2        237.68        258.55         2.41 o                         
 -12   5   2          9.55          9.63         0.71 o                         
 -11   5   2         37.21         32.94         0.81 o                         
 -10   5   2         11.00          9.48         0.48 o                         
  -9   5   2         16.31         13.77         0.46 o                         
  -8   5   2        232.16        253.90         1.48 o                         
  -7   5   2         51.82         38.76         0.50 o                         
  -6   5   2          0.77          0.11         0.22 o                         
  -5   5   2          0.47          0.22         0.20 o                         
  -4   5   2         27.35         25.02         0.36 o                         
  -3   5   2         22.50         20.30         0.32 o                         
  -2   5   2        194.20        187.49         0.92 o                         
  -1   5   2         39.74         36.56         0.35 o                         
   0   5   2        203.28        268.29         1.19 o                         
   1   5   2        681.57        734.48         3.04 o                         
   2   5   2        627.54        632.44         2.72 o                         
   3   5   2        489.69        497.64         2.25 o                         
   4   5   2         18.53         20.28         0.34 o                         
   5   5   2        764.62        737.17         3.08 o                         
   6   5   2         75.93         78.61         0.67 o                         
   7   5   2         99.06         96.80         0.80 o                         
   8   5   2       1101.38       1091.33         5.02 o                         
   9   5   2         47.76         51.66         0.80 o                         
  10   5   2         35.91         38.81         0.81 o                         
  11   5   2         19.99         20.38         0.74 o                         
  12   5   2         63.40         68.35         1.24 o                         
 -13   6   2         25.41         30.81         0.90 o                         
 -12   6   2         17.26         15.08         0.68 o                         
 -11   6   2          0.02          0.86         0.57 o                         
 -10   6   2         63.71         53.68         0.94 o                         
  -9   6   2          0.15         -0.04         0.38 o                         
  -8   6   2         34.76         34.57         0.62 o                         
  -7   6   2          3.69          1.49         0.33 o                         
  -6   6   2         21.63         18.26         0.37 o                         
  -5   6   2         63.24         62.81         0.53 o                         
  -4   6   2        266.74        249.11         1.18 o                         
  -3   6   2        136.79        130.41         0.75 o                         
  -2   6   2         68.96         68.96         0.50 o                         
  -1   6   2          0.56          0.60         0.18 o                         
   0   6   2        122.34         99.65         0.60 o                         
   1   6   2        111.31        116.55         0.64 o                         
   2   6   2        231.18        220.76         1.11 o                         
   3   6   2         70.35         73.91         0.54 o                         
   4   6   2          1.31          0.81         0.25 o                         
   5   6   2        984.29        940.96         4.27 o                         
   6   6   2        317.92        301.94         1.61 o                         
   7   6   2          1.88          2.09         0.43 o                         
   8   6   2        460.00        450.67         2.55 o                         
   9   6   2         56.47         55.85         0.85 o                         
  10   6   2         47.30         52.45         1.00 o                         
  11   6   2          0.06         -0.25         0.60 o                         
 -13   7   2          8.96         11.15         0.88 o                         
 -12   7   2          7.53          8.42         0.61 o                         
 -11   7   2        195.47        178.99         1.66 o                         
 -10   7   2         46.03         40.82         0.91 o                         
  -9   7   2          4.11          2.03         0.47 o                         
  -8   7   2        161.80        148.70         1.10 o                         
  -7   7   2          2.44          2.28         0.35 o                         
  -6   7   2         21.81         22.15         0.43 o                         
  -5   7   2          3.38          2.81         0.27 o                         
  -4   7   2        250.99        241.20         1.25 o                         
  -3   7   2          8.34          4.23         0.25 o                         
  -2   7   2         97.43        115.75         0.70 o                         
  -1   7   2          0.90         -0.14         0.18 o                         
   0   7   2        240.85        259.49         1.41 o                         
   1   7   2         18.09         17.77         0.28 o                         
   2   7   2         19.21         18.57         0.38 o                         
   3   7   2        463.72        484.65         2.44 o                         
   4   7   2          5.63          7.02         0.34 o                         
   5   7   2       1891.37       1878.00         9.06 o                         
   6   7   2         23.76         24.68         0.55 o                         
   7   7   2          4.53          3.85         0.42 o                         
   8   7   2        310.14        307.18         2.05 o                         
   9   7   2         19.59         20.56         0.64 o                         
  10   7   2          2.13          0.69         0.58 o                         
  11   7   2          0.10         -0.69         0.69 o                         
 -12   8   2         16.14         15.41         0.83 o                         
 -11   8   2         10.98          9.16         0.71 o                         
 -10   8   2          6.51          7.58         0.67 o                         
  -9   8   2         46.95         35.02         0.80 o                         
  -8   8   2        143.41        122.43         1.05 o                         
  -7   8   2        573.60        564.75         2.90 o                         
  -6   8   2          3.99          5.37         0.33 o                         
  -5   8   2         64.33         66.89         0.59 o                         
  -4   8   2         64.44         63.38         0.58 o                         
  -3   8   2        567.79        559.18         2.71 o                         
  -2   8   2         93.11         96.69         0.71 o                         
  -1   8   2          1.23          1.09         0.23 o                         
   0   8   2          0.67          1.92         0.23 o                         
   1   8   2         46.38         35.08         0.46 o                         
   2   8   2          6.17          7.91         0.35 o                         
   3   8   2        128.63        136.59         0.93 o                         
   4   8   2        118.52        122.00         0.93 o                         
   5   8   2         31.47         29.60         0.57 o                         
   6   8   2          7.42          7.88         0.45 o                         
   7   8   2         25.22         24.21         0.64 o                         
   8   8   2        108.95        109.26         1.18 o                         
   9   8   2         50.74         58.89         0.97 o                         
  10   8   2         64.00         75.99         1.19 o                         
 -11   9   2          3.04          3.34         0.70 o                         
 -10   9   2          0.14          0.21         0.62 o                         
  -9   9   2         13.12          9.57         0.66 o                         
  -8   9   2        131.06        123.92         1.29 o                         
  -7   9   2        539.37        552.24         2.96 o                         
  -6   9   2          0.24          0.80         0.36 o                         
  -5   9   2          3.19          2.89         0.35 o                         
  -4   9   2         81.31         81.61         0.70 o                         
  -3   9   2        102.92        100.01         0.83 o                         
  -2   9   2        106.44        109.09         0.82 o                         
  -1   9   2          1.25          0.97         0.33 o                         
   0   9   2         96.38         97.45         0.96 o                         
   1   9   2         77.22         57.52         0.70 o                         
   2   9   2        324.21        285.39         1.86 o                         
   3   9   2        126.02        131.65         1.11 o                         
   4   9   2         22.55         21.77         0.57 o                         
   5   9   2         45.34         45.73         0.75 o                         
   6   9   2          4.98          5.72         0.49 o                         
   7   9   2         31.39         33.40         0.89 o                         
   8   9   2          4.21          4.38         0.62 o                         
   9   9   2         11.42         15.09         0.71 o                         
  10   9   2         68.81         74.89         1.24 o                         
 -11  10   2          7.45          8.09         0.79 o                         
 -10  10   2         32.78         34.12         1.02 o                         
  -9  10   2          2.26          2.66         0.59 o                         
  -8  10   2         18.35         18.00         0.71 o                         
  -7  10   2        504.69        498.07         2.85 o                         
  -6  10   2         69.94         71.04         0.74 o                         
  -5  10   2         38.30         39.80         0.59 o                         
  -4  10   2       1129.23       1146.98         5.70 o                         
  -3  10   2         48.25         45.05         0.64 o                         
  -2  10   2          3.91          4.96         0.38 o                         
  -1  10   2        101.26        108.37         0.89 o                         
   0  10   2         33.68         35.57         0.71 o                         
   1  10   2         74.17         59.42         0.89 o                         
   2  10   2         42.31         49.87         0.80 o                         
   3  10   2         19.86         19.64         0.58 o                         
   4  10   2         36.79         37.88         0.79 o                         
   5  10   2         19.18         19.19         0.64 o                         
   6  10   2          5.25          5.20         0.59 o                         
   7  10   2         14.03         11.66         0.66 o                         
   8  10   2          4.53          4.72         0.64 o                         
   9  10   2         66.22         68.66         1.40 o                         
 -10  11   2         35.31         33.71         0.96 o                         
  -9  11   2         11.28         13.99         0.78 o                         
  -8  11   2          0.00         -0.19         0.62 o                         
  -7  11   2          7.43          6.98         0.62 o                         
  -6  11   2          0.03          0.34         0.43 o                         
  -5  11   2         10.05          9.53         0.53 o                         
  -4  11   2        286.27        288.92         1.62 o                         
  -3  11   2          1.44          1.17         0.38 o                         
  -2  11   2         57.86         59.61         0.77 o                         
  -1  11   2         44.80         42.80         0.77 o                         
   0  11   2          0.19          0.63         0.50 o                         
   1  11   2          3.98          7.15         0.57 o                         
   2  11   2          0.01          1.18         0.52 o                         
   3  11   2         27.56         30.15         0.79 o                         
   4  11   2         17.83         17.24         0.67 o                         
   5  11   2         17.84         18.16         0.67 o                         
   6  11   2        215.27        229.59         1.95 o                         
   7  11   2        121.90        113.70         1.38 o                         
   8  11   2          6.07          5.64         0.72 o                         
  -9  12   2          5.94          6.13         0.68 o                         
  -8  12   2          1.73          2.06         0.61 o                         
  -7  12   2          0.00          0.96         0.57 o                         
  -6  12   2         82.32         81.07         0.96 o                         
  -5  12   2         11.92         12.13         0.47 o                         
  -4  12   2         74.63         75.52         0.81 o                         
  -3  12   2         14.96         13.13         0.47 o                         
  -2  12   2         16.73         18.71         0.62 o                         
  -1  12   2         32.39         30.66         0.76 o                         
   0  12   2         94.35         84.80         1.12 o                         
   1  12   2         21.33         14.33         0.68 o                         
   2  12   2        174.94        187.51         1.66 o                         
   3  12   2          5.21          4.93         0.63 o                         
   4  12   2         30.53         30.02         0.90 o                         
   5  12   2         14.41         15.58         0.75 o                         
   6  12   2          0.47         -0.16         0.69 o                         
   7  12   2         22.35         25.43         0.93 o                         
  -8  13   2         29.54         36.14         1.19 o                         
  -7  13   2        178.77        199.49         1.85 o                         
  -6  13   2          5.27          3.43         0.57 o                         
  -5  13   2         20.33         21.82         0.56 o                         
  -4  13   2          0.05         -0.05         0.47 o                         
  -3  13   2         62.89         62.92         1.22 o                         
  -2  13   2          1.52          1.68         0.56 o                         
  -1  13   2         16.92         18.73         0.68 o                         
   0  13   2          1.33          0.21         0.56 o                         
   1  13   2        225.82        209.98         1.85 o                         
   2  13   2        519.02        520.84         3.74 o                         
   3  13   2         10.61         10.00         0.74 o                         
   4  13   2         23.53         22.32         0.86 o                         
   5  13   2          7.37          6.37         0.76 o                         
   6  13   2         40.38         44.01         1.23 o                         
  -6  14   2          0.56          0.38         0.65 o                         
  -5  14   2         96.75        100.11         1.25 o                         
  -4  14   2          0.04          1.10         0.52 o                         
  -3  14   2          2.14          0.69         0.58 o                         
  -2  14   2          6.32          6.24         0.62 o                         
  -1  14   2         19.25         19.48         0.80 o                         
   0  14   2          1.30          0.76         0.67 o                         
   1  14   2          1.53          2.02         0.65 o                         
   2  14   2        407.60        421.90         3.66 o                         
   3  14   2         38.69         43.56         1.23 o                         
   4  14   2          2.32          2.04         0.76 o                         
  -3  15   2        173.94        180.72         1.82 o                         
  -2  15   2        144.90        158.40         2.34 o                         
  -1  15   2         27.03         28.59         0.93 o                         
   0  15   2          0.00          0.59         0.69 o                         
   1  15   2          0.09         -0.71         0.71 o                         
 -14   1   3         57.76         59.99         1.08 o                         
 -13   1   3         34.41         35.16         0.77 o                         
 -12   1   3         44.10         44.23         0.75 o                         
 -11   1   3         13.26         13.59         0.48 o                         
 -10   1   3       2061.73       2068.83         8.70 o                         
  -9   1   3         17.88         18.43         0.40 o                         
  -8   1   3        136.91        133.90         0.81 o                         
  -7   1   3        458.14        457.62         1.99 o                         
  -6   1   3        221.09        227.18         1.08 o                         
  -5   1   3         14.73         16.12         0.29 o                         
  -4   1   3        100.74        105.70         0.59 o                         
  -3   1   3         14.76         14.85         0.25 o                         
  -2   1   3        909.14       1036.76         3.69 o                         
  -1   1   3        600.88        593.18         2.38 o                         
   0   1   3        409.37        398.19         1.65 o                         
   1   1   3          0.01          0.80         0.19 o                         
   2   1   3        163.71        141.13         0.69 o                         
   3   1   3        488.16        459.65         1.96 o                         
   4   1   3         20.10         25.42         0.36 o                         
   5   1   3         13.82         16.23         0.34 o                         
   6   1   3        405.07        421.67         1.91 o                         
   7   1   3         73.88         70.43         0.65 o                         
   8   1   3        159.48        130.30         0.94 o                         
   9   1   3        198.40        180.14         1.23 o                         
  10   1   3         22.20         22.80         0.71 o                         
  11   1   3         15.65         13.50         0.76 o                         
 -14   2   3         32.46         36.14         0.86 o                         
 -13   2   3          3.85          3.15         0.58 o                         
 -12   2   3          0.48          0.38         0.44 o                         
 -11   2   3         19.30         19.45         0.49 o                         
 -10   2   3          2.98          2.87         0.37 o                         
  -9   2   3          0.59          0.27         0.31 o                         
  -8   2   3         38.95         41.08         0.50 o                         
  -7   2   3          0.20          0.80         0.25 o                         
  -6   2   3       1026.78       1065.45         4.31 o                         
  -5   2   3        122.27        159.49         0.82 o                         
  -4   2   3         82.64         86.33         0.55 o                         
  -3   2   3        135.81        136.58         0.69 o                         
  -2   2   3         87.25         92.76         0.49 o                         
  -1   2   3          0.67          1.00         0.23 o                         
   0   2   3        445.70        465.13         1.91 o                         
   1   2   3         14.80         18.86         0.28 o                         
   2   2   3        411.34        397.44         1.70 o                         
   3   2   3        909.17        935.08         3.64 o                         
   4   2   3        381.78        391.37         1.72 o                         
   5   2   3         87.56         78.63         0.58 o                         
   6   2   3         44.82         42.95         0.55 o                         
   7   2   3          0.51          1.34         0.35 o                         
   8   2   3        131.31        121.69         0.96 o                         
   9   2   3         10.28          8.17         0.46 o                         
  10   2   3         21.67         23.13         0.62 o                         
  11   2   3         26.46         27.34         0.80 o                         
 -14   3   3          1.30          1.79         0.81 o                         
 -13   3   3         74.34         80.41         1.13 o                         
 -12   3   3          9.60         11.11         0.57 o                         
 -11   3   3          7.25          7.28         0.45 o                         
 -10   3   3        138.72        137.78         0.97 o                         
  -9   3   3         12.74         13.70         0.38 o                         
  -8   3   3         84.33         79.75         0.66 o                         
  -7   3   3         35.51         41.30         0.47 o                         
  -6   3   3         47.77         36.96         0.39 o                         
  -5   3   3        566.59        612.46         2.59 o                         
  -4   3   3        129.88        130.36         0.72 o                         
  -3   3   3        724.99        738.58         3.09 o                         
  -2   3   3        121.22        130.14         0.62 o                         
  -1   3   3       2954.66       3022.09        12.07 o                         
   0   3   3         76.34         66.43         0.46 o                         
   1   3   3        156.49        160.36         0.79 o                         
   2   3   3         17.57         17.47         0.26 o                         
   3   3   3         11.08         11.05         0.19 o                         
   4   3   3          1.28          1.59         0.20 o                         
   5   3   3        447.28        434.60         2.03 o                         
   6   3   3          0.02          0.00         0.33 o                         
   7   3   3         72.56         73.92         0.80 o                         
   8   3   3          0.13          0.38         0.39 o                         
   9   3   3         18.43         17.18         0.51 o                         
  10   3   3         30.73         31.44         0.70 o                         
  11   3   3          0.14          0.27         0.54 o                         
 -14   4   3         24.78         26.31         0.87 o                         
 -13   4   3          9.42          9.70         0.65 o                         
 -12   4   3          5.77          6.62         0.64 o                         
 -11   4   3          1.30          1.62         0.46 o                         
 -10   4   3         13.55         13.64         0.47 o                         
  -9   4   3          0.20         -0.26         0.37 o                         
  -8   4   3          3.24          2.74         0.33 o                         
  -7   4   3          1.77          1.72         0.26 o                         
  -6   4   3        324.88        333.04         2.15 o                         
  -5   4   3          2.46          1.13         0.20 o                         
  -4   4   3          0.42          0.60         0.23 o                         
  -3   4   3        179.02        192.40         0.98 o                         
  -2   4   3         61.07         62.89         0.63 o                         
  -1   4   3       3188.39       3477.59        14.62 o                         
   0   4   3        891.84        952.58         3.92 o                         
   1   4   3         23.48         21.45         0.31 o                         
   2   4   3         85.40         84.96         0.54 o                         
   3   4   3        310.28        317.12         1.54 o                         
   4   4   3         84.96         86.70         0.63 o                         
   5   4   3       1315.17       1274.32         5.87 o                         
   6   4   3         77.61         76.74         0.74 o                         
   7   4   3        623.57        621.26         2.94 o                         
   8   4   3         84.15         73.97         0.82 o                         
   9   4   3         12.71         12.17         0.49 o                         
  10   4   3          6.66          6.93         0.56 o                         
  11   4   3         16.47         16.09         0.71 o                         
 -13   5   3         13.19         14.61         0.78 o                         
 -12   5   3         98.05         94.09         1.26 o                         
 -11   5   3        143.54        128.12         1.34 o                         
 -10   5   3          5.69          4.74         0.49 o                         
  -9   5   3        263.54        241.16         1.54 o                         
  -8   5   3        109.57         93.25         0.87 o                         
  -7   5   3         62.25         61.10         0.70 o                         
  -6   5   3         12.56         14.51         0.33 o                         
  -5   5   3         69.94         63.49         0.55 o                         
  -4   5   3        272.48        262.51         1.34 o                         
  -3   5   3          9.41         13.30         0.23 o                         
  -2   5   3         86.19         91.75         0.63 o                         
  -1   5   3        206.02        182.25         0.89 o                         
   0   5   3        879.11        899.15         3.64 o                         
   1   5   3         78.55         63.21         0.48 o                         
   2   5   3         65.84         72.12         0.55 o                         
   3   5   3          3.92          2.14         0.24 o                         
   4   5   3        148.37        138.88         0.87 o                         
   5   5   3        197.32        192.25         1.15 o                         
   6   5   3         12.65         13.06         0.42 o                         
   7   5   3        553.76        559.97         2.71 o                         
   8   5   3        380.21        393.02         2.20 o                         
   9   5   3          1.00          1.72         0.52 o                         
  10   5   3         14.30         18.28         0.65 o                         
  11   5   3         12.63         13.65         0.68 o                         
 -13   6   3         37.79         36.85         0.95 o                         
 -12   6   3         31.87         28.01         0.78 o                         
 -11   6   3         64.33         62.27         0.98 o                         
 -10   6   3         39.73         37.23         0.78 o                         
  -9   6   3         77.21         57.80         0.81 o                         
  -8   6   3        121.55        110.17         1.00 o                         
  -7   6   3         13.51         15.43         0.48 o                         
  -6   6   3         33.66         37.36         0.55 o                         
  -5   6   3        230.30        235.53         1.27 o                         
  -4   6   3        143.79        146.71         0.89 o                         
  -3   6   3         22.03         24.58         0.40 o                         
  -2   6   3         40.62         34.27         0.41 o                         
  -1   6   3        335.48        350.51         1.92 o                         
   0   6   3         18.98         24.89         0.32 o                         
   1   6   3        131.01        141.74         0.81 o                         
   2   6   3        311.92        333.57         1.61 o                         
   3   6   3        172.82        179.16         1.00 o                         
   4   6   3        440.63        439.59         2.11 o                         
   5   6   3         70.71         66.53         0.67 o                         
   6   6   3         83.02         84.94         0.75 o                         
   7   6   3         12.43         12.22         0.48 o                         
   8   6   3         38.41         37.70         0.76 o                         
   9   6   3        261.19        286.39         2.12 o                         
  10   6   3         38.55         47.31         0.98 o                         
 -12   7   3          0.41          1.19         0.61 o                         
 -11   7   3          9.47          9.95         0.64 o                         
 -10   7   3         25.85         26.63         0.66 o                         
  -9   7   3          9.62         11.98         0.53 o                         
  -8   7   3         44.59         39.25         0.71 o                         
  -7   7   3        124.93        127.97         1.06 o                         
  -6   7   3        187.98        186.24         1.20 o                         
  -5   7   3         11.36          9.50         0.37 o                         
  -4   7   3       1134.69       1108.28         5.44 o                         
  -3   7   3         82.99         84.24         0.68 o                         
  -2   7   3          2.05          1.61         0.24 o                         
  -1   7   3          0.52          0.96         0.24 o                         
   0   7   3        275.86        273.02         1.43 o                         
   1   7   3        123.48        105.04         0.75 o                         
   2   7   3         49.10         60.30         0.56 o                         
   3   7   3        404.00        413.13         2.10 o                         
   4   7   3        420.70        405.07         2.17 o                         
   5   7   3        276.47        267.22         1.80 o                         
   6   7   3         68.25         67.36         0.84 o                         
   7   7   3         13.06         13.28         0.59 o                         
   8   7   3         38.93         39.41         0.85 o                         
   9   7   3         43.70         48.43         1.19 o                         
  10   7   3          5.47          7.75         0.67 o                         
 -12   8   3          3.56          6.51         0.66 o                         
 -11   8   3         59.02         61.18         1.08 o                         
 -10   8   3         59.11         62.20         1.08 o                         
  -9   8   3         54.42         48.85         0.83 o                         
  -8   8   3         17.08         17.70         0.55 o                         
  -7   8   3         70.75         68.04         0.83 o                         
  -6   8   3         89.89         86.23         0.81 o                         
  -5   8   3         70.75         68.28         0.71 o                         
  -4   8   3       1730.01       1744.96         8.18 o                         
  -3   8   3        187.95        185.98         1.16 o                         
  -2   8   3          6.26          4.50         0.31 o                         
  -1   8   3         31.02         28.74         0.46 o                         
   0   8   3        239.61        240.41         1.48 o                         
   1   8   3         14.30         17.17         0.44 o                         
   2   8   3         40.02         40.79         0.74 o                         
   3   8   3         17.34         19.32         0.44 o                         
   4   8   3        215.22        205.17         1.46 o                         
   5   8   3          1.10          1.03         0.42 o                         
   6   8   3          6.67          7.23         0.50 o                         
   7   8   3          8.81          8.89         0.58 o                         
   8   8   3         90.80         88.82         1.21 o                         
   9   8   3         23.35         22.92         0.78 o                         
 -11   9   3         25.89         30.12         0.85 o                         
 -10   9   3         48.56         45.32         1.12 o                         
  -9   9   3        114.71        103.54         1.14 o                         
  -8   9   3        116.89        114.90         1.16 o                         
  -7   9   3         95.41         92.14         0.96 o                         
  -6   9   3         12.14         13.15         0.49 o                         
  -5   9   3         89.74         86.86         0.83 o                         
  -4   9   3        496.11        502.46         2.60 o                         
  -3   9   3        301.73        311.26         1.74 o                         
  -2   9   3        176.81        182.01         1.21 o                         
  -1   9   3        303.31        292.22         1.89 o                         
   0   9   3        194.41        177.48         1.35 o                         
   1   9   3         66.69         55.92         0.75 o                         
   2   9   3          5.87          6.78         0.49 o                         
   3   9   3          5.75          5.30         0.51 o                         
   4   9   3         15.52         17.24         0.60 o                         
   5   9   3          1.31          1.47         0.52 o                         
   6   9   3         59.96         58.57         0.98 o                         
   7   9   3          3.59          2.28         0.61 o                         
   8   9   3          0.01         -0.51         0.57 o                         
   9   9   3        146.88        151.34         1.56 o                         
 -11  10   3          0.01         -0.62         0.62 o                         
 -10  10   3          9.67         11.13         0.69 o                         
  -9  10   3          2.76          3.87         0.60 o                         
  -8  10   3          9.25          7.71         0.56 o                         
  -7  10   3          4.45          3.34         0.51 o                         
  -6  10   3         44.52         43.53         0.79 o                         
  -5  10   3         22.86         22.41         0.51 o                         
  -4  10   3         68.06         72.53         0.77 o                         
  -3  10   3         76.24         77.78         0.84 o                         
  -2  10   3        148.99        161.82         1.29 o                         
  -1  10   3        127.98        131.59         1.22 o                         
   0  10   3        157.79        135.40         1.22 o                         
   1  10   3        229.25        192.71         1.72 o                         
   2  10   3          0.05         -0.55         0.55 o                         
   3  10   3         23.07         23.39         0.73 o                         
   4  10   3          0.35          0.53         0.60 o                         
   5  10   3         21.24         25.19         0.73 o                         
   6  10   3         58.07         57.78         1.17 o                         
   7  10   3          0.58          1.08         0.60 o                         
   8  10   3          9.07          8.22         0.72 o                         
 -10  11   3          1.13          0.89         0.63 o                         
  -9  11   3          2.63          2.07         0.58 o                         
  -8  11   3        224.92        244.57         1.86 o                         
  -7  11   3        832.40        869.69         6.02 o                         
  -6  11   3          8.76          9.87         0.54 o                         
  -5  11   3         53.72         55.34         0.79 o                         
  -4  11   3         18.46         18.28         0.55 o                         
  -3  11   3          5.14          7.33         0.51 o                         
  -2  11   3          1.38          1.18         0.48 o                         
  -1  11   3          0.12         -0.28         0.51 o                         
   0  11   3        210.93        193.72         1.76 o                         
   1  11   3        312.57        288.60         2.31 o                         
   2  11   3         31.55         32.39         0.81 o                         
   3  11   3         44.51         44.52         1.08 o                         
   4  11   3         93.42         90.58         1.40 o                         
   5  11   3          0.03          0.36         0.65 o                         
   6  11   3          0.03          0.24         0.64 o                         
   7  11   3         71.25         71.42         1.38 o                         
  -9  12   3          0.14          0.68         0.66 o                         
  -8  12   3          0.42          0.28         0.62 o                         
  -7  12   3        290.69        284.80         2.28 o                         
  -6  12   3         22.62         22.49         0.71 o                         
  -5  12   3          3.46          2.82         0.47 o                         
  -4  12   3          0.90          0.57         0.53 o                         
  -3  12   3        142.01        149.92         1.46 o                         
  -2  12   3          8.56          9.32         0.67 o                         
  -1  12   3         20.34         19.50         0.76 o                         
   0  12   3         10.85         12.33         0.65 o                         
   1  12   3        375.68        398.82         2.85 o                         
   2  12   3        134.46        134.58         1.53 o                         
   3  12   3        132.01        125.26         1.58 o                         
   4  12   3          0.07          0.68         0.70 o                         
   5  12   3         17.56         24.95         1.02 o                         
   6  12   3          9.01         11.79         0.81 o                         
  -7  13   3         62.57         62.61         1.05 o                         
  -6  13   3         12.18         13.10         0.66 o                         
  -5  13   3         22.05         22.31         0.72 o                         
  -4  13   3         86.60         88.39         1.23 o                         
  -3  13   3         13.08         19.01         0.71 o                         
  -2  13   3          0.31         -0.41         0.63 o                         
  -1  13   3          6.41          6.29         0.64 o                         
   0  13   3          1.38          1.96         0.64 o                         
   1  13   3        117.60        122.13         1.39 o                         
   2  13   3        135.38        138.43         1.61 o                         
   3  13   3         15.61         12.40         0.79 o                         
   4  13   3         17.02         15.48         0.84 o                         
   5  13   3          4.52          8.33         0.85 o                         
  -5  14   3          1.83          1.30         0.70 o                         
  -4  14   3         51.19         48.78         1.06 o                         
  -3  14   3         14.97         12.89         0.72 o                         
  -2  14   3        164.62        179.68         1.81 o                         
  -1  14   3          0.01          0.05         0.59 o                         
   0  14   3          3.19          3.64         0.66 o                         
   1  14   3          1.18          1.17         0.70 o                         
   2  14   3         81.97         92.26         1.54 o                         
 -14   0   4         45.36         46.96         1.23 o                         
 -13   0   4          0.93          0.47         0.69 o                         
 -12   0   4        166.91        169.48         1.82 o                         
 -11   0   4        426.90        421.26         3.18 o                         
 -10   0   4        222.21        233.04         1.92 o                         
  -9   0   4         83.23         88.75         1.09 o                         
  -8   0   4          0.44          1.86         0.48 o                         
  -7   0   4        182.74        186.53         1.51 o                         
  -6   0   4       1392.71       1487.18         7.94 o                         
  -5   0   4       1417.45       1550.60         7.93 o                         
  -4   0   4         10.38         10.15         0.32 o                         
  -3   0   4        246.89        221.55         1.34 o                         
  -2   0   4        233.14        255.68         1.64 o                         
  -1   0   4          4.99          2.59         0.33 o                         
   0   0   4        352.68        321.03         2.01 o                         
   1   0   4         46.94         43.21         0.67 o                         
   2   0   4        707.70        741.57         4.26 o                         
   3   0   4        550.34        546.04         3.38 o                         
   4   0   4         23.84         17.45         0.50 o                         
   5   0   4         30.69         31.33         0.90 o                         
   6   0   4        255.25        258.35         2.18 o                         
   7   0   4         37.42         33.42         1.00 o                         
   8   0   4         17.67         17.38         0.78 o                         
   9   0   4         26.47         25.25         0.87 o                         
  10   0   4         76.34         76.26         2.09 o                         
 -14   1   4         69.80         73.82         1.14 o                         
 -13   1   4         61.82         61.72         0.89 o                         
 -12   1   4          1.10          1.51         0.45 o                         
 -11   1   4        555.67        559.21         2.78 o                         
 -10   1   4        347.15        348.88         1.83 o                         
  -9   1   4        108.83        106.48         0.83 o                         
  -8   1   4          2.54          2.32         0.34 o                         
  -7   1   4         41.54         36.59         0.56 o                         
  -6   1   4        106.85        118.60         0.72 o                         
  -5   1   4          0.16         -0.20         0.20 o                         
  -4   1   4        102.48         91.80         0.55 o                         
  -3   1   4        274.27        251.78         1.09 o                         
  -2   1   4         18.01         19.43         0.32 o                         
  -1   1   4        503.19        515.83         2.14 o                         
   0   1   4         58.07         62.35         0.45 o                         
   1   1   4        593.97        592.33         2.39 o                         
   2   1   4        410.16        412.34         1.77 o                         
   3   1   4        210.36        212.08         1.11 o                         
   4   1   4         95.22         94.65         0.70 o                         
   5   1   4          5.40          4.85         0.36 o                         
   6   1   4         43.81         45.20         0.62 o                         
   7   1   4          9.53         11.75         0.45 o                         
   8   1   4        143.38        131.63         1.05 o                         
   9   1   4         47.48         43.06         0.95 o                         
  10   1   4          8.23         10.40         0.64 o                         
 -14   2   4          0.26         -0.46         0.60 o                         
 -13   2   4          6.30          6.43         0.61 o                         
 -12   2   4         11.36         12.05         0.61 o                         
 -11   2   4          0.02          0.25         0.43 o                         
 -10   2   4        643.21        654.02         3.08 o                         
  -9   2   4        353.80        349.03         1.80 o                         
  -8   2   4        110.78        113.52         0.80 o                         
  -7   2   4          3.26          3.23         0.28 o                         
  -6   2   4          3.65          3.47         0.27 o                         
  -5   2   4         39.17         38.59         0.43 o                         
  -4   2   4         26.93         25.07         0.36 o                         
  -3   2   4       1166.57       1180.61         4.47 o                         
  -2   2   4       1149.37       1235.23         4.96 o                         
  -1   2   4        106.95        144.46         0.75 o                         
   0   2   4        201.89        196.35         0.95 o                         
   1   2   4         90.34         97.56         0.59 o                         
   2   2   4          5.07          7.06         0.22 o                         
   3   2   4         28.71         25.93         0.36 o                         
   4   2   4         33.95         35.15         0.49 o                         
   5   2   4         17.88         17.50         0.41 o                         
   6   2   4         35.62         36.08         0.62 o                         
   7   2   4         49.37         42.43         0.69 o                         
   8   2   4          0.04          0.76         0.43 o                         
   9   2   4          0.16          0.42         0.49 o                         
  10   2   4          1.71          1.25         0.57 o                         
 -14   3   4         11.51         12.72         0.69 o                         
 -13   3   4         14.92         15.18         0.66 o                         
 -12   3   4          1.26          2.04         0.51 o                         
 -11   3   4         29.84         29.90         0.66 o                         
 -10   3   4         69.38         70.06         0.78 o                         
  -9   3   4          0.48         -0.11         0.35 o                         
  -8   3   4         37.07         38.05         0.55 o                         
  -7   3   4         55.24         56.62         0.61 o                         
  -6   3   4        228.23        233.81         1.18 o                         
  -5   3   4          7.28         10.82         0.28 o                         
  -4   3   4        120.00        135.16         0.78 o                         
  -2   3   4       4223.19       4239.30        16.94 o                         
  -1   3   4          0.05          0.84         0.22 o                         
   0   3   4        798.23        853.08         3.49 o                         
   1   3   4        249.13        249.45         1.23 o                         
   2   3   4         20.56         24.09         0.39 o                         
   3   3   4        206.58        200.31         1.09 o                         
   4   3   4        124.04        129.26         0.88 o                         
   5   3   4         52.20         54.63         0.65 o                         
   6   3   4          0.01         -0.42         0.42 o                         
   7   3   4          8.59         10.81         0.48 o                         
   8   3   4         16.27         13.92         0.56 o                         
   9   3   4         12.21         12.46         0.57 o                         
  10   3   4          0.89          1.31         0.54 o                         
 -13   4   4         18.84         18.78         0.78 o                         
 -12   4   4          9.00          7.27         0.58 o                         
 -11   4   4          1.22          0.83         0.48 o                         
 -10   4   4         74.80         74.99         1.04 o                         
  -9   4   4          9.47         13.15         0.48 o                         
  -8   4   4         51.13         51.07         0.62 o                         
  -7   4   4        127.48        123.24         0.87 o                         
  -6   4   4         88.38        102.96         0.73 o                         
  -5   4   4        439.49        444.62         2.05 o                         
  -4   4   4        114.76        108.89         0.67 o                         
  -3   4   4        104.68         92.57         0.58 o                         
  -2   4   4       1020.49       1056.08         4.19 o                         
  -1   4   4        483.23        499.76         2.13 o                         
   0   4   4        100.61        112.47         0.71 o                         
   1   4   4        110.39        114.81         0.72 o                         
   2   4   4         70.06         59.59         0.56 o                         
   3   4   4        113.22        103.27         0.78 o                         
   4   4   4        467.25        439.89         2.28 o                         
   5   4   4        144.38        143.70         1.05 o                         
   6   4   4         74.08         71.72         0.81 o                         
   7   4   4        206.37        206.05         1.44 o                         
   8   4   4         17.64         17.20         0.56 o                         
   9   4   4          6.23          7.28         0.51 o                         
  10   4   4          3.72          4.61         0.59 o                         
 -13   5   4         42.25         43.62         1.01 o                         
 -12   5   4         45.06         45.99         0.96 o                         
 -11   5   4          3.27          2.17         0.57 o                         
 -10   5   4          0.08         -0.15         0.51 o                         
  -9   5   4         65.40         60.61         0.88 o                         
  -8   5   4         86.29         77.87         0.81 o                         
  -7   5   4        432.74        430.89         2.23 o                         
  -6   5   4        368.27        359.73         1.84 o                         
  -5   5   4          7.12          7.19         0.33 o                         
  -4   5   4        160.72        156.32         0.90 o                         
  -3   5   4          4.07          3.61         0.22 o                         
  -2   5   4          4.21          3.53         0.25 o                         
  -1   5   4         21.54         20.58         0.35 o                         
   0   5   4         20.96         22.05         0.35 o                         
   1   5   4         93.49         96.34         0.68 o                         
   2   5   4         33.31         31.67         0.51 o                         
   3   5   4          9.77         10.40         0.37 o                         
   4   5   4       1385.65       1385.90         6.81 o                         
   5   5   4         30.31         29.09         0.62 o                         
   6   5   4          0.25          0.13         0.42 o                         
   7   5   4         22.46         21.99         0.58 o                         
   8   5   4        141.39        144.39         1.27 o                         
   9   5   4        107.74        109.33         1.21 o                         
  10   5   4         17.95         19.12         0.74 o                         
 -13   6   4          6.75          6.19         0.69 o                         
 -12   6   4         19.09         15.05         0.71 o                         
 -11   6   4         14.74         17.23         0.67 o                         
 -10   6   4          3.14          0.67         0.51 o                         
  -9   6   4         12.43          9.25         0.49 o                         
  -8   6   4          1.83          1.52         0.44 o                         
  -7   6   4         93.36         97.28         0.92 o                         
  -6   6   4        183.67        180.74         1.20 o                         
  -5   6   4        129.29        127.78         0.89 o                         
  -4   6   4        403.68        404.71         2.02 o                         
  -3   6   4         48.30         48.84         0.58 o                         
  -2   6   4         52.37         57.49         0.58 o                         
  -1   6   4        215.50        251.18         1.38 o                         
   0   6   4         22.04         19.06         0.38 o                         
   1   6   4         25.93         26.86         0.41 o                         
   2   6   4        214.89        227.74         1.33 o                         
   3   6   4         18.48         23.02         0.48 o                         
   4   6   4        441.97        424.35         2.23 o                         
   5   6   4         11.94         12.73         0.47 o                         
   6   6   4         32.38         31.00         0.64 o                         
   7   6   4         67.58         69.31         0.88 o                         
   8   6   4          4.31          4.81         0.57 o                         
   9   6   4         23.42         26.19         0.74 o                         
 -12   7   4         21.42         16.83         0.77 o                         
 -11   7   4         10.79          8.61         0.63 o                         
 -10   7   4         44.04         38.24         0.83 o                         
  -9   7   4        424.61        412.23         2.47 o                         
  -8   7   4         56.75         54.29         0.79 o                         
  -7   7   4         17.96         20.80         0.54 o                         
  -6   7   4        101.67        102.98         0.99 o                         
  -5   7   4         57.60         59.94         0.73 o                         
  -4   7   4         57.74         54.92         0.67 o                         
  -3   7   4          8.13          9.43         0.38 o                         
  -2   7   4          0.62          0.93         0.35 o                         
  -1   7   4         87.10         98.39         0.79 o                         
   0   7   4         70.35         60.83         0.68 o                         
   1   7   4         51.96         40.34         0.61 o                         
   2   7   4         13.78         17.07         0.45 o                         
   3   7   4         25.68         26.62         0.57 o                         
   4   7   4          6.00          5.84         0.41 o                         
   5   7   4        147.94        143.25         1.16 o                         
   6   7   4         77.98         78.82         0.94 o                         
   7   7   4        835.88        835.96         4.70 o                         
   8   7   4          8.71         10.99         0.59 o                         
   9   7   4         68.97         78.09         1.42 o                         
 -12   8   4         32.64         31.70         0.93 o                         
 -11   8   4         75.25         75.72         1.29 o                         
 -10   8   4         11.14         10.38         0.62 o                         
  -9   8   4          0.09         -0.48         0.48 o                         
  -8   8   4          5.41          4.60         0.53 o                         
  -7   8   4          6.85          6.09         0.50 o                         
  -6   8   4         19.04         21.86         0.57 o                         
  -5   8   4        318.91        325.48         1.86 o                         
  -4   8   4         25.40         23.81         0.55 o                         
  -3   8   4        137.38        138.12         1.03 o                         
  -2   8   4          1.90          1.58         0.37 o                         
  -1   8   4        103.83        100.32         0.90 o                         
   0   8   4         61.18         46.58         0.65 o                         
   1   8   4        100.96         82.65         0.88 o                         
   2   8   4         11.44         12.60         0.48 o                         
   3   8   4         27.18         26.95         0.65 o                         
   4   8   4        167.92        166.61         1.41 o                         
   5   8   4         22.02         21.14         0.61 o                         
   6   8   4          9.86         11.15         0.59 o                         
   7   8   4        204.43        201.78         1.80 o                         
   8   8   4         56.96         60.71         1.03 o                         
 -11   9   4          2.11          0.86         0.66 o                         
 -10   9   4          1.08          1.53         0.61 o                         
  -9   9   4          3.08          4.38         0.63 o                         
  -8   9   4         62.68         64.72         0.94 o                         
  -7   9   4          3.85          3.20         0.49 o                         
  -6   9   4          2.27          1.19         0.49 o                         
  -5   9   4        365.42        365.67         2.20 o                         
  -4   9   4        232.44        230.58         1.60 o                         
  -3   9   4          1.48          1.33         0.49 o                         
  -2   9   4         77.55         78.94         0.92 o                         
  -1   9   4         11.45         10.84         0.46 o                         
   0   9   4         58.34         52.28         0.94 o                         
   1   9   4         19.36         16.59         0.60 o                         
   2   9   4        249.22        250.79         1.90 o                         
   3   9   4          3.57          3.64         0.56 o                         
   4   9   4          5.48          5.35         0.69 o                         
   5   9   4         12.52         13.95         0.66 o                         
   6   9   4         18.29         18.06         0.76 o                         
   7   9   4          0.45          1.15         0.74 o                         
 -10  10   4         15.37         16.61         0.75 o                         
  -9  10   4          7.09          7.98         0.61 o                         
  -8  10   4        317.96        331.35         2.39 o                         
  -7  10   4          1.01          0.46         0.50 o                         
  -6  10   4         15.47         16.02         0.61 o                         
  -5  10   4        236.39        240.37         1.94 o                         
  -4  10   4         37.77         38.68         0.84 o                         
  -3  10   4         26.88         28.28         0.71 o                         
  -2  10   4         53.63         50.87         0.88 o                         
  -1  10   4          3.54          2.92         0.51 o                         
   0  10   4          0.17          0.55         0.47 o                         
   1  10   4         52.18         50.57         0.98 o                         
   2  10   4         81.13         86.87         1.21 o                         
   3  10   4        174.59        167.19         1.90 o                         
   4  10   4          1.78          2.70         0.68 o                         
   5  10   4         79.07         89.66         1.21 o                         
   6  10   4         29.91         30.46         0.90 o                         
   7  10   4          0.25         -0.09         0.78 o                         
  -9  11   4          8.40         11.82         0.74 o                         
  -8  11   4         78.08         65.77         1.12 o                         
  -7  11   4         85.51         89.13         1.41 o                         
  -6  11   4         18.40         19.35         0.66 o                         
  -5  11   4          6.42          7.62         0.62 o                         
  -4  11   4          7.01          6.58         0.66 o                         
  -3  11   4         62.30         67.68         1.02 o                         
  -2  11   4         17.53         18.62         0.65 o                         
  -1  11   4         29.11         24.68         0.69 o                         
   0  11   4         95.70         84.25         1.21 o                         
   1  11   4         25.14         27.06         0.88 o                         
   2  11   4          0.59          1.92         0.76 o                         
   3  11   4         12.93         13.20         0.86 o                         
   4  11   4          0.07         -0.72         0.72 o                         
   5  11   4         37.66         43.52         1.10 o                         
   6  11   4        108.69        109.95         1.70 o                         
  -8  12   4        251.19        272.88         2.28 o                         
  -7  12   4          0.45          1.28         0.61 o                         
  -6  12   4         25.30         26.09         0.90 o                         
  -5  12   4          7.94          7.63         0.78 o                         
  -4  12   4          3.02          2.89         0.59 o                         
  -3  12   4         33.12         29.60         0.77 o                         
  -2  12   4          0.99          1.17         0.64 o                         
  -1  12   4          2.17          1.65         0.65 o                         
   0  12   4         38.14         31.31         0.94 o                         
   1  12   4          6.67          5.71         0.75 o                         
   2  12   4          0.05         -0.02         0.74 o                         
   3  12   4          1.65          0.45         0.72 o                         
   4  12   4          0.00          0.38         0.71 o                         
  -6  13   4        117.92        117.77         1.58 o                         
  -5  13   4          0.03         -0.17         0.68 o                         
  -4  13   4          1.07          0.83         0.65 o                         
  -3  13   4         31.57         35.23         0.96 o                         
  -2  13   4         10.96         12.08         0.75 o                         
  -1  13   4          9.45          9.77         0.75 o                         
   0  13   4          9.86         10.30         0.82 o                         
   1  13   4          1.00          0.84         0.73 o                         
   2  13   4        117.89        141.58         1.78 o                         
  -2  14   4          6.21          4.55         0.70 o                         
 -13   1   5          7.80          8.06         0.63 o                         
 -12   1   5         18.41         18.70         0.57 o                         
 -11   1   5        480.08        485.09         2.63 o                         
 -10   1   5          6.65          6.85         0.44 o                         
  -9   1   5         33.48         32.07         0.57 o                         
  -8   1   5         90.95         87.93         0.72 o                         
  -7   1   5        284.87        281.53         1.43 o                         
  -6   1   5         88.04         99.74         0.67 o                         
  -5   1   5         61.21         59.99         0.49 o                         
  -4   1   5         55.52         55.81         0.49 o                         
  -3   1   5          7.47         12.44         0.36 o                         
  -2   1   5          1.80          2.20         0.27 o                         
  -1   1   5        318.67        330.74         1.50 o                         
   0   1   5         64.65         71.80         0.57 o                         
   1   1   5         58.85         62.41         0.55 o                         
   2   1   5         20.47         26.43         0.45 o                         
   3   1   5         10.72          9.37         0.38 o                         
   4   1   5        131.38        125.06         0.97 o                         
   5   1   5         33.86         38.36         0.87 o                         
   6   1   5          3.06          2.86         0.51 o                         
   7   1   5        146.03        138.65         1.28 o                         
   8   1   5         53.65         49.96         0.93 o                         
   9   1   5          2.65          4.74         0.64 o                         
 -13   2   5          0.40          1.15         0.54 o                         
 -12   2   5          4.09          4.45         0.52 o                         
 -11   2   5        584.34        595.44         3.24 o                         
 -10   2   5         15.33         16.63         0.49 o                         
  -9   2   5         36.52         37.41         0.64 o                         
  -8   2   5         66.22         67.59         0.73 o                         
  -7   2   5          1.13          0.48         0.34 o                         
  -6   2   5        142.82        169.86         0.98 o                         
  -5   2   5          7.36          7.83         0.28 o                         
  -4   2   5         95.50         97.10         0.64 o                         
  -3   2   5         53.64         69.04         0.57 o                         
  -2   2   5        228.49        213.45         1.08 o                         
  -1   2   5        174.36        169.55         0.90 o                         
   0   2   5          1.95          1.51         0.31 o                         
   1   2   5         57.39         52.98         0.55 o                         
   2   2   5        240.02        235.34         1.26 o                         
   3   2   5         11.64         12.85         0.40 o                         
   4   2   5        738.00        722.65         3.55 o                         
   5   2   5         79.05         80.35         0.87 o                         
   6   2   5          0.58          1.03         0.49 o                         
   7   2   5          9.77          8.33         0.54 o                         
   8   2   5        102.81        106.12         1.21 o                         
   9   2   5         15.61         16.83         0.79 o                         
 -13   3   5         37.45         36.94         0.89 o                         
 -12   3   5         16.05         14.39         0.64 o                         
 -11   3   5         46.71         45.52         0.82 o                         
 -10   3   5         49.53         46.43         0.77 o                         
  -9   3   5          0.69         -0.07         0.40 o                         
  -8   3   5          8.98         11.35         0.43 o                         
  -7   3   5          4.22          3.93         0.35 o                         
  -6   3   5          2.65          2.57         0.29 o                         
  -5   3   5         79.31         80.19         0.61 o                         
  -4   3   5          0.61          0.71         0.24 o                         
  -3   3   5         14.08         17.95         0.36 o                         
  -2   3   5        137.45        160.13         0.92 o                         
  -1   3   5        560.01        582.71         2.62 o                         
   0   3   5         47.40         45.78         0.51 o                         
   1   3   5         24.34         24.73         0.45 o                         
   2   3   5         88.37         87.31         0.78 o                         
   3   3   5        337.14        341.67         1.82 o                         
   4   3   5        668.33        680.72         3.38 o                         
   5   3   5          5.09          4.98         0.45 o                         
   6   3   5          0.61         -0.05         0.47 o                         
   7   3   5          7.08          7.01         0.54 o                         
   8   3   5         10.55         10.70         0.60 o                         
   9   3   5          0.08          1.10         0.69 o                         
 -13   4   5          0.19         -0.18         0.58 o                         
 -12   4   5         21.84         19.65         0.73 o                         
 -11   4   5         34.59         34.26         0.78 o                         
 -10   4   5        211.07        199.99         1.48 o                         
  -9   4   5        251.57        248.65         1.58 o                         
  -8   4   5         98.27        102.67         0.91 o                         
  -7   4   5        157.32        155.45         1.09 o                         
  -6   4   5         45.90         43.11         0.55 o                         
  -5   4   5          3.16          3.81         0.28 o                         
  -4   4   5         36.60         34.63         0.46 o                         
  -3   4   5          0.54          0.41         0.27 o                         
  -2   4   5        689.74        759.94         3.43 o                         
  -1   4   5         51.90         51.90         0.54 o                         
   0   4   5         10.49         11.12         0.33 o                         
   1   4   5         57.81         56.31         0.60 o                         
   2   4   5        130.07        128.51         0.99 o                         
   3   4   5         33.36         32.18         0.58 o                         
   4   4   5          8.86          9.64         0.45 o                         
   5   4   5         75.70         75.09         0.87 o                         
   6   4   5          2.84          3.27         0.49 o                         
   7   4   5         89.70         91.89         1.06 o                         
   8   4   5         18.70         23.04         0.69 o                         
 -12   5   5          7.79          8.82         0.66 o                         
 -11   5   5          1.60          1.66         0.56 o                         
 -10   5   5         15.12         13.63         0.62 o                         
  -9   5   5         15.65         15.13         0.62 o                         
  -8   5   5         57.37         56.00         0.83 o                         
  -7   5   5         40.66         38.56         0.66 o                         
  -6   5   5          5.85          7.03         0.42 o                         
  -5   5   5        191.70        203.28         1.20 o                         
  -4   5   5         33.22         32.29         0.56 o                         
  -3   5   5        121.94        119.19         0.87 o                         
  -2   5   5        797.05        809.08         3.74 o                         
  -1   5   5         62.01         65.27         0.63 o                         
   0   5   5          0.33          0.71         0.36 o                         
   1   5   5          5.64          5.08         0.36 o                         
   2   5   5         29.66         32.79         0.60 o                         
   3   5   5        229.57        239.01         1.50 o                         
   4   5   5        198.13        192.90         1.32 o                         
   5   5   5          1.95          2.56         0.47 o                         
   6   5   5        219.93        220.85         1.59 o                         
   7   5   5         79.55         77.01         0.95 o                         
   8   5   5        132.18        145.45         1.33 o                         
 -12   6   5          8.43          7.36         0.70 o                         
 -11   6   5         46.04         48.54         1.03 o                         
 -10   6   5         24.26         26.00         0.77 o                         
  -9   6   5          0.00         -0.27         0.56 o                         
  -8   6   5          2.35          2.61         0.50 o                         
  -7   6   5          5.04          4.52         0.49 o                         
  -6   6   5          3.19          2.88         0.44 o                         
  -5   6   5       1622.85       1680.08         7.93 o                         
  -4   6   5         91.76         89.82         0.79 o                         
  -3   6   5          0.84          2.19         0.37 o                         
  -2   6   5        947.63        954.41         4.94 o                         
  -1   6   5          2.84          2.55         0.41 o                         
   0   6   5         82.81         76.75         0.76 o                         
   1   6   5         72.73         71.69         0.76 o                         
   2   6   5        113.42        118.14         1.08 o                         
   3   6   5        157.16        152.55         1.29 o                         
   4   6   5         38.47         37.44         0.72 o                         
   5   6   5          0.02         -0.24         0.45 o                         
   6   6   5        323.21        316.83         2.06 o                         
   7   6   5        150.08        153.54         1.42 o                         
   8   6   5         43.10         44.94         1.00 o                         
 -11   7   5          0.00          0.85         0.63 o                         
 -10   7   5         47.99         41.53         0.93 o                         
  -9   7   5          9.55          9.66         0.63 o                         
  -8   7   5          2.89          3.28         0.51 o                         
  -7   7   5         55.58         51.47         0.83 o                         
  -6   7   5        160.95        163.66         1.26 o                         
  -5   7   5        626.27        631.77         3.35 o                         
  -4   7   5          4.95          4.72         0.40 o                         
  -3   7   5         21.77         22.82         0.57 o                         
  -2   7   5          0.01         -0.03         0.41 o                         
  -1   7   5          2.13          2.08         0.41 o                         
   0   7   5          7.78         11.48         0.47 o                         
   1   7   5        107.56        111.57         1.01 o                         
   2   7   5         28.01         29.94         0.66 o                         
   3   7   5          7.53          8.20         0.51 o                         
   4   7   5          0.03         -0.16         0.47 o                         
   5   7   5         69.28         69.19         0.96 o                         
   6   7   5         42.39         41.38         0.88 o                         
   7   7   5         64.45         62.84         1.04 o                         
 -11   8   5          4.92          4.23         0.66 o                         
 -10   8   5          1.44          0.97         0.63 o                         
  -9   8   5         15.47         13.07         0.65 o                         
  -8   8   5          1.59          1.76         0.58 o                         
  -7   8   5         60.65         55.23         0.88 o                         
  -6   8   5          1.62          1.87         0.45 o                         
  -5   8   5         59.51         60.62         0.93 o                         
  -4   8   5         44.30         42.39         0.83 o                         
  -3   8   5          0.44          0.31         0.44 o                         
  -2   8   5        174.58        170.54         1.38 o                         
  -1   8   5         53.36         45.35         0.77 o                         
   0   8   5        221.04        204.84         1.56 o                         
   1   8   5         58.20         57.75         0.81 o                         
   2   8   5         84.96         84.90         1.25 o                         
   3   8   5          0.00          0.24         0.57 o                         
   4   8   5          0.57          0.24         0.59 o                         
   5   8   5         11.63         12.40         0.71 o                         
   6   8   5          4.48          3.92         0.68 o                         
   7   8   5         43.23         39.45         1.00 o                         
 -10   9   5          0.35          0.38         0.63 o                         
  -9   9   5          7.53         11.61         0.70 o                         
  -8   9   5         38.67         42.75         0.91 o                         
  -7   9   5         97.64         94.63         1.04 o                         
  -6   9   5          1.58          1.32         0.52 o                         
  -5   9   5         67.04         66.96         1.05 o                         
  -4   9   5          0.02         -0.49         0.49 o                         
  -3   9   5          6.25          6.32         0.56 o                         
  -2   9   5          7.00          9.29         0.58 o                         
  -1   9   5        355.51        343.68         2.27 o                         
   0   9   5        162.65        136.43         1.26 o                         
   1   9   5          7.93          6.27         0.57 o                         
   2   9   5        189.89        183.88         1.69 o                         
   3   9   5         11.64         10.14         0.75 o                         
   4   9   5         21.71         23.34         0.77 o                         
   5   9   5         12.22         12.05         0.72 o                         
   6   9   5          4.83          5.40         0.67 o                         
  -9  10   5        103.82        112.33         1.35 o                         
  -8  10   5        178.33        187.45         1.57 o                         
  -7  10   5          4.92          5.00         0.63 o                         
  -6  10   5          2.01          2.08         0.61 o                         
  -5  10   5          0.07         -0.32         0.55 o                         
  -4  10   5        194.76        202.02         1.64 o                         
  -3  10   5         66.52         67.24         1.05 o                         
  -2  10   5          7.56         10.76         0.67 o                         
  -1  10   5          3.11          4.25         0.59 o                         
   0  10   5          0.34         -0.55         0.55 o                         
   1  10   5         41.51         38.27         0.93 o                         
   2  10   5         25.87         22.99         0.81 o                         
   3  10   5         37.65         40.90         1.40 o                         
   4  10   5          0.38          0.78         0.67 o                         
   5  10   5         65.42         67.46         1.29 o                         
  -8  11   5          0.45          0.30         0.64 o                         
  -7  11   5          4.43          4.80         0.68 o                         
  -6  11   5         57.71         61.34         1.19 o                         
  -5  11   5         30.06         32.71         0.94 o                         
  -4  11   5          1.03         -0.13         0.55 o                         
  -3  11   5         36.12         30.72         0.85 o                         
  -2  11   5         15.37         15.22         0.69 o                         
  -1  11   5          0.39          0.76         0.65 o                         
   0  11   5          3.01          1.71         0.69 o                         
   1  11   5          4.39          4.56         0.81 o                         
   2  11   5          2.20          1.59         0.71 o                         
   3  11   5          2.98          3.17         0.89 o                         
   4  11   5          1.46          3.68         0.86 o                         
  -6  12   5         13.69         12.49         0.80 o                         
  -5  12   5          0.10          0.23         0.61 o                         
  -4  12   5         64.37         71.49         1.16 o                         
  -3  12   5         78.07         88.04         1.22 o                         
  -2  12   5          1.54          1.76         0.67 o                         
  -1  12   5          7.46          5.58         0.78 o                         
   0  12   5         11.60         11.19         1.03 o                         
   1  12   5         33.60         36.43         1.64 o                         
   2  12   5          6.30          5.91         0.82 o                         
 -12   0   6        300.92        294.06         2.55 o                         
 -11   0   6         34.20         37.30         1.01 o                         
 -10   0   6        362.35        367.98         2.92 o                         
  -9   0   6         25.43         27.10         0.80 o                         
  -8   0   6         14.49         13.70         0.67 o                         
  -7   0   6         76.00         78.98         1.47 o                         
  -6   0   6         24.95         26.56         0.69 o                         
  -5   0   6         27.29         27.21         0.67 o                         
  -4   0   6        674.94        677.67         4.23 o                         
  -3   0   6          9.44         11.47         0.51 o                         
  -2   0   6        247.19        264.15         1.94 o                         
  -1   0   6        394.01        400.61         2.57 o                         
   0   0   6        119.80        116.31         1.17 o                         
   1   0   6         79.97         78.70         0.96 o                         
   2   0   6          7.68          6.90         0.60 o                         
   3   0   6         29.40         24.95         0.87 o                         
   4   0   6        140.19        146.92         1.85 o                         
   5   0   6         19.85         20.86         1.08 o                         
   6   0   6          4.55          3.49         1.04 o                         
   7   0   6         88.68         85.77         1.62 o                         
 -12   1   6         53.77         51.03         0.86 o                         
 -11   1   6        160.46        161.15         1.26 o                         
 -10   1   6         12.66         12.78         0.51 o                         
  -9   1   6          9.86          9.35         0.46 o                         
  -8   1   6          0.02         -0.39         0.39 o                         
  -7   1   6        291.00        292.39         1.68 o                         
  -6   1   6        205.90        216.86         1.21 o                         
  -5   1   6          6.56          7.23         0.37 o                         
  -4   1   6          0.00          0.08         0.31 o                         
  -3   1   6          3.87          3.14         0.32 o                         
  -2   1   6         49.51         53.66         0.59 o                         
  -1   1   6         70.72         74.87         0.69 o                         
   0   1   6          4.06          3.12         0.34 o                         
   1   1   6         18.47         20.73         0.46 o                         
   2   1   6          2.06          1.67         0.41 o                         
   3   1   6         14.67         13.88         0.56 o                         
   4   1   6         20.38         22.37         0.63 o                         
   5   1   6         37.01         34.84         0.79 o                         
   6   1   6          0.39          1.42         0.54 o                         
   7   1   6          5.73          6.23         0.63 o                         
 -12   2   6          1.79          1.29         0.57 o                         
 -11   2   6         48.24         48.66         0.83 o                         
 -10   2   6         10.80         10.41         0.52 o                         
  -9   2   6          2.36          2.36         0.45 o                         
  -8   2   6         33.60         34.47         0.63 o                         
  -7   2   6          7.71          8.64         0.41 o                         
  -6   2   6        148.43        148.02         0.95 o                         
  -5   2   6         80.24         82.28         0.70 o                         
  -4   2   6          0.82          0.51         0.32 o                         
  -3   2   6         45.83         45.62         0.56 o                         
  -2   2   6         24.43         31.44         0.51 o                         
  -1   2   6        150.36        145.72         0.93 o                         
   0   2   6         21.20         21.97         0.49 o                         
   1   2   6         94.51         95.53         0.83 o                         
   2   2   6        178.63        175.24         1.21 o                         
   3   2   6        222.39        225.57         1.45 o                         
   4   2   6          3.76          3.65         0.52 o                         
   5   2   6         33.68         33.06         0.76 o                         
   6   2   6         28.21         29.23         0.72 o                         
   7   2   6         62.49         64.08         1.03 o                         
 -12   3   6         73.38         72.36         1.45 o                         
 -11   3   6        182.02        180.20         1.52 o                         
 -10   3   6         37.55         39.90         0.77 o                         
  -9   3   6         51.23         53.35         0.80 o                         
  -8   3   6          8.93          9.97         0.48 o                         
  -7   3   6          0.01          0.64         0.34 o                         
  -6   3   6         26.01         24.26         0.45 o                         
  -5   3   6        167.16        180.99         1.09 o                         
  -4   3   6         51.00         55.02         0.63 o                         
  -3   3   6         88.45         87.11         0.74 o                         
  -2   3   6         86.07         78.04         0.68 o                         
  -1   3   6          3.04          4.78         0.36 o                         
   0   3   6        154.56        159.26         1.11 o                         
   1   3   6         56.06         57.45         0.72 o                         
   2   3   6         23.09         20.36         0.51 o                         
   3   3   6        332.60        336.43         1.99 o                         
   4   3   6        125.15        121.65         1.15 o                         
   5   3   6         27.24         30.50         0.74 o                         
   6   3   6          0.73          0.59         0.54 o                         
   7   3   6          1.77          1.59         0.58 o                         
 -12   4   6         28.45         28.32         0.82 o                         
 -11   4   6        288.55        302.30         2.27 o                         
 -10   4   6          2.59          1.43         0.53 o                         
  -9   4   6         18.85         19.62         0.63 o                         
  -8   4   6         17.09         17.69         0.56 o                         
  -7   4   6         39.64         38.22         0.68 o                         
  -6   4   6         13.02         14.42         0.45 o                         
  -5   4   6        253.09        264.44         1.48 o                         
  -4   4   6         92.89         96.56         0.85 o                         
  -3   4   6        794.69        793.36         3.73 o                         
  -2   4   6         51.72         49.46         0.67 o                         
  -1   4   6         97.50         98.10         0.97 o                         
   0   4   6         37.48         36.74         0.62 o                         
   1   4   6          4.27          6.15         0.44 o                         
   2   4   6          0.01          1.30         0.38 o                         
   3   4   6        484.42        478.24         2.55 o                         
   4   4   6         57.93         58.83         0.90 o                         
   5   4   6         11.85         14.61         0.59 o                         
   6   4   6         58.37         58.80         0.99 o                         
   7   4   6         66.58         68.42         1.11 o                         
 -11   5   6        143.08        138.40         1.48 o                         
 -10   5   6        131.66        122.97         1.35 o                         
  -9   5   6          5.72          5.90         0.60 o                         
  -8   5   6          8.80          7.49         0.62 o                         
  -7   5   6          0.40          0.58         0.43 o                         
  -6   5   6          2.23          1.60         0.44 o                         
  -5   5   6        275.18        283.46         1.66 o                         
  -4   5   6          2.38          3.23         0.42 o                         
  -3   5   6        582.72        579.16         3.01 o                         
  -2   5   6        115.91        116.15         0.98 o                         
  -1   5   6         12.91         12.12         0.71 o                         
   0   5   6          4.77          4.49         0.49 o                         
   1   5   6         29.61         29.11         0.66 o                         
   2   5   6        145.46        144.45         1.16 o                         
   3   5   6        152.51        146.60         1.23 o                         
   4   5   6         35.17         37.73         0.75 o                         
   5   5   6          4.42          3.87         0.53 o                         
   6   5   6          0.40          0.24         0.65 o                         
 -11   6   6         13.10         11.86         0.70 o                         
 -10   6   6         48.61         46.13         1.14 o                         
  -9   6   6          3.91          2.98         0.61 o                         
  -8   6   6        154.35        152.32         1.41 o                         
  -7   6   6         24.66         22.17         0.62 o                         
  -6   6   6          0.22          0.62         0.46 o                         
  -5   6   6          0.42         -0.07         0.44 o                         
  -4   6   6          1.77          1.44         0.47 o                         
  -3   6   6         28.79         27.82         0.65 o                         
  -2   6   6         59.23         58.38         0.80 o                         
  -1   6   6         28.06         26.15         0.67 o                         
   0   6   6         56.88         54.09         0.86 o                         
   1   6   6          7.21          7.17         0.50 o                         
   2   6   6          0.60          1.04         0.49 o                         
   3   6   6         74.67         77.56         0.97 o                         
   4   6   6          4.66          4.52         0.54 o                         
   5   6   6         31.21         31.32         0.88 o                         
   6   6   6         36.26         34.52         0.98 o                         
 -10   7   6          5.27          4.31         0.94 o                         
  -9   7   6          1.93          0.72         0.59 o                         
  -8   7   6        127.52        121.48         1.26 o                         
  -7   7   6        175.95        172.58         1.40 o                         
  -6   7   6        358.00        362.59         2.42 o                         
  -5   7   6        117.76        118.45         1.22 o                         
  -4   7   6          6.83          7.30         0.55 o                         
  -3   7   6          6.80          6.28         0.54 o                         
  -2   7   6        218.99        217.21         1.61 o                         
  -1   7   6         69.37         66.44         0.90 o                         
   0   7   6        122.06        112.09         1.19 o                         
   1   7   6          1.78          1.60         0.53 o                         
   2   7   6         45.64         44.03         0.89 o                         
   3   7   6          7.38          9.77         0.58 o                         
   4   7   6          2.54          3.74         0.54 o                         
   5   7   6         60.72         59.02         1.08 o                         
 -10   8   6         48.21         49.02         1.08 o                         
  -9   8   6          5.88          6.07         0.62 o                         
  -8   8   6          0.25          0.62         0.60 o                         
  -7   8   6         48.87         47.22         0.99 o                         
  -6   8   6         87.45         86.29         1.23 o                         
  -5   8   6         22.51         21.80         0.76 o                         
  -4   8   6         78.72         80.68         1.10 o                         
  -3   8   6         63.86         61.52         0.95 o                         
  -2   8   6         81.74         82.32         1.02 o                         
  -1   8   6          7.72          7.79         0.59 o                         
   0   8   6          1.47          2.09         0.56 o                         
   1   8   6         49.99         48.45         0.98 o                         
   2   8   6         19.92         21.44         0.72 o                         
   3   8   6          3.25          2.64         0.60 o                         
   4   8   6        106.05        111.27         1.48 o                         
  -9   9   6         12.56         14.41         0.70 o                         
  -8   9   6          1.37          1.20         0.77 o                         
  -7   9   6          0.07         -0.57         0.63 o                         
  -6   9   6         17.62         16.49         0.71 o                         
  -5   9   6         16.25         15.73         0.73 o                         
  -4   9   6          3.11          5.16         0.64 o                         
  -3   9   6          5.79          5.06         0.60 o                         
  -2   9   6         31.84         29.16         0.77 o                         
  -1   9   6         13.67         10.29         0.61 o                         
   0   9   6         12.05         11.66         0.65 o                         
   1   9   6          1.33          0.91         0.64 o                         
   2   9   6         30.06         27.12         0.99 o                         
   3   9   6          6.73          5.75         0.72 o                         
   4   9   6          9.45         12.99         0.77 o                         
  -7  10   6          0.00         -0.04         0.68 o                         
  -6  10   6          0.71          0.59         0.63 o                         
  -5  10   6         52.87         52.76         1.01 o                         
  -4  10   6         21.17         20.61         0.74 o                         
  -3  10   6         23.60         24.79         0.73 o                         
  -2  10   6          4.97          4.48         0.64 o                         
  -1  10   6         48.88         39.85         1.01 o                         
   0  10   6          0.14          0.12         0.72 o                         
   1  10   6        150.00        155.29         1.82 o                         
   2  10   6          0.95          1.27         0.76 o                         
  -5  11   6          8.90          8.36         0.78 o                         
  -4  11   6         35.89         33.01         0.87 o                         
  -3  11   6         12.46         12.46         0.74 o                         
  -2  11   6          0.15          0.89         0.62 o                         
  -1  11   6          8.67          7.84         0.75 o                         
   0  11   6         13.99         17.19         0.87 o                         
 -11   1   7          0.08          0.38         0.57 o                         
 -10   1   7          3.02          3.82         0.54 o                         
  -9   1   7          0.60          0.93         0.43 o                         
  -8   1   7         37.97         35.52         0.71 o                         
  -7   1   7         73.79         74.51         0.85 o                         
  -6   1   7          5.22          5.79         0.48 o                         
  -5   1   7          0.01          1.19         0.41 o                         
  -4   1   7          0.02          0.30         0.39 o                         
  -3   1   7          0.87          1.42         0.37 o                         
  -2   1   7          0.11          1.43         0.38 o                         
  -1   1   7         22.13         23.05         0.49 o                         
   0   1   7         17.25         17.85         0.50 o                         
   1   1   7         35.42         36.06         0.73 o                         
   2   1   7         20.15         22.55         0.66 o                         
   3   1   7        680.16        673.61         3.95 o                         
   4   1   7          4.60          5.72         0.63 o                         
   5   1   7          0.01         -0.08         0.57 o                         
 -11   2   7         27.07         24.54         0.68 o                         
 -10   2   7        115.33        121.25         1.28 o                         
  -9   2   7         48.37         51.49         0.88 o                         
  -8   2   7         14.39         15.03         0.55 o                         
  -7   2   7          3.84          3.28         0.45 o                         
  -6   2   7          4.82          6.01         0.45 o                         
  -5   2   7         38.14         41.06         0.69 o                         
  -4   2   7          0.90          0.88         0.39 o                         
  -3   2   7         32.30         33.75         0.59 o                         
  -2   2   7        348.08        347.23         1.80 o                         
  -1   2   7          5.67          7.76         0.49 o                         
   0   2   7          5.01          6.40         0.51 o                         
   1   2   7          0.11          0.92         0.45 o                         
   2   2   7         30.37         29.29         0.68 o                         
   3   2   7        166.67        166.22         1.54 o                         
   4   2   7          7.59          8.88         0.61 o                         
   5   2   7          1.13          0.34         0.59 o                         
 -11   3   7        190.09        188.70         1.74 o                         
 -10   3   7         13.89         13.12         0.61 o                         
  -9   3   7          1.95          1.29         0.49 o                         
  -8   3   7         29.13         30.81         0.68 o                         
  -7   3   7         35.59         35.49         0.77 o                         
  -6   3   7          5.53          4.66         0.50 o                         
  -5   3   7          7.38          7.07         0.45 o                         
  -4   3   7          0.01          0.48         0.42 o                         
  -3   3   7        107.94        111.31         0.95 o                         
  -2   3   7         24.91         23.65         0.58 o                         
  -1   3   7         14.08         16.52         0.58 o                         
   0   3   7         17.80         19.81         0.59 o                         
   1   3   7          1.87          1.75         0.49 o                         
   2   3   7          0.66          1.37         0.50 o                         
   3   3   7         19.41         20.05         0.69 o                         
   4   3   7          0.07          0.66         0.55 o                         
   5   3   7         29.40         31.04         0.79 o                         
 -10   4   7         22.07         22.31         0.69 o                         
  -9   4   7         64.34         64.67         0.94 o                         
  -8   4   7          1.89          2.22         0.48 o                         
  -7   4   7          5.84          5.87         0.51 o                         
  -6   4   7        596.11        606.91         3.54 o                         
  -5   4   7         67.73         67.36         0.87 o                         
  -4   4   7         27.10         28.16         0.66 o                         
  -3   4   7         23.29         21.61         0.57 o                         
  -2   4   7         39.91         42.97         0.77 o                         
  -1   4   7         50.25         52.72         0.89 o                         
   0   4   7         49.47         49.66         0.82 o                         
   1   4   7         94.60         92.66         1.01 o                         
   2   4   7        295.70        279.54         1.95 o                         
   3   4   7        131.27        128.34         1.34 o                         
   4   4   7         10.82         12.12         0.67 o                         
 -10   5   7         17.31         17.20         0.70 o                         
  -9   5   7         13.56         13.65         0.67 o                         
  -8   5   7         20.34         20.07         0.71 o                         
  -7   5   7         27.72         24.64         0.65 o                         
  -6   5   7        564.64        585.00         3.71 o                         
  -5   5   7         61.56         61.59         0.94 o                         
  -4   5   7         18.37         19.27         0.66 o                         
  -3   5   7          1.88          2.14         0.54 o                         
  -2   5   7          0.40          0.74         0.56 o                         
  -1   5   7         13.99         14.29         0.59 o                         
   0   5   7          0.68          0.96         0.51 o                         
   1   5   7          7.43          8.19         0.59 o                         
   2   5   7         11.72          9.37         0.60 o                         
   3   5   7          0.28          0.07         0.58 o                         
   4   5   7         43.54         42.78         0.98 o                         
  -9   6   7          0.01         -0.09         0.59 o                         
  -8   6   7         47.39         43.32         0.91 o                         
  -7   6   7         22.82         22.15         0.78 o                         
  -6   6   7        172.99        178.58         1.87 o                         
  -5   6   7          4.35          5.69         0.62 o                         
  -4   6   7         12.78         11.44         0.60 o                         
  -3   6   7        688.17        675.25         4.20 o                         
  -2   6   7          0.05          0.78         0.63 o                         
  -1   6   7         11.13         10.57         0.58 o                         
   0   6   7          0.03          0.28         0.53 o                         
   1   6   7         44.02         44.32         1.14 o                         
   2   6   7          6.83          7.49         0.65 o                         
   3   6   7          1.18          1.23         0.58 o                         
  -9   7   7         30.08         35.47         1.00 o                         
  -8   7   7          0.08         -0.11         0.80 o                         
  -7   7   7          0.00         -0.02         0.68 o                         
  -6   7   7         13.75         12.29         0.80 o                         
  -5   7   7         13.32         14.32         0.77 o                         
  -4   7   7         16.64         12.39         0.72 o                         
  -3   7   7        256.15        232.34         2.26 o                         
  -2   7   7        218.77        203.58         1.84 o                         
  -1   7   7        146.01        132.18         1.42 o                         
   0   7   7         12.57         13.42         0.68 o                         
   1   7   7         16.08         15.63         0.69 o                         
   2   7   7          3.68          3.56         0.58 o                         
   3   7   7         12.70         11.19         0.68 o                         
  -7   8   7          5.83          4.70         0.73 o                         
  -6   8   7          0.01         -0.67         0.67 o                         
  -5   8   7         13.80         14.00         0.77 o                         
  -4   8   7         42.58         38.92         1.08 o                         
  -3   8   7         84.17         76.21         1.28 o                         
  -2   8   7         15.07         13.39         0.70 o                         
  -1   8   7         33.79         31.02         0.83 o                         
   0   8   7         45.38         46.26         1.03 o                         
   1   8   7         25.47         23.35         0.79 o                         
  -6   9   7          0.70         -0.52         0.66 o                         
  -5   9   7         47.38         49.04         1.13 o                         
  -4   9   7          4.08          4.56         0.75 o                         
  -3   9   7         39.89         41.29         0.99 o                         
  -2   9   7          3.25          2.23         0.69 o                         
  -1   9   7          3.85          5.01         0.67 o                         
   0   9   7         12.62          9.32         0.79 o                         
  -9   0   8          1.15          2.33         0.73 o                         
  -8   0   8         42.14         41.53         1.21 o                         
  -7   0   8          5.05          4.64         0.84 o                         
  -6   0   8         23.76         24.16         0.89 o                         
  -5   0   8          0.80          0.81         0.71 o                         
  -4   0   8         16.24         18.36         0.91 o                         
  -3   0   8        213.53        213.53         2.17 o                         
  -2   0   8        234.85        238.78         2.53 o                         
  -1   0   8         14.55         16.54         0.83 o                         
   0   0   8          0.45          1.05         0.77 o                         
   1   0   8         43.84         45.48         2.65 o                         
   2   0   8         52.52         56.70         1.86 o                         
  -9   1   8          1.78          2.41         0.56 o                         
  -8   1   8          0.95          0.57         0.52 o                         
  -7   1   8          9.59          8.17         0.55 o                         
  -6   1   8         72.38         74.61         0.97 o                         
  -5   1   8         42.12         44.29         0.76 o                         
  -4   1   8          7.06          8.18         0.50 o                         
  -3   1   8          0.73          1.15         0.48 o                         
  -2   1   8         37.11         38.86         0.73 o                         
  -1   1   8          1.64          2.41         0.50 o                         
   0   1   8          6.46          6.26         0.60 o                         
   1   1   8          3.02          4.28         0.58 o                         
   2   1   8        184.19        175.93         1.75 o                         
  -9   2   8         14.55         14.69         0.66 o                         
  -8   2   8         72.94         70.50         1.07 o                         
  -7   2   8        128.44        119.27         1.24 o                         
  -6   2   8        201.47        205.43         1.68 o                         
  -5   2   8         67.65         68.79         0.93 o                         
  -4   2   8         12.61         13.12         0.59 o                         
  -3   2   8         36.65         34.03         0.72 o                         
  -2   2   8          0.99          0.77         0.49 o                         
  -1   2   8         13.07         11.25         0.64 o                         
   0   2   8         14.70         14.66         0.67 o                         
   1   2   8         21.15         19.33         0.75 o                         
   2   2   8        182.16        182.00         1.86 o                         
  -9   3   8          2.98          3.24         0.61 o                         
  -8   3   8         22.21         21.97         0.70 o                         
  -7   3   8         20.69         19.48         0.68 o                         
  -6   3   8        164.90        184.39         1.61 o                         
  -5   3   8          8.99          8.78         0.59 o                         
  -4   3   8          2.97          4.07         0.54 o                         
  -3   3   8          3.79          3.80         0.55 o                         
  -2   3   8         28.17         30.42         0.72 o                         
  -1   3   8          8.69          8.85         0.57 o                         
   0   3   8         33.25         32.82         0.80 o                         
   1   3   8          1.41          0.94         0.61 o                         
   2   3   8         82.50         81.93         1.32 o                         
  -8   4   8          7.05          6.99         0.63 o                         
  -7   4   8         13.01         13.16         0.73 o                         
  -6   4   8         69.84         71.73         1.13 o                         
  -5   4   8         15.20         13.05         0.66 o                         
  -4   4   8          0.41          0.04         0.55 o                         
  -3   4   8          0.62          1.22         0.55 o                         
  -2   4   8         33.01         32.94         0.85 o                         
  -1   4   8          4.14          4.11         0.54 o                         
   0   4   8         24.74         25.26         0.81 o                         
   1   4   8         87.07         83.46         1.19 o                         
  -7   5   8         17.91         15.70         0.89 o                         
  -6   5   8         11.75         12.44         0.71 o                         
  -5   5   8         16.89         16.33         0.72 o                         
  -4   5   8        115.90        102.55         1.20 o                         
  -3   5   8          1.23          1.20         0.56 o                         
  -2   5   8          5.68          6.12         0.64 o                         
  -1   5   8        127.96        128.18         1.32 o                         
   0   5   8          0.17          0.65         0.57 o                         
  -6   6   8         81.95         81.38         1.40 o                         
  -5   6   8         47.04         44.77         1.10 o                         
  -4   6   8        215.00        194.63         1.79 o                         
  -3   6   8         96.71         85.07         1.33 o                         
  -2   6   8         30.73         30.43         0.81 o                         
  -1   6   8         17.07         15.53         0.67 o                         
                                                                                
